# Supplementary material for: PHEIGES: all-cell-free phage synthesis and selection from engineered genomes
Source: Nat Commun. 2024 Mar 12;15:2223. doi: 10.1038/s41467-024-46585-1 (PMC10933291; doi:10.1038/s41467-024-46585-1)
Supplement: Supplementary file 4 — Supplementary Data 1-6 [file 41467_2024_46585_MOESM4_ESM.xlsx]

## Sheet: Supplementary Data 0
	Supplementary Information: Outline
	Title: PHEIGES: all-cell-free phage synthesis and selection from engineered genomes
	authors: Antoine Levrier, Ioannis Karpathakis, Bruce Nash, Steven Bowden, Ariel B. Lindner*, Vincent Noireaux*
	Corresponding authors: ariel.lindner@cri-paris.org, noireaux@umn.edu
S1	Full sequences of T7 phage genomes engineered in this work and rebooted Felix01.
S2	Primers used to assemble T7 genomes in this work as well as the assembly maps.
S3	Mutations table from all the fully sequenced phages in this work
S4	Plasmids used in this work.
S5	Comparison of the tail and tail fiber mutations leading to ReLPS strains infection with other work.

## Sheet: Supplementary Data 1
This table compiles all phages genome fragments in this work. Genome and raw data accession numbers are available in the data availability statement.
phage name	full sequence
boiron-genome	TAACACCCAAAGACAAACCCAAGGGTCATCCCCAACCCTTAGGGAACCCTCAAGGTCAACCGAAGGTTGACTTTAGGTGATTGGCTGGGCTTTAGGTACCCCCTATGGGGGAACTTTAGGTCCGTACACTGTGAGATAGTCACTCAGATTTTTATGGTATATTTTAAAGGACCCTATAGGAACTCCATAGGCCCTCTCTAAGACCCTCTTTAGGTGACACTGATAGGATGGCCTATCTTTAGGTATAGACCTTAGGATAGACCATTAGAGGCTCTTTATGGGTATACCTTAGGACTTGACTCTATAGGGATGAAGTGGTGTGATGCAATCATACCGCTGAATCCCTCGGTGAGCCATCAGTCGGTCAGGAAGACCCTAATCGCTACAAGTGAGTATAGA…
phage name	T7A sequence	T7B sequence	T7C sequence	T7D sequence
t7-gDNA	TTCCCCCATAGGGGGTACCTAAAGCCCAGCCAATCACCTAAAGTCAACCTTCGGTTGACCTTGAGGGTTCCCTAAGGGTTGGGGATGACCCTTGGGTTTGTCTTTGGGTGTTACCTTGAGTGTCTCTCTGTGTCCCTATCTGTTACAGTCTCCTAAAGTATCCTCCTAAAGTCACCTCCTAACGTCCATCCTAAAGCCAACACCTAAAGCCTACACCTAAAGACCCATCAAGTCAACGCCTATCTTAAAGTTTAAACATAAAGACCAGACCTAAAGACCAGACCTAAAGACACTACATAAAGACCAGACCTAAAGACGCCTTGTTGTTAGCCATAAAGTGATAACCTTTAATCATTGTCTTTATTAATACAACTCACTATAAGGAGAGACAACTTAAAG…	CCCAAGAAGGAGGTCCCCTTTGATAGATTAAAAAGGAAAGGAGGAAAGAAATAATGGCTCGTGTACAGTTTAAACAACGTGAATCTACTGACGCAATCTTTGTTCACTGCTCGGCTACCAAGCCAAGTCAGAATGTTGGTGTCCGTGAGATTCGCCAGTGGCACAAAGAGCAGGGTTGGCTCGATGTGGGATACCACTTTATCATCAAGCGAGACGGTACTGTGGAGGCAGGACGAGATGAGATGGCTGTAGGCTCTCACGCTAAGGGTTACAACCACAACTCTATCGGCGTCTGCCTTGTTGGTGGTATCGACGATAAAGGTAAGTTCGACGCTAACTTTACGCCAGCCCAAATGCAATCCCTTCGCTCACTGCTTGTCACACTGCTGGCTAAGTACG…	CTGTTTACGTTTCTCTCGGACTCGTTTAGCAGCAGCTTCACGGGCCTTCGTAGCGGCAACTATAGGTGCTCGCTTGTTCACATCAGCCAGAGCCTTCTCACGAGCTTTCTCTTCGAGTTTCTTCTGGTTCTCACTCCAGACCTTCGAGAGTAACTCTTTGTCGTATCGGACTCTGACTTGACCTGTGGTGTCCATAAGGTAAATGGAGTCACCTTGAGAATACATGGTCAGTTGCTTATTGGTTATCCAAGGGTTGCTCGCAATGATTCCCTTACGTGCTTCCTCCAGAATATCCCGACCTTGCTCCCATGATTTCGGGTCAGAGTTAACCTGCATCATATTCTTAGGAATCACACCAACGGTATCACCGTCAACATCATCACCAGTGAACGTGTAGGT…	CCTAAGTTCATCTACGGACGTAAGGAGTAACTAAAGGCTACATAAGGAGGCCCTAAATGGATAAGTACGATAAGAACGTACCAAGTGATTATGATGGTCTGTTCCAAAAGGCTGCTGATGCCAACGGGGTCTCTTATGACCTTTTACGTAAAGTCGCTTGGACAGAATCACGATTTGTGCCTACAGCAAAATCTAAGACTGGACCATTAGGCATGATGCAATTTACCAAGGCAACCGCTAAGGCCCTCGGTCTGCGAGTTACCGATGGTCCAGACGACGACCGACTGAACCCTGAGTTAGCTATTAATGCTGCCGCTAAGCAACTTGCAGGTCTGGTAGGGAAGTTTGATGGCGATGAACTCAAAGCTGCCCTTGCGTACAACCAAGGCGAGGGACGCT…
t7-4PCS-batch1	GTTCCTTTATCCACTCAGCAGGTATCAGTTTATCAGCGAACTTAATACCATGCTTTTCGCAGAACTCTCCATAAGACGTTGGAGAACCTTTGTATAACTTAGTACGTGAGCTTGAGAAGACAATACGGATGTCTAGCTCGGGGTGCTGCTCCCTAATTAATAAGTGCTTCTTTCTATCATCGCTTTCCCACAGACCCTTTGTCTCAACGAATATACCGTTTGGAAGTAAGAAGTCTGGAGTGTAAGTGTGATTGCTCGCCGGAATTACATAAGGCACTTTCCACTCTTCATACTCGAATTTAATACCTTTTGATTCCAACTGCTTTGAAACCTTGTCCTCTAGGCCAGAGCGAAACGCTCCAACCTTTCGGATTCCTTTAGCGCCGTAACCTGCCATGT…	ATAGAGCCAGCATGAGCTTAGAGGCTAGATTGTTCAGACCACGAGCGCCCACGGCTTGCCACGGAGTTTGATAATCTGTAGAGGCGTTATCGGAGTCCTTAGGGAACAATGATGGGATGGTATATTGAGCGCAATTCTGAGCGCGTGTCTCATAGGGAGCACGGTCGTTCTTTAAACGCTCATAGACAGACTTTGCGCCATCCTCCGCAAGTCCTGTTCGTTTCTCAGCCATTAAATGTGTCTCCATGTCTTACGCTGTAGTATTCGCGTTATGGTTGATTGACTGACTCCATACAGTTCTCCTAAGGAGCGGTGGCTTAAGGTTGAAGAGCGTATAGCGAGAACGTCTGACTCTGTAAGTTTCTTGCTTAGTTCCTCTCCTTTAGCCTGTCTACCTTT…	CTGTTTACGTTTCTCTCGGACTCGTTTAGCAGCAGCTTCACGGGCCTTCGTAGCGGCAACTATAGGTGCTCGCTTGTTCACATCAGCCAGAGCCTTCTCACGAGCTTTCTCTTCGAGTTTCTTCTGGTTCTCACTCCAGACCTTCGAGAGTAACTCTTTGTCGTATCGGACTCTGACTTGACCTGTGGTGTCCATAAGGTAAATGGAGTCACCTTGAGAATACATGGTCAGTTGCTTATTGGTTATCCAAGGGTTGCTCGCAATGATTCCCTTACGTGCTTCCTCCAGAATATCCCGACCTTGCTCCCATGATTTCGGGTCAGAGTTAACCTGCATCATATTCTTAGGAATCACACCAACGGTATCACCGTCAACATCATCACCAGTGAACGTGTAGGT…	GTAACACCCAAAGACAAACCCAAGGGTCATCCCCAACCCTTAGGGAACCCTCAAGGTCAACCGAAGGTTGACTTTAGGTGATTGGCTGGGCTTTAGGTACCCCCTATGGGGGAACTTTAGGTCCGTACACTGTGAGATAGTCACTCAGATTTTTATGGTATATTTTAAAGGACCCTATAGGAACTCCATAGGCCCTCTCTAAGACCCTCTTTAGGTGACACTGATAGGATGGCCTATCTTTAGGTATAGACCTTAGGATAGACCATTAGAGGCTCTTTATGGGTATACCTTAGGACTTGACTCTATAGGGATGAAGTGGTGTGATGCAATCATACCGCTGAATCCCTCGGTGAGCCATCAGTCGGTCAGGAAGACCCTAATCGCTACAAGTGAGTATAG…
T7-4PCS-phage	GTTCCTTTATCCACTCAGCAGGTATCAGTTTATCAGCGAACTTAATACCATGCTTTTCGCAGAACTCTCCATAAGACGTTGGAGAACCTTTGTATAACTTAGTACGTGAGCTTGAGAAGACAATACGGATGTCTAGCTCGGGGTGCTGCTCCCTAATTAATAAGTGCTTCTTTCTATCATCGCTTTCCCACAGACCCTTTGTCTCAACGAATATACCGTTTGGAAGTAAGAAGTCTGGAGTGTAAGTGTGATTGCTCGCCGGAATTACATAAGGCACTTTCCACTCTTCATACTCGAATTTAATACCTTTTGATTCCAACTGCTTTGAAACCTTGTCCTCTAGGCCAGAGCGAAACGCTCCAACCTTTCGGATTCCTTTAGCGCCGTAACCTGCCATGT…	CCAAGAAGGAGGTCCCCTTTGATAGATTAAAAAGGAAAGGAGGAAAGAAATAATGGCTCGTGTACAGTTTAAACAACGTGAATCTACTGACGCAATCTTTGTTCACTGCTCGGCTACCAAGCCAAGTCAGAATGTTGGTGTCCGTGAGATTCGCCAGTGGCACAAAGAGCAGGGTTGGCTCGATGTGGGATACCACTTTATCATCAAGCGAGACGGTACTGTGGAGGCAGGACGAGATGAGATGGCTGTAGGCTCTCACGCTAAGGGTTACAACCACAACTCTATCGGCGTCTGCCTTGTTGGTGGTATCGACGATAAAGGTAAGTTCGACGCTAACTTTACGCCAGCCCAAATGCAATCCCTTCGCTCACTGCTTGTCACACTGCTGGCTAAGTACGA…	CTGTTTACGTTTCTCTCGGACTCGTTTAGCAGCAGCTTCACGGGCCTTCGTAGCGGCAACTATAGGTGCTCGCTTGTTCACATCAGCCAGAGCCTTCTCACGAGCTTTCTCTTCGAGTTTCTTCTGGTTCTCACTCCAGACCTTCGAGAGTAACTCTTTGTCGTATCGGACTCTGACTTGACCTGTGGTGTCCATAAGGTAAATGGAGTCACCTTGAGAATACATGGTCAGTTGCTTATTGGTTATCCAAGGGTTGCTCGCAATGATTCCCTTACGTGCTTCCTCCAGAATATCCCGACCTTGCTCCCATGATTTCGGGTCAGAGTTAACCTGCATCATATTCTTAGGAATCACACCAACGGTATCACCGTCAACATCATCACCAGTGAACGTGTAGGT…	CCCAAAGACAAACCCAAGGGTCATCCCCAACCCTTAGGGAACCCTCAAGGTCAACCGAAGGTTGACTTTAGGTGATTGGCTGGGCTTTAGGTACCCCCTATGGGGGAACTTTAGGTCCGTACACTGTGAGATAGTCACTCAGATTTTTATGGTATATTTTAAAGGACCCTATAGGAACTCCATAGGCCCTCTCTAAGACCCTCTTTAGGTGACACTGATAGGATGGCCTATCTTTAGGTATAGACCTTAGGATAGACCATTAGAGGCTCTTTATGGGTATACCTTAGGACTTGACTCTATAGGGATGAAGTGGTGTGATGCAATCATACCGCTGAATCCCTCGGTGAGCCATCAGTCGGTCAGGAAGACCCTAATCGCTACAAGTGAGTATAGAGCAAA…
T7-6PCS-WT-CFS1	TTGGGTTCCTTTATCCACTCAGCAGGTATCAGTTTATCAGCGAACTTAATACCATGCTTTTCGCAGAACTCTCCATAAGACGTTGGAGAACCTTTGTATAACTTAGTACGTGAGCTTGAGAAGACAATACGGATGTCTAGCTCGGGGTGCTGCTCCCTAATTAATAAGTGCTTCTTTCTATCATCGCTTTCCCACAGACCCTTTGTCTCAACGAATATACCGTTTGGAAGTAAGAAGTCTGGAGTGTAAGTGTGATTGCTCGCCGGAATTACATAAGGCACTTTCCACTCTTCATACTCGAATTTAATACCTTTTGATTCCAACTGCTTTGAAACCTTGTCCTCTAGGCCAGAGCGAAACGCTCCAACCTTTCGGATTCCTTTAGCGCCGTAACCTGCC…	CCAAGAAGGAGGTCCCCTTTGATAGATTAAAAAGGAAAGGAGGAAAGAAATAATGGCTCGTGTACAGTTTAAACAACGTGAATCTACTGACGCAATCTTTGTTCACTGCTCGGCTACCAAGCCAAGTCAGAATGTTGGTGTCCGTGAGATTCGCCAGTGGCACAAAGAGCAGGGTTGGCTCGATGTGGGATACCACTTTATCATCAAGCGAGACGGTACTGTGGAGGCAGGACGAGATGAGATGGCTGTAGGCTCTCACGCTAAGGGTTACAACCACAACTCTATCGGCGTCTGCCTTGTTGGTGGTATCGACGATAAAGGTAAGTTCGACGCTAACTTTACGCCAGCCCAAATGCAATCCCTTCGCTCACTGCTTGTCACACTGCTGGCTAAGTACGA…	CTGTTTACGTTTCTCTCGGACTCGTTTAGCAGCAGCTTCACGGGCCTTCGTAGCGGCAACTATAGGTGCTCGCTTGTTCACATCAGCCAGAGCCTTCTCACGAGCTTTCTCTTCGAGTTTCTTCTGGTTCTCACTCCAGACCTTCGAGAGTAACTCTTTGTCGTATCGGACTCTGACTTGACCTGTGGTGTCCATAAGGTAAATGGAGTCACCTTGAGAATACATGGTCAGTTGCTTATTGGTTATCCAAGGGTTGCTCGCAATGATTCCCTTACGTGCTTCCTCCAGAATATCCCGACCTTGCTCCCATGATTTCGGGTCAGAGTTAACCTGCATCATATTCTTAGGAATCACACCAACGGTATCACCGTCAACATCATCACCAGTGAACGTGTAGGT…	CCCAAAGACAAACCCAAGGGTCATCCCCAACCCTTAGGGAACCCTCAAGGTCAACCGAAGGTTGACTTTAGGTGATTGGCTGGGCTTTAGGTACCCCCTATGGGGGAACTTTAGGTCCGTACACTGTGAGATAGTCACTCAGATTTTTATGGTATATTTTAAAGGACCCTATAGGAACTCCATAGGCCCTCTCTAAGACCCTCTTTAGGTGACACTGATAGGATGGCCTATCTTTAGGTATAGACCTTAGGATAGACCATTAGAGGCTCTTTATGGGTATACCTTAGGACTTGACTCTATAGGGATGAAGTGGTGTGATGCAATCATACCGCTGAATCCCTCGGTGAGCCATCAGTCGGTCAGGAAGACCCTAATCGCTACAAGTGAGTATAGAGCAAA…
T7-6PCS-WT-CFS2	TTGGGTTCCTTTATCCACTCAGCAGGTATCAGTTTATCAGCGAACTTAATACCATGCTTTTCGCAGAACTCTCCATAAGACGTTGGAGAACCTTTGTATAACTTAGTACGTGAGCTTGAGAAGACAATACGGATGTCTAGCTCGGGGTGCTGCTCCCTAATTAATAAGTGCTTCTTTCTATCATCGCTTTCCCACAGACCCTTTGTCTCAACGAATATACCGTTTGGAAGTAAGAAGTCTGGAGTGTAAGTGTGATTGCTCGCCGGAATTACATAAGGCACTTTCCACTCTTCATACTCGAATTTAATACCTTTTGATTCCAACTGCTTTGAAACCTTGTCCTCTAGGCCAGAGCGAAACGCTCCAACCTTTCGGATTCCTTTAGCGCCGTAACCTGCC…	AGAGCCAGCATGAGCTTAGAGGCTAGATTGTTCAGACCACGAGCGCCCACGGCTTGCCACGGAGTTTGATAATCTGTAGAGGCGTTATCGGAGTCCTTAGGGAACAATGATGGGATGGTATATTGAGCGCAATTCTGAGCGCGTGTCTCATAGGGAGCACGGTCGTTCTTTAAACGCTCATAGACAGACTTTGCGCCATCCTCCGCAAGTCCTGTTCGTTTCTCAGCCATTAAATGTGTCTCCATGTCTTACGCTGTAGTATTCGCGTTATGGTTGATTGACTGACTCCATACAGTTCTCCTAAGGAGCGGTGGCTTAAGGTTGAAGAGCGTATAGCGAGAACGTCTGACTCTGTAAGTTTCTTGCTTAGTTCCTCTCCTTTAGCCTGTCTACCTTTGG…	CTGTTTACGTTTCTCTCGGACTCGTTTAGCAGCAGCTTCACGGGCCTTCGTAGCGGCAACTATAGGTGCTCGCTTGTTCACATCAGCCAGAGCCTTCTCACGAGCTTTCTCTTCGAGTTTCTTCTGGTTCTCACTCCAGACCTTCGAGAGTAACTCTTTGTCGTATCGGACTCTGACTTGACCTGTGGTGTCCATAAGGTAAATGGAGTCACCTTGAGAATACATGGTCAGTTGCTTATTGGTTATCCAAGGGTTGCTCGCAATGATTCCCTTACGTGCTTCCTCCAGAATATCCCGACCTTGCTCCCATGATTTCGGGTCAGAGTTAACCTGCATCATATTCTTAGGAATCACACCAACGGTATCACCGTCAACATCATCACCAGTGAACGTGTAGGT…	CCCAAAGACAAACCCAAGGGTCATCCCCAACCCTTAGGGAACCCTCAAGGTCAACCGAAGGTTGACTTTAGGTGATTGGCTGGGCTTTAGGTACCCCCTATGGGGGAACTTTAGGTCCGTACACTGTGAGATAGTCACTCAGATTTTTATGGTATATTTTAAAGGACCCTATAGGAACTCCATAGGCCCTCTCTAAGACCCTCTTTAGGTGACACTGATAGGATGGCCTATCTTTAGGTATAGACCTTAGGATAGACCATTAGAGGCTCTTTATGGGTATACCTTAGGACTTGACTCTATAGGGATGAAGTGGTGTGATGCAATCATACCGCTGAATCCCTCGGTGAGCCATCAGTCGGTCAGGAAGACCCTAATCGCTACAAGTGAGTATAGAGCAAA…
T7-rfaD-1	TTCCCCCATAGGGGGTACCTAAAGCCCAGCCAATCACCTAAAGTCAACCTTCGGTTGACCTTGAGGGTTCCCTAAGGGTTGGGGATGACCCTTGGGTTTGTCTTTGGGTGTTACCTTGAGTGTCTCTCTGTGTCCCTATCTGTTACAGTCTCCTAAAGTATCCTCCTAAAGTCACCTCCTAACGTCCATCCTAAAGCCAACACCTAAAGCCTACACCTAAAGACCCATCAAGTCAACGCCTATCTTAAAGTTTAAACATAAAGACCAGACCTAAAGACCAGACCTAAAGACACTACATAAAGACCAGACCTAAAGACGCCTTGTTGTTAGCCATAAAGTGATAACCTTTAATCATTGTCTTTATTAATACAACTCACTATAAGGAGAGACAACTTAAAG…	CCCAAGAAGGAGGTCCCCTTTGATAGATTAAAAAGGAAAGGAGGAAAGAAATAATGGCTCGTGTACAGTTTAAACAACGTGAATCTACTGACGCAATCTTTGTTCACTGCTCGGCTACCAAGCCAAGTCAGAATGTTGGTGTCCGTGAGATTCGCCAGTGGCACAAAGAGCAGGGTTGGCTCGATGTGGGATACCACTTTATCATCAAGCGAGACGGTACTGTGGAGGCAGGACGAGATGAGATGGCTGTAGGCTCTCACGCTAAGGGTTACAACCACAACTCTATCGGCGTCTGCCTTGTTGGTGGTATCGACGATAAAGGTAAGTTCGACGCTAACTTTACGCCAGCCCAAATGCAATCCCTTCGCTCACTGCTTGTCACACTGCTGGCTAAGTACG…	CTATTCCCTATGCAGACTTGGATGCGACTTACTATATCTGAATATGAAGCAAAGCAGTTACTGAGCGACCCCGATGGACTCGCTAAGGTCGATGAGGGCCTCTCGATGGTAGAGCGTATCATCATGAACTACATTGAGTCTAACAGTTACCGCGTGACTCTCTTTGAGGCTCTCAAACAGTTAGTCGTAGCTGGTAACGTCCTGCTGTACCTACCGGAACCGGAAGGGTCAAACTATAATCCCATGAAGCTGTACCGATTGTCTTCTTATGTGGTCCAACGAGACGCATTCGGCAACGTTCTGCAAATGGTGACTCGTGACCAGATAGCTTTTGGTGCTCTCCCTGAGGACATCCGTAAGGCTGTAGAAGGTCAAGGTGGTGAGAAGAAAGCTGATGAG…	TCCTAAGTTCATCTACGGACGTAAGGAGTAACTAAAGGCTACATAAGGAGGCCCTAAATGGATAAGTACGATAAGAACGTACCAAGTGATTATGATGGTCTGTTCCAAAAGGCTGCTGATGCCAACGGGGTCTCTTATGACCTTTTACGTAAAGTCGCTTGGACAGAATCACGATTTGTGCCTACAGCAAAATCTAAGACTGGACCATTAGGCATGATGCAATTTACCAAGGCAACCGCTAAGGCCCTCGGTCTGCGAGTTACCGATGGTCCAGACGACGACCGACTGAACCCTGAGTTAGCTATTAATGCTGCCGCTAAGCAACTTGCAGGTCTGGTAGGGAAGTTTGATGGCGATGAACTCAAAGCTGCCCTTGCGTACAACCAAGGCGAGGGACGC…
rfaC 1	TGGGTTCCTTTATCCACTCAGCAGGTATCAGTTTATCAGCGAACTTAATACCATGCTTTTCGCAGAACTCTCCATAAGACGTTGGAGAACCTTTGTATAACTTAGTACGTGAGCTTGAGAAGACAATACGGATGTCTAGCTCGGGGTGCTGCTCCCTAATTAATAAGTGCTTCTTTCTATCATCGCTTTCCCACAGACCCTTTGTCTCAACGAATATACCGTTTGGAAGTAAGAAGTCTGGAGTGTAAGTGTGATTGCTCGCCGGAATTACATAAGGCACTTTCCACTCTTCATACTCGAATTTAATACCTTTTGATTCCAACTGCTTTGAAACCTTGTCCTCTAGGCCAGAGCGAAACGCTCCAACCTTTCGGATTCCTTTAGCGCCGTAACCTGCCA…	CCAAGAAGGAGGTCCCCTTTGATAGATTAAAAAGGAAAGGAGGAAAGAAATAATGGCTCGTGTACAGTTTAAACAACGTGAATCTACTGACGCAATCTTTGTTCACTGCTCGGCTACCAAGCCAAGTCAGAATGTTGGTGTCCGTGAGATTCGCCAGTGGCACAAAGAGCAGGGTTGGCTCGATGTGGGATACCACTTTATCATCAAGCGAGACGGTACTGTGGAGGCAGGACGAGATGAGATGGCTGTAGGCTCTCACGCTAAGGGTTACAACCACAACTCTATCGGCGTCTGCCTTGTTGGTGGTATCGACGATAAAGGTAAGTTCGACGCTAACTTTACGCCAGCCCAAATGCAATCCCTTCGCTCACTGCTTGTCACACTGCTGGCTAAGTACGA…	CTATTCCCTATGCAGACTTGGATGCGACTTACTATATCTGAATATGAAGCAAAGCAGTTACTGAGCGACCCCGATGGACTCGCTAAGGTCGATGAGGGCCTCTCGATGGTAGAGCGTATCATCATGAACTACATTGAGTCTAACAGTTACCGCGTGACTCTCTTTGAGGCTCTCAAACAGTTAGTCGTAGCTGGTAACGTCCTGCTGTACCTACCGGAACCGGAAGGGTCAAACTATAATCCCATGAAGCTGTACCGATTGTCTTCTTATGTGGTCCAACGAGACGCATTCGGCAACGTTCTGCAAATGGTGACTCGTGACCAGATAGCTTTTGGTGCTCTCCCTGAGGACATCCGTAAGGCTGTAGAAGGTCAAGGTGGTGAGAAGAAAGCTGATGAG…	AACACCCAAAGACAAACCCAAGGGTCATCCCCAACCCTTAGGGAACCCTCAAGGTCAACCGAAGGTTGACTTTAGGTGATTGGCTGGGCTTTAGGTACCCCCTATGGGGGAACTTTAGGTCCGTACACTGTGAGATAGTCACTCAGATTTTTATGGTATATTTTAAAGGACCCTATAGGAACTCCATAGGCCCTCTCTAAGACCCTCTTTAGGTGACACTGATAGGATGGCCTATCTTTAGGTATAGACCTTAGGATAGACCATTAGAGGCTCTTTATGGGTATACCTTAGGACTTGACTCTATAGGGATGAAGTGGTGTGATGCAATCATACCGCTGAATCCCTCGGTGAGCCATCAGTCGGTCAGGAAGACCCTAATCGCTACAAGTGAGTATAGAG…
tail-only rfaC 1	CTTTATCCACTCAGCAGGTATCAGTTTATCAGCGAACTTAATACCATGCTTTTCGCAGAACTCTCCATAAGACGTTGGAGAACCTTTGTATAACTTAGTACGTGAGCTTGAGAAGACAATACGGATGTCTAGCTCGGGGTGCTGCTCCCTAATTAATAAGTGCTTCTTTCTATCATCGCTTTCCCACAGACCCTTTGTCTCAACGAATATACCGTTTGGAAGTAAGAAGTCTGGAGTGTAAGTGTGATTGCTCGCCGGAATTACATAAGGCACTTTCCACTCTTCATACTCGAATTTAATACCTTTTGATTCCAACTGCTTTGAAACCTTGTCCTCTAGGCCAGAGCGAAACGCTCCAACCTTTCGGATTCCTTTAGCGCCGTAACCTGCCATGTCGCC…	CAGCATGAGCTTAGAGGCTAGATTGTTCAGACCACGAGCGCCCACGGCTTGCCACGGAGTTTGATAATCTGTAGAGGCGTTATCGGAGTCCTTAGGGAACAATGATGGGATGGTATATTGAGCGCAATTCTGAGCGCGTGTCTCATAGGGAGCACGGTCGTTCTTTAAACGCTCATAGACAGACTTTGCGCCATCCTCCGCAAGTCCTGTTCGTTTCTCAGCCATTAAATGTGTCTCCATGTCTTACGCTGTAGTATTCGCGTTATGGTTGATTGACTGACTCCATACAGTTCTCCTAAGGAGCGGTGGCTTAAGGTTGAAGAGCGTATAGCGAGAACGTCTGACTCTGTAAGTTTCTTGCTTAGTTCCTCTCCTTTAGCCTGTCTACCTTTGGTAACC…	TGTTTACGTTTCTCTCGGACTCGTTTAGCAGCAGCTTCACGGGCCTTCGTAGCGGCAACTATAGGTGCTCGCTTGTTCACATCAGCCAGAGCCTTCTCACGAGCTTTCTCTTCGAGTTTCTTCTGGTTCTCACTCCAGACCTTCGAGAGTAACTCTTTGTCGTATCGGACTCTGACTTGACCTGTGGTGTCCATAAGGTAAATGGAGTCACCTTGAGAATACATGGTCAGTTGCTTATTGGTTATCCAAGGGTTGCTCGCAATGATTCCCTTACGTGCTTCCTCCAGAATATCCCGACCTTGCTCCCATGATTTCGGGTCAGAGTTAACCTGCATCATATTCTTAGGAATCACACCAACGGTATCACCGTCAACATCATCACCAGTGAACGTGTAGGTA…	ACTCCTAAGTTCATCTACGGACGTAAGGAGTAACTAAAGGCTACATAAGGAGGCCCTAAATGGATAAGTACGATAAGAACGTACCAAGTGATTATGATGGTCTGTTCCAAAAGGCTGCTGATGCCAACGGGGTCTCTTATGACCTTTTACGTAAAGTCGCTTGGACAGAATCACGATTTGTGCCTACAGCAAAATCTAAGACTGGACCATTAGGCATGATGCAATTTACCAAGGCAACCGCTAAGGCCCTCGGTCTGCGAGTTACCGATGGTCCAGACGACGACCGACTGAACCCTGAGTTAGCTATTAATGCTGCCGCTAAGCAACTTGCAGGTCTGGTAGGGAAGTTTGATGGCGATGAACTCAAAGCTGCCCTTGCGTACAACCAAGGCGAGGGAC…
tail-fiber only rfaC 1 coliB	CCCCATAGGGGGTACCTAAAGCCCAGCCAATCACCTAAAGTCAACCTTCGGTTGACCTTGAGGGTTCCCTAAGGGTTGGGGATGACCCTTGGGTTTGTCTTTGGGTGTTACCTTGAGTGTCTCTCTGTGTCCCTATCTGTTACAGTCTCCTAAAGTATCCTCCTAAAGTCACCTCCTAACGTCCATCCTAAAGCCAACACCTAAAGCCTACACCTAAAGACCCATCAAGTCAACGCCTATCTTAAAGTTTAAACATAAAGACCAGACCTAAAGACCAGACCTAAAGACACTACATAAAGACCAGACCTAAAGACGCCTTGTTGTTAGCCATAAAGTGATAACCTTTAATCATTGTCTTTATTAATACAACTCACTATAAGGAGAGACAACTTAAAGAGA…	CAGCATGAGCTTAGAGGCTAGATTGTTCAGACCACGAGCGCCCACGGCTTGCCACGGAGTTTGATAATCTGTAGAGGCGTTATCGGAGTCCTTAGGGAACAATGATGGGATGGTATATTGAGCGCAATTCTGAGCGCGTGTCTCATAGGGAGCACGGTCGTTCTTTAAACGCTCATAGACAGACTTTGCGCCATCCTCCGCAAGTCCTGTTCGTTTCTCAGCCATTAAATGTGTCTCCATGTCTTACGCTGTAGTATTCGCGTTATGGTTGATTGACTGACTCCATACAGTTCTCCTAAGGAGCGGTGGCTTAAGGTTGAAGAGCGTATAGCGAGAACGTCTGACTCTGTAAGTTTCTTGCTTAGTTCCTCTCCTTTAGCCTGTCTACCTTTGGTAACC…	TTCCCTATGCAGACTTGGATGCGACTTACTATATCTGAATATGAAGCAAAGCAGTTACTGAGCGACCCCGATGGACTCGCTAAGGTCGATGAGGGCCTCTCGATGGTAGAGCGTATCATCATGAACTACATTGAGTCTAACAGTTACCGCGTGACTCTCTTTGAGGCTCTCAAACAGTTAGTCGTAGCTGGTAACGTCCTGCTGTACCTACCGGAACCGGAAGGGTCAAACTATAATCCCATGAAGCTGTACCGATTGTCTTCTTATGTGGTCCAACGAGACGCATTCGGCAACGTTCTGCAAATGGTGACTCGTGACCAGATAGCTTTTGGTGCTCTCCCTGAGGACATCCGTAAGGCTGTAGAAGGTCAAGGTGGTGAGAAGAAAGCTGATGAGACA…	TAACACCCAAAGACAAACCCAAGGGTCATCCCCAACCCTTAGGGAACCCTCAAGGTCAACCGAAGGTTGACTTTAGGTGATTGGCTGGGCTTTAGGTACCCCCTATGGGGGAACTTTAGGTCCGTACACTGTGAGATAGTCACTCAGATTTTTATGGTATATTTTAAAGGACCCTATAGGAACTCCATAGGCCCTCTCTAAGACCCTCTTTAGGTGACACTGATAGGATGGCCTATCTTTAGGTATAGACCTTAGGATAGACCATTAGAGGCTCTTTATGGGTATACCTTAGGACTTGACTCTATAGGGATGAAGTGGTGTGATGCAATCATACCGCTGAATCCCTCGGTGAGCCATCAGTCGGTCAGGAAGACCCTAATCGCTACAAGTGAGTATAGA…
tail-fiber only rfaC 1 rfaC	TTCTTTATCCACTCAGCAGGTATCAGTTTATCAGCGAACTTAATACCATGCTTTTCGCAGAACTCTCCATAAGACGTTGGAGAACCTTTGTATAACTTAGTACGTGAGCTTGAGAAGACAATACGGATGTCTAGCTCGGGGTGCTGCTCCCTAATTAATAAGTGCTTCTTTCTATCATCGCTTTCCCACAGACCCTTTGTCTCAACGAATATACCGTTTGGAAGTAAGAAGTCTGGAGTGTAAGTGTGATTGCTCGCCGGAATTACATAAGGCACTTTCCACTCTTCATACTCGAATTTAATACCTTTTGATTCCAACTGCTTTGAAACCTTGTCCTCTAGGCCAGAGCGAAACGCTCCAACCTTTCGGATTCCTTTAGCGCCGTAACCTGCCATGTCG…	TAGAGCCAGCATGAGCTTAGAGGCTAGATTGTTCAGACCACGAGCGCCCACGGCTTGCCACGGAGTTTGATAATCTGTAGAGGCGTTATCGGAGTCCTTAGGGAACAATGATGGGATGGTATATTGAGCGCAATTCTGAGCGCGTGTCTCATAGGGAGCACGGTCGTTCTTTAAACGCTCATAGACAGACTTTGCGCCATCCTCCGCAAGTCCTGTTCGTTTCTCAGCCATTAAATGTGTCTCCATGTCTTACGCTGTAGTATTCGCGTTATGGTTGATTGACTGACTCCATACAGTTCTCCTAAGGAGCGGTGGCTTAAGGTTGAAGAGCGTATAGCGAGAACGTCTGACTCTGTAAGTTTCTTGCTTAGTTCCTCTCCTTTAGCCTGTCTACCTTTG…	TTCCCTATGCAGACTTGGATGCGACTTACTATATCTGAATATGAAGCAAAGCAGTTACTGAGCGACCCCGATGGACTCGCTAAGGTCGATGAGGGCCTCTCGATGGTAGAGCGTATCATCATGAACTACATTGAGTCTAACAGTTACCGCGTGACTCTCTTTGAGGCTCTCAAACAGTTAGTCGTAGCTGGTAACGTCCTGCTGTACCTACCGGAACCGGAAGGGTCAAACTATAATCCCATGAAGCTGTACCGATTGTCTTCTTATGTGGTCCAACGAGACGCATTCGGCAACGTTCTGCAAATGGTGACTCGTGACCAGATAGCTTTTGGTGCTCTCCCTGAGGACATCCGTAAGGCTGTAGAAGGTCAAGGTGGTGAGAAGAAAGCTGATGAGACA…	TAACACCCAAAGACAAACCCAAGGGTCATCCCCAACCCTTAGGGAACCCTCAAGGTCAACCGAAGGTTGACTTTAGGTGATTGGCTGGGCTTTAGGTACCCCCTATGGGGGAACTTTAGGTCCGTACACTGTGAGATAGTCACTCAGATTTTTATGGTATATTTTAAAGGACCCTATAGGAACTCCATAGGCCCTCTCTAAGACCCTCTTTAGGTGACACTGATAGGATGGCCTATCTTTAGGTATAGACCTTAGGATAGACCATTAGAGGCTCTTTATGGGTATACCTTAGGACTTGACTCTATAGGGATGAAGTGGTGTGATGCAATCATACCGCTGAATCCCTCGGTGAGCCATCAGTCGGTCAGGAAGACCCTAATCGCTACAAGTGAGTATAGA…
rfaC 7	CTTTATCCACTCAGCAGGTATCAGTTTATCAGCGAACTTAATACCATGCTTTTCGCAGAACTCTCCATAAGACGTTGGAGAACCTTTGTATAACTTAGTACGTGAGCTTGAGAAGACAATACGGATGTCTAGCTCGGGGTGCTGCTCCCTAATTAATAAGTGCTTCTTTCTATCATCGCTTTCCCACAGACCCTTTGTCTCAACGAATATACCGTTTGGAAGTAAGAAGTCTGGAGTGTAAGTGTGATTGCTCGCCGGAATTACATAAGGCACTTTCCACTCTTCATACTCGAATTTAATACCTTTTGATTCCAACTGCTTTGAAACCTTGTCCTCTAGGCCAGAGCGAAACGCTCCAACCTTTCGGATTCCTTTAGCGCCGTAACCTGCCATGTCGCC…	CCAAGAAGGAGGTCCCCTTTGATAGATTAAAAAGGAAAGGAGGAAAGAAATAATGGCTCGTGTACAGTTTAAACAACGTGAATCTACTGACGCAATCTTTGTTCACTGCTCGGCTACCAAGCCAAGTCAGAATGTTGGTGTCCGTGAGATTCGCCAGTGGCACAAAGAGCAGGGTTGGCTCGATGTGGGATACCACTTTATCATCAAGCGAGACGGTACTGTGGAGGCAGGACGAGATGAGATGGCTGTAGGCTCTCACGCTAAGGGTTACAACCACAACTCTATCGGCGTCTGCCTTGTTGGTGGTATCGACGATAAAGGTAAGTTCGACGCTAACTTTACGCCAGCCCAAATGCAATCCCTTCGCTCACTGCTTGTCACACTGCTGGCTAAGTACGA…	CTATTCCCTATGCAGACTTGGATGCGACTTACTATATCTGAATATGAAGCAAAGCAGTTACTGAGCGACCCCGATGGACTCGCTAAGGTCGATGAGGGCCTCTCGATGGTAGAGCGTATCATCATGAACTACATTGAGTCTAACAGTTACCGCGTGACTCTCTTTGAGGCTCTCAAACAGTTAGTCGTAGCTGGTAACGTCCTGCTGTACCTACCGGAACCGGAAGGGTCAAACTATAATCCCATGAAGCTGTACCGATTGTCTTCTTATGTGGTCCAACGAGACGCATTCGGCAACGTTCTGCAAATGGTGACTCGTGACCAGATAGCTTTTGGTGCTCTCCCTGAGGACATCCGTAAGGCTGTAGAAGGTCAAGGTGGTGAGAAGAAAGCTGATGAG…	GTAACACCCAAAGACAAACCCAAGGGTCATCCCCAACCCTTAGGGAACCCTCAAGGTCAACCGAAGGTTGACTTTAGGTGATTGGCTGGGCTTTAGGTACCCCCTATGGGGGAACTTTAGGTCCGTACACTGTGAGATAGTCACTCAGATTTTTATGGTATATTTTAAAGGACCCTATAGGAACTCCATAGGCCCTCTCTAAGACCCTCTTTAGGTGACACTGATAGGATGGCCTATCTTTAGGTATAGACCTTAGGATAGACCATTAGAGGCTCTTTATGGGTATACCTTAGGACTTGACTCTATAGGGATGAAGTGGTGTGATGCAATCATACCGCTGAATCCCTCGGTGAGCCATCAGTCGGTCAGGAAGACCCTAATCGCTACAAGTGAGTATAG…
rfaE 1	TTTATCCACTCAGCAGGTATCAGTTTATCAGCGAACTTAATACCATGCTTTTCGCAGAACTCTCCATAAGACGTTGGAGAACCTTTGTATAACTTAGTACGTGAGCTTGAGAAGACAATACGGATGTCTAGCTCGGGGTGCTGCTCCCTAATTAATAAGTGCTTCTTTCTATCATCGCTTTCCCACAGACCCTTTGTCTCAACGAATATACCGTTTGGAAGTAAGAAGTCTGGAGTGTAAGTGTGATTGCTCGCCGGAATTACATAAGGCACTTTCCACTCTTCATACTCGAATTTAATACCTTTTGATTCCAACTGCTTTGAAACCTTGTCCTCTAGGCCAGAGCGAAACGCTCCAACCTTTCGGATTCCTTTAGCGCCGTAACCTGCCATGTCGCCT…	CCAAGAAGGAGGTCCCCTTTGATAGATTAAAAAGGAAAGGAGGAAAGAAATAATGGCTCGTGTACAGTTTAAACAACGTGAATCTACTGACGCAATCTTTGTTCACTGCTCGGCTACCAAGCCAAGTCAGAATGTTGGTGTCCGTGAGATTCGCCAGTGGCACAAAGAGCAGGGTTGGCTCGATGTGGGATACCACTTTATCATCAAGCGAGACGGTACTGTGGAGGCAGGACGAGATGAGATGGCTGTAGGCTCTCACGCTAAGGGTTACAACCACAACTCTATCGGCGTCTGCCTTGTTGGTGGTATCGACGATAAAGGTAAGTTCGACGCTAACTTTACGCCAGCCCAAATGCAATCCCTTCGCTCACTGCTTGTCACACTGCTGGCTAAGTACGA…	CTATTCCCTATGCAGACTTGGATGCGACTTACTATATCTGAATATGAAGCAAAGCAGTTACTGAGCGACCCCGATGGACTCGCTAAGGTCGATGAGGGCCTCTCGATGGTAGAGCGTATCATCATGAACTACATTGAGTCTAACAGTTACCGCGTGACTCTCTTTGAGGCTCTCAAACAGTTAGTCGTAGCTGGTAACGTCCTGCTGTACCTACCGGAACCGGAAGGGTCAAACTATAATCCCATGAAGCTGTACCGATTGTCTTCTTATGTGGTCCAACGAGACGCATTCGGCAACGTTCTGCAAATGGTGACTCGTGACCAGATAGCTTTTGGTGCTCTCCCTGAGGACATCCGTAAGGCTGTAGAAGGTCAAGGTGGTGAGAAGAAAGCTGATGAG…	ACTCCTAAGTTCATCTACGGACGTAAGGAGTAACTAAAGGCTACATAAGGAGGCCCTAAATGGATAAGTACGATAAGAACGTACCAAGTGATTATGATGGTCTGTTCCAAAAGGCTGCTGATGCCAACGGGGTCTCTTATGACCTTTTACGTAAAGTCGCTTGGACAGAATCACGATTTGTGCCTACAGCAAAATCTAAGACTGGACCATTAGGCATGATGCAATTTACCAAGGCAACCGCTAAGGCCCTCGGTCTGCGAGTTACCGATGGTCCAGACGACGACCGACTGAACCCTGAGTTAGCTATTAATGCTGCCGCTAAGCAACTTGCAGGTCTGGTAGGGAAGTTTGATGGCGATGAACTCAAAGCTGCCCTTGCGTACAACCAAGGCGAGGGAC…
rfaE 7	TTCCCCCATAGGGGGTACCTAAAGCCCAGCCAATCACCTAAAGTCAACCTTCGGTTGACCTTGAGGGTTCCCTAAGGGTTGGGGATGACCCTTGGGTTTGTCTTTGGGTGTTACCTTGAGTGTCTCTCTGTGTCCCTATCTGTTACAGTCTCCTAAAGTATCCTCCTAAAGTCACCTCCTAACGTCCATCCTAAAGCCAACACCTAAAGCCTACACCTAAAGACCCATCAAGTCAACGCCTATCTTAAAGTTTAAACATAAAGACCAGACCTAAAGACCAGACCTAAAGACACTACATAAAGACCAGACCTAAAGACGCCTTGTTGTTAGCCATAAAGTGATAACCTTTAATCATTGTCTTTATTAATACAACTCACTATAAGGAGAGACAACTTAAAG…	AGCCAGCATGAGCTTAGAGGCTAGATTGTTCAGACCACGAGCGCCCACGGCTTGCCACGGAGTTTGATAATCTGTAGAGGCGTTATCGGAGTCCTTAGGGAACAATGATGGGATGGTATATTGAGCGCAATTCTGAGCGCGTGTCTCATAGGGAGCACGGTCGTTCTTTAAACGCTCATAGACAGACTTTGCGCCATCCTCCGCAAGTCCTGTTCGTTTCTCAGCCATTAAATGTGTCTCCATGTCTTACGCTGTAGTATTCGCGTTATGGTTGATTGACTGACTCCATACAGTTCTCCTAAGGAGCGGTGGCTTAAGGTTGAAGAGCGTATAGCGAGAACGTCTGACTCTGTAAGTTTCTTGCTTAGTTCCTCTCCTTTAGCCTGTCTACCTTTGGTA…	CTATTCCCTATGCAGACTTGGATGCGACTTACTATATCTGAATATGAAGCAAAGCAGTTACTGAGCGACCCCGATGGACTCGCTAAGGTCGATGAGGGCCTCTCGATGGTAGAGCGTATCATCATGAACTACATTGAGTCTAACAGTTACCGCGTGACTCTCTTTGAGGCTCTCAAACAGTTAGTCGTAGCTGGTAACGTCCTGCTGTACCTACCGGAACCGGAAGGGTCAAACTATAATCCCATGAAGCTGTACCGATTGTCTTCTTATGTGGTCCAACGAGACGCATTCGGCAACGTTCTGCAAATGGTGACTCGTGACCAGATAGCTTTTGGTGCTCTCCCTGAGGACATCCGTAAGGCTGTAGAAGGTCAAGGTGGTGAGAAGAAAGCTGATGAG…	GTAACACCCAAAGACAAACCCAAGGGTCATCCCCAACCCTTAGGGAACCCTCAAGGTCAACCGAAGGTTGACTTTAGGTGATTGGCTGGGCTTTAGGTACCCCCTATGGGGGAACTTTAGGTCCGTACACTGTGAGATAGTCACTCAGATTTTTATGGTATATTTTAAAGGACCCTATAGGAACTCCATAGGCCCTCTCTAAGACCCTCTTTAGGTGACACTGATAGGATGGCCTATCTTTAGGTATAGACCTTAGGATAGACCATTAGAGGCTCTTTATGGGTATACCTTAGGACTTGACTCTATAGGGATGAAGTGGTGTGATGCAATCATACCGCTGAATCCCTCGGTGAGCCATCAGTCGGTCAGGAAGACCCTAATCGCTACAAGTGAGTATAG…
lpcA 4	TTGGGTTCCTTTATCCACTCAGCAGGTATCAGTTTATCAGCGAACTTAATACCATGCTTTTCGCAGAACTCTCCATAAGACGTTGGAGAACCTTTGTATAACTTAGTACGTGAGCTTGAGAAGACAATACGGATGTCTAGCTCGGGGTGCTGCTCCCTAATTAATAAGTGCTTCTTTCTATCATCGCTTTCCCACAGACCCTTTGTCTCAACGAATATACCGTTTGGAAGTAAGAAGTCTGGAGTGTAAGTGTGATTGCTCGCCGGAATTACATAAGGCACTTTCCACTCTTCATACTCGAATTTAATACCTTTTGATTCCAACTGCTTTGAAACCTTGTCCTCTAGGCCAGAGCGAAACGCTCCAACCTTTCGGATTCCTTTAGCGCCGTAACCTGCC…	CCAAGAAGGAGGTCCCCTTTGATAGATTAAAAAGGAAAGGAGGAAAGAAATAATGGCTCGTGTACAGTTTAAACAACGTGAATCTACTGACGCAATCTTTGTTCACTGCTCGGCTACCAAGCCAAGTCAGAATGTTGGTGTCCGTGAGATTCGCCAGTGGCACAAAGAGCAGGGTTGGCTCGATGTGGGATACCACTTTATCATCAAGCGAGACGGTACTGTGGAGGCAGGACGAGATGAGATGGCTGTAGGCTCTCACGCTAAGGGTTACAACCACAACTCTATCGGCGTCTGCCTTGTTGGTGGTATCGACGATAAAGGTAAGTTCGACGCTAACTTTACGCCAGCCCAAATGCAATCCCTTCGCTCACTGCTTGTCACACTGCTGGCTAAGTACGA…	CTGTTTACGTTTCTCTCGGACTCGTTTAGCAGCAGCTTCACGGGCCTTCGTAGCGGCAACTATAGGTGCTCGCTTGTTCACATCAGCCAGAGCCTTCTCACGAGCTTTCTCTTCGAGTTTCTTCTGGTTCTCACTCCAGACCTTCGAGAGTAACTCTTTGTCGTATCGGACTCTGACTTGACCTGTGGTGTCCATAAGGTAAATGGAGTCACCTTGAGAATACATGGTCAGTTGCTTATTGGTTATCCAAGGGTTGCTCGCAATGATTCCCTTACGTGCTTCCTCCAGAATATCCCGACCTTGCTCCCATGATTTCGGGTCAGAGTTAACCTGCATCATATTCTTAGGAATCACACCAACGGTATCACCGTCAACATCATCACCAGTGAACGTGTAGGT…	CCTAAGTTCATCTACGGACGTAAGGAGTAACTAAAGGCTACATAAGGAGGCCCTAAATGGATAAGTACGATAAGAACGTACCAAGTGATTATGATGGTCTGTTCCAAAAGGCTGCTGATGCCAACGGGGTCTCTTATGACCTTTTACGTAAAGTCGCTTGGACAGAATCACGATTTGTGCCTACAGCAAAATCTAAGACTGGACCATTAGGCATGATGCAATTTACCAAGGCAACCGCTAAGGCCCTCGGTCTGCGAGTTACCGATGGTCCAGACGACGACCGACTGAACCCTGAGTTAGCTATTAATGCTGCCGCTAAGCAACTTGCAGGTCTGGTAGGGAAGTTTGATGGCGATGAACTCAAAGCTGCCCTTGCGTACAACCAAGGCGAGGGACGCT…
tail-only lpcA4	CTTTATCCACTCAGCAGGTATCAGTTTATCAGCGAACTTAATACCATGCTTTTCGCAGAACTCTCCATAAGACGTTGGAGAACCTTTGTATAACTTAGTACGTGAGCTTGAGAAGACAATACGGATGTCTAGCTCGGGGTGCTGCTCCCTAATTAATAAGTGCTTCTTTCTATCATCGCTTTCCCACAGACCCTTTGTCTCAACGAATATACCGTTTGGAAGTAAGAAGTCTGGAGTGTAAGTGTGATTGCTCGCCGGAATTACATAAGGCACTTTCCACTCTTCATACTCGAATTTAATACCTTTTGATTCCAACTGCTTTGAAACCTTGTCCTCTAGGCCAGAGCGAAACGCTCCAACCTTTCGGATTCCTTTAGCGCCGTAACCTGCCATGTCGCC…	AGCCAGCATGAGCTTAGAGGCTAGATTGTTCAGACCACGAGCGCCCACGGCTTGCCACGGAGTTTGATAATCTGTAGAGGCGTTATCGGAGTCCTTAGGGAACAATGATGGGATGGTATATTGAGCGCAATTCTGAGCGCGTGTCTCATAGGGAGCACGGTCGTTCTTTAAACGCTCATAGACAGACTTTGCGCCATCCTCCGCAAGTCCTGTTCGTTTCTCAGCCATTAAATGTGTCTCCATGTCTTACGCTGTAGTATTCGCGTTATGGTTGATTGACTGACTCCATACAGTTCTCCTAAGGAGCGGTGGCTTAAGGTTGAAGAGCGTATAGCGAGAACGTCTGACTCTGTAAGTTTCTTGCTTAGTTCCTCTCCTTTAGCCTGTCTACCTTTGGTA…	TCTCGGACTCGTTTAGCAGCAGCTTCACGGGCCTTCGTAGCGGCAACTATAGGTGCTCGCTTGTTCACATCAGCCAGAGCCTTCTCACGAGCTTTCTCTTCGAGTTTCTTCTGGTTCTCACTCCAGACCTTCGAGAGTAACTCTTTGTCGTATCGGACTCTGACTTGACCTGTGGTGTCCATAAGGTAAATGGAGTCACCTTGAGAATACATGGTCAGTTGCTTATTGGTTATCCAAGGGTTGCTCGCAATGATTCCCTTACGTGCTTCCTCCAGAATATCCCGACCTTGCTCCCATGATTTCGGGTCAGAGTTAACCTGCATCATATTCTTAGGAATCACACCAACGGTATCACCGTCAACATCATCACCAGTGAACGTGTAGGTAGATTCCTTAAGG…	AACACCCAAAGACAAACCCAAGGGTCATCCCCAACCCTTAGGGAACCCTCAAGGTCAACCGAAGGTTGACTTTAGGTGATTGGCTGGGCTTTAGGTACCCCCTATGGGGGAACTTTAGGTCCGTACACTGTGAGATAGTCACTCAGATTTTTATGGTATATTTTAAAGGACCCTATAGGAACTCCATAGGCCCTCTCTAAGACCCTCTTTAGGTGACACTGATAGGATGGCCTATCTTTAGGTATAGACCTTAGGATAGACCATTAGAGGCTCTTTATGGGTATACCTTAGGACTTGACTCTATAGGGATGAAGTGGTGTGATGCAATCATACCGCTGAATCCCTCGGTGAGCCATCAGTCGGTCAGGAAGACCCTAATCGCTACAAGTGAGTATAGAG…
tail-fiber only lpcA4 coliB	CTTTATCCACTCAGCAGGTATCAGTTTATCAGCGAACTTAATACCATGCTTTTCGCAGAACTCTCCATAAGACGTTGGAGAACCTTTGTATAACTTAGTACGTGAGCTTGAGAAGACAATACGGATGTCTAGCTCGGGGTGCTGCTCCCTAATTAATAAGTGCTTCTTTCTATCATCGCTTTCCCACAGACCCTTTGTCTCAACGAATATACCGTTTGGAAGTAAGAAGTCTGGAGTGTAAGTGTGATTGCTCGCCGGAATTACATAAGGCACTTTCCACTCTTCATACTCGAATTTAATACCTTTTGATTCCAACTGCTTTGAAACCTTGTCCTCTAGGCCAGAGCGAAACGCTCCAACCTTTCGGATTCCTTTAGCGCCGTAACCTGCCATGTCGCC…	GAAGGAGGTCCCCTTTGATAGATTAAAAAGGAAAGGAGGAAAGAAATAATGGCTCGTGTACAGTTTAAACAACGTGAATCTACTGACGCAATCTTTGTTCACTGCTCGGCTACCAAGCCAAGTCAGAATGTTGGTGTCCGTGAGATTCGCCAGTGGCACAAAGAGCAGGGTTGGCTCGATGTGGGATACCACTTTATCATCAAGCGAGACGGTACTGTGGAGGCAGGACGAGATGAGATGGCTGTAGGCTCTCACGCTAAGGGTTACAACCACAACTCTATCGGCGTCTGCCTTGTTGGTGGTATCGACGATAAAGGTAAGTTCGACGCTAACTTTACGCCAGCCCAAATGCAATCCCTTCGCTCACTGCTTGTCACACTGCTGGCTAAGTACGAAGGC…	TTACGTTTCTCTCGGACTCGTTTAGCAGCAGCTTCACGGGCCTTCGTAGCGGCAACTATAGGTGCTCGCTTGTTCACATCAGCCAGAGCCTTCTCACGAGCTTTCTCTTCGAGTTTCTTCTGGTTCTCACTCCAGACCTTCGAGAGTAACTCTTTGTCGTATCGGACTCTGACTTGACCTGTGGTGTCCATAAGGTAAATGGAGTCACCTTGAGAATACATGGTCAGTTGCTTATTGGTTATCCAAGGGTTGCTCGCAATGATTCCCTTACGTGCTTCCTCCAGAATATCCCGACCTTGCTCCCATGATTTCGGGTCAGAGTTAACCTGCATCATATTCTTAGGAATCACACCAACGGTATCACCGTCAACATCATCACCAGTGAACGTGTAGGTAGAT…	TAAGTTCATCTACGGACGTAAGGAGTAACTAAAGGCTACATAAGGAGGCCCTAAATGGATAAGTACGATAAGAACGTACCAAGTGATTATGATGGTCTGTTCCAAAAGGCTGCTGATGCCAACGGGGTCTCTTATGACCTTTTACGTAAAGTCGCTTGGACAGAATCACGATTTGTGCCTACAGCAAAATCTAAGACTGGACCATTAGGCATGATGCAATTTACCAAGGCAACCGCTAAGGCCCTCGGTCTGCGAGTTACCGATGGTCCAGACGACGACCGACTGAACCCTGAGTTAGCTATTAATGCTGCCGCTAAGCAACTTGCAGGTCTGGTAGGGAAGTTTGATGGCGATGAACTCAAAGCTGCCCTTGCGTACAACCAAGGCGAGGGACGCTTG…
tail-fiber only lpcA4 rfaC	TTTATCCACTCAGCAGGTATCAGTTTATCAGCGAACTTAATACCATGCTTTTCGCAGAACTCTCCATAAGACGTTGGAGAACCTTTGTATAACTTAGTACGTGAGCTTGAGAAGACAATACGGATGTCTAGCTCGGGGTGCTGCTCCCTAATTAATAAGTGCTTCTTTCTATCATCGCTTTCCCACAGACCCTTTGTCTCAACGAATATACCGTTTGGAAGTAAGAAGTCTGGAGTGTAAGTGTGATTGCTCGCCGGAATTACATAAGGCACTTTCCACTCTTCATACTCGAATTTAATACCTTTTGATTCCAACTGCTTTGAAACCTTGTCCTCTAGGCCAGAGCGAAACGCTCCAACCTTTCGGATTCCTTTAGCGCCGTAACCTGCCATGTCGCCT…	CAGCATGAGCTTAGAGGCTAGATTGTTCAGACCACGAGCGCCCACGGCTTGCCACGGAGTTTGATAATCTGTAGAGGCGTTATCGGAGTCCTTAGGGAACAATGATGGGATGGTATATTGAGCGCAATTCTGAGCGCGTGTCTCATAGGGAGCACGGTCGTTCTTTAAACGCTCATAGACAGACTTTGCGCCATCCTCCGCAAGTCCTGTTCGTTTCTCAGCCATTAAATGTGTCTCCATGTCTTACGCTGTAGTATTCGCGTTATGGTTGATTGACTGACTCCATACAGTTCTCCTAAGGAGCGGTGGCTTAAGGTTGAAGAGCGTATAGCGAGAACGTCTGACTCTGTAAGTTTCTTGCTTAGTTCCTCTCCTTTAGCCTGTCTACCTTTGGTAACC…	CCCTATGCAGACTTGGATGCGACTTACTATATCTGAATATGAAGCAAAGCAGTTACTGAGCGACCCCGATGGACTCGCTAAGGTCGATGAGGGCCTCTCGATGGTAGAGCGTATCATCATGAACTACATTGAGTCTAACAGTTACCGCGTGACTCTCTTTGAGGCTCTCAAACAGTTAGTCGTAGCTGGTAACGTCCTGCTGTACCTACCGGAACCGGAAGGGTCAAACTATAATCCCATGAAGCTGTACCGATTGTCTTCTTATGTGGTCCAACGAGACGCATTCGGCAACGTTCTGCAAATGGTGACTCGTGACCAGATAGCTTTTGGTGCTCTCCCTGAGGACATCCGTAAGGCTGTAGAAGGTCAAGGTGGTGAGAAGAAAGCTGATGAGACAAT…	TAACACCCAAAGACAAACCCAAGGGTCATCCCCAACCCTTAGGGAACCCTCAAGGTCAACCGAAGGTTGACTTTAGGTGATTGGCTGGGCTTTAGGTACCCCCTATGGGGGAACTTTAGGTCCGTACACTGTGAGATAGTCACTCAGATTTTTATGGTATATTTTAAAGGACCCTATAGGAACTCCATAGGCCCTCTCTAAGACCCTCTTTAGGTGACACTGATAGGATGGCCTATCTTTAGGTATAGACCTTAGGATAGACCATTAGAGGCTCTTTATGGGTATACCTTAGGACTTGACTCTATAGGGATGAAGTGGTGTGATGCAATCATACCGCTGAATCCCTCGGTGAGCCATCAGTCGGTCAGGAAGACCCTAATCGCTACAAGTGAGTATAGA…
lpcA 5	CTTTATCCACTCAGCAGGTATCAGTTTATCAGCGAACTTAATACCATGCTTTTCGCAGAACTCTCCATAAGACGTTGGAGAACCTTTGTATAACTTAGTACGTGAGCTTGAGAAGACAATACGGATGTCTAGCTCGGGGTGCTGCTCCCTAATTAATAAGTGCTTCTTTCTATCATCGCTTTCCCACAGACCCTTTGTCTCAACGAATATACCGTTTGGAAGTAAGAAGTCTGGAGTGTAAGTGTGATTGCTCGCCGGAATTACATAAGGCACTTTCCACTCTTCATACTCGAATTTAATACCTTTTGATTCCAACTGCTTTGAAACCTTGTCCTCTAGGCCAGAGCGAAACGCTCCAACCTTTCGGATTCCTTTAGCGCCGTAACCTGCCATGTCGCC…	CCAAGAAGGAGGTCCCCTTTGATAGATTAAAAAGGAAAGGAGGAAAGAAATAATGGCTCGTGTACAGTTTAAACAACGTGAATCTACTGACGCAATCTTTGTTCACTGCTCGGCTACCAAGCCAAGTCAGAATGTTGGTGTCCGTGAGATTCGCCAGTGGCACAAAGAGCAGGGTTGGCTCGATGTGGGATACCACTTTATCATCAAGCGAGACGGTACTGTGGAGGCAGGACGAGATGAGATGGCTGTAGGCTCTCACGCTAAGGGTTACAACCACAACTCTATCGGCGTCTGCCTTGTTGGTGGTATCGACGATAAAGGTAAGTTCGACGCTAACTTTACGCCAGCCCAAATGCAATCCCTTCGCTCACTGCTTGTCACACTGCTGGCTAAGTACGA…	TCTGTTTACGTTTCTCTCGGACTCGTTTAGCAGCAGCTTCACGGGCCTTCGTAGCGGCAACTATAGGTGCTCGCTTGTTCACATCAGCCAGAGCCTTCTCACGAGCTTTCTCTTCGAGTTTCTTCTGGTTCTCACTCCAGACCTTCGAGAGTAACTCTTTGTCGTATCGGACTCTGACTTGACCTGTGGTGTCCATAAGGTAAATGGAGTCACCTTGAGAATACATGGTCAGTTGCTTATTGGTTATCCAAGGGTTGCTCGCAATGATTCCCTTACGTGCTTCCTCCAGAATATCCCGACCTTGCTCCCATGATTTCGGGTCAGAGTTAACCTGCATCATATTCTTAGGAATCACACCAACGGTATCACCGTCAACATCATCACCAGTGAACGTGTAGG…	ACCCAAAGACAAACCCAAGGGTCATCCCCAACCCTTAGGGAACCCTCAAGGTCAACCGAAGGTTGACTTTAGGTGATTGGCTGGGCTTTAGGTACCCCCTATGGGGGAACTTTAGGTCCGTACACTGTGAGATAGTCACTCAGATTTTTATGGTATATTTTAAAGGACCCTATAGGAACTCCATAGGCCCTCTCTAAGACCCTCTTTAGGTGACACTGATAGGATGGCCTATCTTTAGGTATAGACCTTAGGATAGACCATTAGAGGCTCTTTATGGGTATACCTTAGGACTTGACTCTATAGGGATGAAGTGGTGTGATGCAATCATACCGCTGAATCCCTCGGTGAGCCATCAGTCGGTCAGGAAGACCCTAATCGCTACAAGTGAGTATAGAGCAA…
T7_mC-g1-o	TCCCCCATAGGGGGTACCTAAAGCCCAGCCAATCACCTAAAGTCAACCTTCGGTTGACCTTGAGGGTTCCCTAAGGGTTGGGGATGACCCTTGGGTTTGTCTTTGGGTGTTACCTTGAGTGTCTCTCTGTGTCCCTATCTGTTACAGTCTCCTAAAGTATCCTCCTAAAGTCACCTCCTAACGTCCATCCTAAAGCCAACACCTAAAGCCTACACCTAAAGACCCATCAAGTCAACGCCTATCTTAAAGTTTAAACATAAAGACCAGACCTAAAGACCAGACCTAAAGACACTACATAAAGACCAGACCTAAAGACGCCTTGTTGTTAGCCATAAAGTGATAACCTTTAATCATTGTCTTTATTAATACAACTCACTATAAGGAGAGACAACTTAAAGA…	CCCAAGAAGGAGGTCCCCTTTGATAGATTAAAAAGGAAAGGAGGAAAGAAATAATGGCTCGTGTACAGTTTAAACAACGTGAATCTACTGACGCAATCTTTGTTCACTGCTCGGCTACCAAGCCAAGTCAGAATGTTGGTGTCCGTGAGATTCGCCAGTGGCACAAAGAGCAGGGTTGGCTCGATGTGGGATACCACTTTATCATCAAGCGAGACGGTACTGTGGAGGCAGGACGAGATGAGATGGCTGTAGGCTCTCACGCTAAGGGTTACAACCACAACTCTATCGGCGTCTGCCTTGTTGGTGGTATCGACGATAAAGGTAAGTTCGACGCTAACTTTACGCCAGCCCAAATGCAATCCCTTCGCTCACTGCTTGTCACACTGCTGGCTAAGTACG…	CTGTTTACGTTTCTCTCGGACTCGTTTAGCAGCAGCTTCACGGGCCTTCGTAGCGGCAACTATAGGTGCTCGCTTGTTCACATCAGCCAGAGCCTTCTCACGAGCTTTCTCTTCGAGTTTCTTCTGGTTCTCACTCCAGACCTTCGAGAGTAACTCTTTGTCGTATCGGACTCTGACTTGACCTGTGGTGTCCATAAGGTAAATGGAGTCACCTTGAGAATACATGGTCAGTTGCTTATTGGTTATCCAAGGGTTGCTCGCAATGATTCCCTTACGTGCTTCCTCCAGAATATCCCGACCTTGCTCCCATGATTTCGGGTCAGAGTTAACCTGCATCATATTCTTAGGAATCACACCAACGGTATCACCGTCAACATCATCACCAGTGAACGTGTAGGT…	GTAACACCCAAAGACAAACCCAAGGGTCATCCCCAACCCTTAGGGAACCCTCAAGGTCAACCGAAGGTTGACTTTAGGTGATTGGCTGGGCTTTAGGTACCCCCTATGGGGGAACTTTAGGTCCGTACACTGTGAGATAGTCACTCAGATTTTTATGGTATATTTTAAAGGACCCTATAGGAACTCCATAGGCCCTCTCTAAGACCCTCTTTAGGTGACACTGATAGGATGGCCTATCTTTAGGTATAGACCTTAGGATAGACCATTAGAGGCTCTTTATGGGTATACCTTAGGACTTGACTCTATAGGGATGAAGTGGTGTGATGCAATCATACCGCTGAATCCCTCGGTGAGCCATCAGTCGGTCAGGAAGACCCTAATCGCTACAAGTGAGTATAG…
T7-mC-g10	TTCCCCCATAGGGGGTACCTAAAGCCCAGCCAATCACCTAAAGTCAACCTTCGGTTGACCTTGAGGGTTCCCTAAGGGTTGGGGATGACCCTTGGGTTTGTCTTTGGGTGTTACCTTGAGTGTCTCTCTGTGTCCCTATCTGTTACAGTCTCCTAAAGTATCCTCCTAAAGTCACCTCCTAACGTCCATCCTAAAGCCAACACCTAAAGCCTACACCTAAAGACCCATCAAGTCAACGCCTATCTTAAAGTTTAAACATAAAGACCAGACCTAAAGACCAGACCTAAAGACACTACATAAAGACCAGACCTAAAGACGCCTTGTTGTTAGCCATAAAGTGATAACCTTTAATCATTGTCTTTATTAATACAACTCACTATAAGGAGAGACAACTTAAAG…	AGCATGAGCTTAGAGGCTAGATTGTTCAGACCACGAGCGCCCACGGCTTGCCACGGAGTTTGATAATCTGTAGAGGCGTTATCGGAGTCCTTAGGGAACAATGATGGGATGGTATATTGAGCGCAATTCTGAGCGCGTGTCTCATAGGGAGCACGGTCGTTCTTTAAACGCTCATAGACAGACTTTGCGCCATCCTCCGCAAGTCCTGTTCGTTTCTCAGCCATTAAATGTGTCTCCATGTCTTACGCTGTAGTATTCGCGTTATGGTTGATTGACTGACTCCATACAGTTCTCCTAAGGAGCGGTGGCTTAAGGTTGAAGAGCGTATAGCGAGAACGTCTGACTCTGTAAGTTTCTTGCTTAGTTCCTCTCCTTTAGCCTGTCTACCTTTGGTAACCA…	TCTGTTTACGTTTCTCTCGGACTCGTTTAGCAGCAGCTTCACGGGCCTTCGTAGCGGCAACTATAGGTGCTCGCTTGTTCACATCAGCCAGAGCCTTCTCACGAGCTTTCTCTTCGAGTTTCTTCTGGTTCTCACTCCAGACCTTCGAGAGTAACTCTTTGTCGTATCGGACTCTGACTTGACCTGTGGTGTCCATAAGGTAAATGGAGTCACCTTGAGAATACATGGTCAGTTGCTTATTGGTTATCCAAGGGTTGCTCGCAATGATTCCCTTACGTGCTTCCTCCAGAATATCCCGACCTTGCTCCCATGATTTCGGGTCAGAGTTAACCTGCATCATATTCTTAGGAATCACACCAACGGTATCACCGTCAACATCATCACCAGTGAACGTGTAGG…	GTAACACCCAAAGACAAACCCAAGGGTCATCCCCAACCCTTAGGGAACCCTCAAGGTCAACCGAAGGTTGACTTTAGGTGATTGGCTGGGCTTTAGGTACCCCCTATGGGGGAACTTTAGGTCCGTACACTGTGAGATAGTCACTCAGATTTTTATGGTATATTTTAAAGGACCCTATAGGAACTCCATAGGCCCTCTCTAAGACCCTCTTTAGGTGACACTGATAGGATGGCCTATCTTTAGGTATAGACCTTAGGATAGACCATTAGAGGCTCTTTATGGGTATACCTTAGGACTTGACTCTATAGGGATGAAGTGGTGTGATGCAATCATACCGCTGAATCCCTCGGTGAGCCATCAGTCGGTCAGGAAGACCCTAATCGCTACAAGTGAGTATAG…
T7-mC-g10-o	CTTTATCCACTCAGCAGGTATCAGTTTATCAGCGAACTTAATACCATGCTTTTCGCAGAACTCTCCATAAGACGTTGGAGAACCTTTGTATAACTTAGTACGTGAGCTTGAGAAGACAATACGGATGTCTAGCTCGGGGTGCTGCTCCCTAATTAATAAGTGCTTCTTTCTATCATCGCTTTCCCACAGACCCTTTGTCTCAACGAATATACCGTTTGGAAGTAAGAAGTCTGGAGTGTAAGTGTGATTGCTCGCCGGAATTACATAAGGCACTTTCCACTCTTCATACTCGAATTTAATACCTTTTGATTCCAACTGCTTTGAAACCTTGTCCTCTAGGCCAGAGCGAAACGCTCCAACCTTTCGGATTCCTTTAGCGCCGTAACCTGCCATGTCGCC…	CCAAGAAGGAGGTCCCCTTTGATAGATTAAAAAGGAAAGGAGGAAAGAAATAATGGCTCGTGTACAGTTTAAACAACGTGAATCTACTGACGCAATCTTTGTTCACTGCTCGGCTACCAAGCCAAGTCAGAATGTTGGTGTCCGTGAGATTCGCCAGTGGCACAAAGAGCAGGGTTGGCTCGATGTGGGATACCACTTTATCATCAAGCGAGACGGTACTGTGGAGGCAGGACGAGATGAGATGGCTGTAGGCTCTCACGCTAAGGGTTACAACCACAACTCTATCGGCGTCTGCCTTGTTGGTGGTATCGACGATAAAGGTAAGTTCGACGCTAACTTTACGCCAGCCCAAATGCAATCCCTTCGCTCACTGCTTGTCACACTGCTGGCTAAGTACGA…	ATGCAGACTTGGATGCGACTTACTATATCTGAATATGAAGCAAAGCAGTTACTGAGCGACCCCGATGGACTCGCTAAGGTCGATGAGGGCCTCTCGATGGTAGAGCGTATCATCATGAACTACATTGAGTCTAACAGTTACCGCGTGACTCTCTTTGAGGCTCTCAAACAGTTAGTCGTAGCTGGTAACGTCCTGCTGTACCTACCGGAACCGGAAGGGTCAAACTATAATCCCATGAAGCTGTACCGATTGTCTTCTTATGTGGTCCAACGAGACGCATTCGGCAACGTTCTGCAAATGGTGACTCGTGACCAGATAGCTTTTGGTGCTCTCCCTGAGGACATCCGTAAGGCTGTAGAAGGTCAAGGTGGTGAGAAGAAAGCTGATGAGACAATCGAC…	TAACACCCAAAGACAAACCCAAGGGTCATCCCCAACCCTTAGGGAACCCTCAAGGTCAACCGAAGGTTGACTTTAGGTGATTGGCTGGGCTTTAGGTACCCCCTATGGGGGAACTTTAGGTCCGTACACTGTGAGATAGTCACTCAGATTTTTATGGTATATTTTAAAGGACCCTATAGGAACTCCATAGGCCCTCTCTAAGACCCTCTTTAGGTGACACTGATAGGATGGCCTATCTTTAGGTATAGACCTTAGGATAGACCATTAGAGGCTCTTTATGGGTATACCTTAGGACTTGACTCTATAGGGATGAAGTGGTGTGATGCAATCATACCGCTGAATCCCTCGGTGAGCCATCAGTCGGTCAGGAAGACCCTAATCGCTACAAGTGAGTATAGA…
T7-mC-g17-o	TTCCCCCATAGGGGGTACCTAAAGCCCAGCCAATCACCTAAAGTCAACCTTCGGTTGACCTTGAGGGTTCCCTAAGGGTTGGGGATGACCCTTGGGTTTGTCTTTGGGTGTTACCTTGAGTGTCTCTCTGTGTCCCTATCTGTTACAGTCTCCTAAAGTATCCTCCTAAAGTCACCTCCTAACGTCCATCCTAAAGCCAACACCTAAAGCCTACACCTAAAGACCCATCAAGTCAACGCCTATCTTAAAGTTTAAACATAAAGACCAGACCTAAAGACCAGACCTAAAGACACTACATAAAGACCAGACCTAAAGACGCCTTGTTGTTAGCCATAAAGTGATAACCTTTAATCATTGTCTTTATTAATACAACTCACTATAAGGAGAGACAACTTAAAG…	CCAAGAAGGAGGTCCCCTTTGATAGATTAAAAAGGAAAGGAGGAAAGAAATAATGGCTCGTGTACAGTTTAAACAACGTGAATCTACTGACGCAATCTTTGTTCACTGCTCGGCTACCAAGCCAAGTCAGAATGTTGGTGTCCGTGAGATTCGCCAGTGGCACAAAGAGCAGGGTTGGCTCGATGTGGGATACCACTTTATCATCAAGCGAGACGGTACTGTGGAGGCAGGACGAGATGAGATGGCTGTAGGCTCTCACGCTAAGGGTTACAACCACAACTCTATCGGCGTCTGCCTTGTTGGTGGTATCGACGATAAAGGTAAGTTCGACGCTAACTTTACGCCAGCCCAAATGCAATCCCTTCGCTCACTGCTTGTCACACTGCTGGCTAAGTACGA…	TCTGTTTACGTTTCTCTCGGACTCGTTTAGCAGCAGCTTCACGGGCCTTCGTAGCGGCAACTATAGGTGCTCGCTTGTTCACATCAGCCAGAGCCTTCTCACGAGCTTTCTCTTCGAGTTTCTTCTGGTTCTCACTCCAGACCTTCGAGAGTAACTCTTTGTCGTATCGGACTCTGACTTGACCTGTGGTGTCCATAAGGTAAATGGAGTCACCTTGAGAATACATGGTCAGTTGCTTATTGGTTATCCAAGGGTTGCTCGCAATGATTCCCTTACGTGCTTCCTCCAGAATATCCCGACCTTGCTCCCATGATTTCGGGTCAGAGTTAACCTGCATCATATTCTTAGGAATCACACCAACGGTATCACCGTCAACATCATCACCAGTGAACGTGTAGG…	CAGACTCCTAAGTTCATCTACGGACGTAAGGAGTAACTAAAGGCTACATAAGGAGGCCCTAAATGGATAAGTACGATAAGAACGTACCAAGTGATTATGATGGTCTGTTCCAAAAGGCTGCTGATGCCAACGGGGTCTCTTATGACCTTTTACGTAAAGTCGCTTGGACAGAATCACGATTTGTGCCTACAGCAAAATCTAAGACTGGACCATTAGGCATGATGCAATTTACCAAGGCAACCGCTAAGGCCCTCGGTCTGCGAGTTACCGATGGTCCAGACGACGACCGACTGAACCCTGAGTTAGCTATTAATGCTGCCGCTAAGCAACTTGCAGGTCTGGTAGGGAAGTTTGATGGCGATGAACTCAAAGCTGCCCTTGCGTACAACCAAGGCGAGG…
T7mini	TTGGGTTCCTTTATCCACTCAGCAGGTATCAGTTTATCAGCGAACTTAATACCATGCTTTTCGCAGAACTCTCCATAAGACGTTGGAGAACCTTTGTATAACTTAGTACGTGAGCTTGAGAAGACAATACGGATGTCTAGCTCGGGGTGCTGCTCCCTAATTAATAAGTGCTTCTTTCTATCATCGCTTTCCCACAGACCCTTTGTCTCAACGAATATACCGTTTGGAAGTAAGAAGTCTGGAGTGTAAGTGTGATTGCTCGCCGGAATTACATAAGGCACTTTCCACTCTTCATACTCGAATTTAATACCTTTTGATTCCAACTGCTTTGAAACCTTGTCCTCTAGGCCAGAGCGAAACGCTCCAACCTTTCGGATTCCTTTAGCGCCGTAACCTGCC…	CCAAGAAGGAGGTCCCCTTTGATAGATTAAAAAGGAAAGGAGGAAAGAAATAATGGCTCGTGTACAGTTTAAACAACGTGAATCTACTGACGCAATCTTTGTTCACTGCTCGGCTACCAAGCCAAGTCAGAATGTTGGTGTCCGTGAGATTCGCCAGTGGCACAAAGAGCAGGGTTGGCTCGATGTGGGATACCACTTTATCATCAAGCGAGACGGTACTGTGGAGGCAGGACGAGATGAGATGGCTGTAGGCTCTCACGCTAAGGGTTACAACCACAACTCTATCGGCGTCTGCCTTGTTGGTGGTATCGACGATAAAGGTAAGTTCGACGCTAACTTTACGCCAGCCCAAATGCAATCCCTTCGCTCACTGCTTGTCACACTGCTGGCTAAGTACGA…	TCTGTTTACGTTTCTCTCGGACTCGTTTAGCAGCAGCTTCACGGGCCTTCGTAGCGGCAACTATAGGTGCTCGCTTGTTCACATCAGCCAGAGCCTTCTCACGAGCTTTCTCTTCGAGTTTCTTCTGGTTCTCACTCCAGACCTTCGAGAGTAACTCTTTGTCGTATCGGACTCTGACTTGACCTGTGGTGTCCATAAGGTAAATGGAGTCACCTTGAGAATACATGGTCAGTTGCTTATTGGTTATCCAAGGGTTGCTCGCAATGATTCCCTTACGTGCTTCCTCCAGAATATCCCGACCTTGCTCCCATGATTTCGGGTCAGAGTTAACCTGCATCATATTCTTAGGAATCACACCAACGGTATCACCGTCAACATCATCACCAGTGAACGTGTAGG…	GTAACACCCAAAGACAAACCCAAGGGTCATCCCCAACCCTTAGGGAACCCTCAAGGTCAACCGAAGGTTGACTTTAGGTGATTGGCTGGGCTTTAGGTACCCCCTATGGGGGAACTTTAGGTCCGTACACTGTGAGATAGTCACTCAGATTTTTATGGTATATTTTAAAGGACCCTATAGGAACTCCATAGGCCCTCTCTAAGACCCTCTTTAGGTGACACTGATAGGATGGCCTATCTTTAGGTATAGACCTTAGGATAGACCATTAGAGGCTCTTTATGGGTATACCTTAGGACTTGACTCTATAGGGATGAAGTGGTGTGATGCAATCATACCGCTGAATCCCTCGGTGAGCCATCAGTCGGTCAGGAAGACCCTAATCGCTACAAGTGAGTATAG…
T7-compile	TTCCCCCATAGGGGGTACCTAAAGCCCAGCCAATCACCTAAAGTCAACCTTCGGTTGACCTTGAGGGTTCCCTAAGGGTTGGGGATGACCCTTGGGTTTGTCTTTGGGTGTTACCTTGAGTGTCTCTCTGTGTCCCTATCTGTTACAGTCTCCTAAAGTATCCTCCTAAAGTCACCTCCTAACGTCCATCCTAAAGCCAACACCTAAAGCCTACACCTAAAGACCCATCAAGTCAACGCCTATCTTAAAGTTTAAACATAAAGACCAGACCTAAAGACCAGACCTAAAGACACTACATAAAGACCAGACCTAAAGACGCCTTGTTGTTAGCCATAAAGTGATAACCTTTAATCATTGTCTTTATTAATACAACTCACTATAAGGAGAGACAACTTAAAG…	CCCAAGAAGGAGGTCCCCTTTGATAGATTAAAAAGGAAAGGAGGAAAGAAATAATGGCTCGTGTACAGTTTAAACAACGTGAATCTACTGACGCAATCTTTGTTCACTGCTCGGCTACCAAGCCAAGTCAGAATGTTGGTGTCCGTGAGATTCGCCAGTGGCACAAAGAGCAGGGTTGGCTCGATGTGGGATACCACTTTATCATCAAGCGAGACGGTACTGTGGAGGCAGGACGAGATGAGATGGCTGTAGGCTCTCACGCTAAGGGTTACAACCACAACTCTATCGGCGTCTGCCTTGTTGGTGGTATCGACGATAAAGGTAAGTTCGACGCTAACTTTACGCCAGCCCAAATGCAATCCCTTCGCTCACTGCTTGTCACACTGCTGGCTAAGTACG…	CTATTCCCTATGCAGACTTGGATGCGACTTACTATATCTGAATATGAAGCAAAGCAGTTACTGAGCGACCCCGATGGACTCGCTAAGGTCGATGAGGGCCTCTCGATGGTAGAGCGTATCATCATGAACTACATTGAGTCTAACAGTTACCGCGTGACTCTCTTTGAGGCTCTCAAACAGTTAGTCGTAGCTGGTAACGTCCTGCTGTACCTACCGGAACCGGAAGGGTCAAACTATAATCCCATGAAGCTGTACCGATTGTCTTCTTATGTGGTCCAACGAGACGCATTCGGCAACGTTCTGCAAATGGTGACTCGTGACCAGATAGCTTTTGGTGCTCTCCCTGAGGACATCCGTAAGGCTGTAGAAGGTCAAGGTGGTGAGAAGAAAGCTGATGAG…	TAACACCCAAAGACAAACCCAAGGGTCATCCCCAACCCTTAGGGAACCCTCAAGGTCAACCGAAGGTTGACTTTAGGTGATTGGCTGGGCTTTAGGTACCCCCTATGGGGGAACTTTAGGTCCGTACACTGTGAGATAGTCACTCAGATTTTTATGGTATATTTTAAAGGACCCTATAGGAACTCCATAGGCCCTCTCTAAGACCCTCTTTAGGTGACACTGATAGGATGGCCTATCTTTAGGTATAGACCTTAGGATAGACCATTAGAGGCTCTTTATGGGTATACCTTAGGACTTGACTCTATAGGGATGAAGTGGTGTGATGCAATCATACCGCTGAATCCCTCGGTGAGCCATCAGTCGGTCAGGAAGACCCTAATCGCTACAAGTGAGTATAGA…
T7-compile-2	TTCCCCCATAGGGGGTACCTAAAGCCCAGCCAATCACCTAAAGTCAACCTTCGGTTGACCTTGAGGGTTCCCTAAGGGTTGGGGATGACCCTTGGGTTTGTCTTTGGGTGTTACCTTGAGTGTCTCTCTGTGTCCCTATCTGTTACAGTCTCCTAAAGTATCCTCCTAAAGTCACCTCCTAACGTCCATCCTAAAGCCAACACCTAAAGCCTACACCTAAAGACCCATCAAGTCAACGCCTATCTTAAAGTTTAAACATAAAGACCAGACCTAAAGACCAGACCTAAAGACACTACATAAAGACCAGACCTAAAGACGCCTTGTTGTTAGCCATAAAGTGATAACCTTTAATCATTGTCTTTATTAATACAACTCACTATAAGGAGAGACAACTTAAAG…	AGAGCCAGCATGAGCTTAGAGGCTAGATTGTTCAGACCACGAGCGCCCACGGCTTGCCACGGAGTTTGATAATCTGTAGAGGCGTTATCGGAGTCCTTAGGGAACAATGATGGGATGGTATATTGAGCGCAATTCTGAGCGCGTGTCTCATAGGGAGCACGGTCGTTCTTTAAACGCTCATAGACAGACTTTGCGCCATCCTCCGCAAGTCCTGTTCGTTTCTCAGCCATTAAATGTGTCTCCATGTCTTACGCTGTAGTATTCGCGTTATGGTTGATTGACTGACTCCATACAGTTCTCCTAAGGAGCGGTGGCTTAAGGTTGAAGAGCGTATAGCGAGAACGTCTGACTCTGTAAGTTTCTTGCTTAGTTCCTCTCCTTTAGCCTGTCTACCTTTGG…	CTATTCCCTATGCAGACTTGGATGCGACTTACTATATCTGAATATGAAGCAAAGCAGTTACTGAGCGACCCCGATGGACTCGCTAAGGTCGATGAGGGCCTCTCGATGGTAGAGCGTATCATCATGAACTACATTGAGTCTAACAGTTACCGCGTGACTCTCTTTGAGGCTCTCAAACAGTTAGTCGTAGCTGGTAACGTCCTGCTGTACCTACCGGAACCGGAAGGGTCAAACTATAATCCCATGAAGCTGTACCGATTGTCTTCTTATGTGGTCCAACGAGACGCATTCGGCAACGTTCTGCAAATGGTGACTCGTGACCAGATAGCTTTTGGTGCTCTCCCTGAGGACATCCGTAAGGCTGTAGAAGGTCAAGGTGGTGAGAAGAAAGCTGATGAG…	GTAACACCCAAAGACAAACCCAAGGGTCATCCCCAACCCTTAGGGAACCCTCAAGGTCAACCGAAGGTTGACTTTAGGTGATTGGCTGGGCTTTAGGTACCCCCTATGGGGGAACTTTAGGTCCGTACACTGTGAGATAGTCACTCAGATTTTTATGGTATATTTTAAAGGACCCTATAGGAACTCCATAGGCCCTCTCTAAGACCCTCTTTAGGTGACACTGATAGGATGGCCTATCTTTAGGTATAGACCTTAGGATAGACCATTAGAGGCTCTTTATGGGTATACCTTAGGACTTGACTCTATAGGGATGAAGTGGTGTGATGCAATCATACCGCTGAATCCCTCGGTGAGCCATCAGTCGGTCAGGAAGACCCTAATCGCTACAAGTGAGTATAG…
T7-compile-3	TTCCCCCATAGGGGGTACCTAAAGCCCAGCCAATCACCTAAAGTCAACCTTCGGTTGACCTTGAGGGTTCCCTAAGGGTTGGGGATGACCCTTGGGTTTGTCTTTGGGTGTTACCTTGAGTGTCTCTCTGTGTCCCTATCTGTTACAGTCTCCTAAAGTATCCTCCTAAAGTCACCTCCTAACGTCCATCCTAAAGCCAACACCTAAAGCCTACACCTAAAGACCCATCAAGTCAACGCCTATCTTAAAGTTTAAACATAAAGACCAGACCTAAAGACCAGACCTAAAGACACTACATAAAGACCAGACCTAAAGACGCCTTGTTGTTAGCCATAAAGTGATAACCTTTAATCATTGTCTTTATTAATACAACTCACTATAAGGAGAGACAACTTAAAG…	CCAAGAAGGAGGTCCCCTTTGATAGATTAAAAAGGAAAGGAGGAAAGAAATAATGGCTCGTGTACAGTTTAAACAACGTGAATCTACTGACGCAATCTTTGTTCACTGCTCGGCTACCAAGCCAAGTCAGAATGTTGGTGTCCGTGAGATTCGCCAGTGGCACAAAGAGCAGGGTTGGCTCGATGTGGGATACCACTTTATCATCAAGCGAGACGGTACTGTGGAGGCAGGACGAGATGAGATGGCTGTAGGCTCTCACGCTAAGGGTTACAACCACAACTCTATCGGCGTCTGCCTTGTTGGTGGTATCGACGATAAAGGTAAGTTCGACGCTAACTTTACGCCAGCCCAAATGCAATCCCTTCGCTCACTGCTTGTCACACTGCTGGCTAAGTACGA…	CTATTCCCTATGCAGACTTGGATGCGACTTACTATATCTGAATATGAAGCAAAGCAGTTACTGAGCGACCCCGATGGACTCGCTAAGGTCGATGAGGGCCTCTCGATGGTAGAGCGTATCATCATGAACTACATTGAGTCTAACAGTTACCGCGTGACTCTCTTTGAGGCTCTCAAACAGTTAGTCGTAGCTGGTAACGTCCTGCTGTACCTACCGGAACCGGAAGGGTCAAACTATAATCCCATGAAGCTGTACCGATTGTCTTCTTATGTGGTCCAACGAGACGCATTCGGCAACGTTCTGCAAATGGTGACTCGTGACCAGATAGCTTTTGGTGCTCTCCCTGAGGACATCCGTAAGGCTGTAGAAGGTCAAGGTGGTGAGAAGAAAGCTGATGAG…	AACACCCAAAGACAAACCCAAGGGTCATCCCCAACCCTTAGGGAACCCTCAAGGTCAACCGAAGGTTGACTTTAGGTGATTGGCTGGGCTTTAGGTACCCCCTATGGGGGAACTTTAGGTCCGTACACTGTGAGATAGTCACTCAGATTTTTATGGTATATTTTAAAGGACCCTATAGGAACTCCATAGGCCCTCTCTAAGACCCTCTTTAGGTGACACTGATAGGATGGCCTATCTTTAGGTATAGACCTTAGGATAGACCATTAGAGGCTCTTTATGGGTATACCTTAGGACTTGACTCTATAGGGATGAAGTGGTGTGATGCAATCATACCGCTGAATCCCTCGGTGAGCCATCAGTCGGTCAGGAAGACCCTAATCGCTACAAGTGAGTATAGAG…
phage name	T7AB sequence	T7CD sequence
T7-gp10-3xFLAG	cccccatagggggtacctaaagcccagccaatcacctaaagtcaaccttcggttgaccttgagggttccctaagggttggggatgacccttgggtttgtctttgggtgttaccttgagtgtctctctgtgtccctatctgttacagtctcctaaagtatcctcctaaagtcacctcctaacgtccatcctaaagccaacacctaaagcctacacctaaagacccatcaagtcaacgcctatcttaaagtttaaacataaagaccagacctaaagaccagacctaaagacactacataaagaccagacctaaagacgccttgttgttagccataaagtgataacctttaatcattgtctttattaatacaactcactataaggagagacaacttaaagag…	taacacccaaagacaaacccaagggtcatccccaacccttagggaaccctcaaggtcaaccgaaggttgactttaggtgattggctgggctttaggtaccccctatgggggaactttaggtccgtacactgtgagatagtcactcagatttttatggtatattttaaaggaccctataggaactccataggccctctctaagaccctctttaggtgacactgataggatggcctatctttaggtatagaccttaggatagaccattagaggctctttatgggtataccttaggacttgactctatagggatgaagtggtgtgatgcaatcataccgctgaatccctcggtgagccatcagtcggtcaggaagaccctaatcgctacaagtgagtataga…
T7-gp17-3xFLAG	cccccatagggggtacctaaagcccagccaatcacctaaagtcaaccttcggttgaccttgagggttccctaagggttggggatgacccttgggtttgtctttgggtgttaccttgagtgtctctctgtgtccctatctgttacagtctcctaaagtatcctcctaaagtcacctcctaacgtccatcctaaagccaacacctaaagcctacacctaaagacccatcaagtcaacgcctatcttaaagtttaaacataaagaccagacctaaagaccagacctaaagacactacataaagaccagacctaaagacgccttgttgttagccataaagtgataacctttaatcattgtctttattaatacaactcactataaggagagacaacttaaagag…	aatcaggaggttatcgtggaagactgcattgaatggaccggaggtgtcaactctaagggttatggtcgtaagtgggttaatggtaaacttgtgactccacataggcacatctatgaggagacatatggtccagttccaacaggaattgtggtgatgcatatctgcgataaccctaggtgctataacataaagcaccttacgcttggaactccaaaggataattccgaggacatggttaccaaaggtagacaggctaaaggagaggaactaagcaagaaacttacagagtcagacgttctcgctatacgctcttcaaccttaagccaccgctccttaggagaactgtatggagtcagtcaatcaaccataacgcgaatactacagcgtaagacatggaga…
phage name	FA	FB	FC	FD	FE
FelixO1	TGAGTTCTGGTGTATACACATTCAAAGAAAGGGCAGTGATTCGTGAGCTGTCATGTAATGCAGTAGATGCTCAGAAAGAAGCTGGAAAAGAGAACATCCCATTCCATGTGCATTTACCTACTCGATTTGAGCCTTACTTTGAAGTCCGTGACTTTGGAACTGGTTTAACCCATGACAAAGTAATGAGTTTGTACCTGAACTACGGGGCTTCTACGAAGAACGACTCTAATGACTACATTGGTGCAATGGGTATCGGCTCAAAGTCACCGTTTGCAATTGCTCAGTCATTCACAGTATCTAGCTATGTTGATGGTGTTGTTAATAAGTACTCTGTTTACCTTGAGAATGGTATCCCTCAAGTGACTAAGCTTACTACCAACCCAACAAATGAACCTAATG…	TCATAACCCTCCTAAGTTTATTAGCCACCTTTAGCGTCAGCGCGAACATCTACCAGCAACTGAGGACGAGTGCAGTATGGCAGCATGTAAGAGTGAGCTTCGAAGTCAATACCTTCGTCACGGTCTTTTTCGTATTCAAATACGTACAGTTCCTGACCAAGTGTATTTGCGTAACCCATCTTAGGACATGGGCCATATGCCACTTCGAAGATATTGTTAGCTTCACCCAGCATAGCTACGTTAGGGAAAGCATGACCAACACCAACAGTGTCTGCTACACTGTCAATGCTCACCAGAGTGTGAACCTTACCACGCTTGTCTTTGAACTTACCGTTGTACTGGACAAACTTAACACCACCGTAGTAGAAAGTATTCATATGAGCCTGAACGCCGTCAGCA…	TGGGGAAGCTTTATGGTTCCTGAATGGTGAGAATAAACTTAGTGAACTCCGTTACCGTACTTGGGGTGAAAATGATGGGGAACGCTGGACTATCTGGTCAGATGATTTTAAACGCTGGTTAAGCTCTAATTATTCTTCTGAACAAGACTGGTTAGAAGATGCAGGTGGAAGAATCTACGGAGTTCAGTGGAGAAACTTTGAAGGTCATAATGGTTGTGTTGTAGACCAGTTAGAAACCTTAGTAACGAAGATGAAAGGTGATATCACAGACCGTTACATGCTTGTCAATGCTTGGAATGCAGCAGATATTGCAGCTAACTCAATGGCTTTAGCACCTTGTCATGTTATGTTTCAGATTTATATCACTAACGAAGGTGAAGTTGACTTACAATGGTATCA…	GGTAACGGAGTTCACTAAGTTTATTCTCACCATTCAGGAACCATAAAGCTTCCCCAATAACTTGCCGTGTAAACACCTGTTTAGATGTTAAGAGTGGAAAACCAGTACGCATATCAAAACGAAATTGTGGTGGAGCAAATGCAGAGATAACATCTCCAGTTCGTGTAGTACGTAGTTCACCAACGGATAAAACATGGTTCAGGATATTTTTGTAACTCAAATCAGCTTGTGACATATCAAAAGTGTCCTTTTACTTGTGGAACATAAATTTCAAAGGTTGCTTTACCATCTACTGATGGTTTTGACTGAATCTTAGCGAAAATTTGACGGTCATGCAACTTATCAAAGAAATTCTCAAAAGGTAGATGCACAGTTGCCTCTTCAGTCACTTCATGAAAA…	TCCAAAGAAGTTGAACTCTTAATCACTTCTGCGTGGTCGTTTACCATGCGCATAATACTTTCCTCTTAGTTTACTGTTAAATTACTTATTAAACATTTTACCAGAACCACCACACATAGGGCAACAGCCTGCTCTTGTGTACCCTTCTCCGTTACAGTAGTCACACTTCTTGTGCTCTGCATAGTACTTGCAAAGAAGGTAGACAAACACTGCTACACTACCAAGTGACAGTAAAATTTCTATCCAATATGCTTGCATGACTCACCTCTCATGTTTTTGTAAAGGATAAAGCTTCTGTCATGGACGATACTTGTAGACACTGCAAAGTTACTTTCAAGTATCTGTTTGTTTGGATTGTAGAAGCTTTCTTTAAACTCGTCAAGTGCAAATTGGTGGTTG…

## Sheet: Supplementary Data 2
This table compiles all the primers used to assemble T7 genomes and FelixO1 genome as well as the assembly maps.
Primers used in this work				Assemblies
T7 WT reboot	sequence (5' --> 3')			T7 WT reboot
T7A-s	TCTCACAGTGTACGGACC	18		Fragments	template	sense	antisense	size
T7A-as	ATCTATCAAAGGGGACCTCC	20		T7A	T7-genome	T7A-s	T7A-as	10680
T7B-s	ACCTGCTGAGTGGATAAAGG	20		T7B	T7-genome	T7B-s	T7B-as	9864
T7B-as	TCGCATCCAAGTCTGCATAG	20		T7C	T7-genome	T7C-s	T7C-as	10114
T7C-s	TAGCCTCTAAGCTCATGCTG	20		T7D	T7-genome	T7D-s	T7D-as	9429
T7C-as	CGTCCGTAGATGAACTTAGG	20
T7D-s	AAACGAGTCCGAGAGAAACG	20		T7 tail fiber
T7D-as	AGGGACACAGAGAGACAC	18		Fragments	template	sense	antisense	size
				T7A	T7-genome	T7A-s	T7A-as	10680
tail fiber mutations	sequence (5' --> 3')			T7B	T7-genome	T7B-s	T7B-as	9864
T7D2-as	CCTCTACCAATGTACCAGTTATTCC	25		T7C	T7-genome	T7C-s	T7C-as	10114
T7E-s	GGCGCACTATATTCTATCTAAAGATGG	27		T7D2	T7-genome	T7D-s	T7D2-as	5317
T7E-as	CTTGAGAGTCCATCCGTGG	19		T7E	T7-genome	T7E-s	T7E-as	565
T7F-s1	AGGGACACAGAGAGACAC	18		T7F	T7-genome	T7F-s	T7E-as	3656
mCherry insertion	sequence (5' --> 3')			T7-mC-g1-o						T7-mC-g10						T7-mC-g10-o						T7-mC-g17-o
gp1-oho1-as	CAGAGGCCTAAGAGTGCTTTGTACTGTATGGCTCCGGTTTGGAATGTTTGCCACGTGTTTgtgagtcgtattgatttggc	80		Fragments	template	sense	antisense	size		Fragments	template	sense	antisense	size		Fragments	template	sense	antisense	size		Fragments	template	sense	antisense	size
gp1-oho2-s	AAAGGGGCCGTCAATATCAGAAATAAGACGACGACCCTCGAACGATGATGCTCACTCTCGatagagggacaaactcaagg	80		T7A1	T7-genome	T7A-s	gp1-oho1-as	5903		T7A	T7-genome	T7A-s	T7A-as	10680		T7A	T7-genome	T7A-s	T7A-as	10680		T7A	T7-genome	T7A-s	T7A-as	10680
gp10-oho1-as	CAGAGGCCTAAGAGTGCTTTGTACTGTATGGCTCCGGTTTGGAATGTTTGCCACGTGTTTttactccactttgaaaaccactgcaccagc	90		mCherry	T7p14-Mcherry	oho1-mcherry-s	oho2-mcherry-as	1266		T7B	T7-genome	T7B-s	T7B-as	9864		T7B	T7-genome	T7B-s	T7B-as	9864		T7B	T7-genome	T7B-s	T7B-as	9864
gp10-oho2-s	AAAGGGGCCGTCAATATCAGAAATAAGACGACGACCCTCGAACGATGATGCTCACTCTCGaaccttaacgccagcacagg	80		T7A2	T7-genome	gp1-oho2-s	T7A-as	4896		T7C1	T7-genome	T7C-s1	T7C-as3	3677		T7C1	T7-genome	T7C-s1	gp10-oho1-as	3620		T7C	T7-genome	T7C-s	T7C-as	10114
gp17-oho1-as	CAGAGGCCTAAGAGTGCTTTGTACTGTATGGCTCCGGTTTGGAATGTTTGCCACGTGTTTttactcgttctccaccatgattgc	84		T7B	T7-genome	T7B-s	T7B-as	9864		mCherry	T7p14-Mcherry	mcherry-tt-s	mcherry-tt-as	885		mCherry	T7p14-Mcherry	oho1-mcherry-s	oho2-mcherry-as	1266		T7D1	T7-genome	T7D-s	gp17-oho1-as	5837
gp17-oho2-s	AAAGGGGCCGTCAATATCAGAAATAAGACGACGACCCTCGAACGATGATGCTCACTCTCGgaaagacgtgtagtccacgg	80		T7C	T7-genome	T7C-s	T7C-as	10114		T7C2	T7-genome	T7C-s3	T7C-as	6438		T7C2	T7-genome	gp10-oho2-s	T7C-as	6550		mCherry	T7p14-Mcherry	oho1-mcherry-s	oho2-mcherry-as	1266
oho1-mcherry-s	AAACACGTGGCAAACATTCCAAACCGGAGCCATACAGTACAAAGCACTCTTAGGCCTCTGtacccacgccgaaacaagc	79		T7D	T7-genome	T7D-s	T7D-as	9429		T7D	T7-genome	T7D-s	T7D-as	9429		T7D	T7-genome	T7D-s	T7D-as	9429		T7D2	T7-genome	gp17-oho2-s	T7D-as	3697
oho2-mcherry-as	CGAGAGTGAGCATCATCGTTCGAGGGTCGTCGTCTTATTTCTGATATTGACGGCCCCTTTcaaaaaacccctcaagaccc	80
mcherry-tt-s	CTTAACGCCAGCACAGGAGGCCGCACGCACCCGCGCTGCTAACAAAGCCCTAATACGACTCACTATAGGGAGACCACAACGG	82
mcherry-tt-as	TATGCTAGTTATTGCTCAGCGGTGGCAGCAGCCAACTCAGCTTCCTTTCGTTACTTGTACAGCTCGTCCATGCC	74
T7C-s3	GAAAGGAAGCTGAGTTGGC	19
T7C-as3	CCGCGCTGCTAACAAAGCCC	20
T7mini				T7mini
T7mini-A-s	tctcacagtgtacggaccta	20		Fragments	template	sense	antisense	size
T7mini-A-24-as	GCCGTGTAAAATGACGCATTtcataaaggccactcttgcg	40		T7mA	T7-genome	T7mini-A-s	T7mini-A-24-as	5909
T7mini-B-24-s	AATGCGTCATTTTACACGGCacgatgcgtacatcaagc	38		T7mB	T7-genome	T7mini-B-24-s	T7mini-B-21-as	2385
T7mini-B-21-as	CGGTGCTTTTGCGTGATATTtgtggtctccctttagtgag	40		T7mC	T7-genome	T7mini-C-21-s	T7mini-C-23-as	1866
T7mini-C-21-s	AATATCACGCAAAAGCACCGaacagctgagggtaaacagc	40		T7mD	T7-genome	T7mini-D-23-s	T7mini-D-as	9613
T7mini-C-23-as	CGCGCTAATAGCTTTGCATTaacttctcgtagtcgtctgg	40		T7mE	T7-genome	T7mini-E-s	T7mini-E-as	8807
T7mini-D-23-s	AATGCAAAGCTATTAGCGCGcaatcgttgccgataagacc	40		T7mF	T7-genome	T7mini-F-s	T7mini-F-as	7393
T7mini-D-as	ATGAACAGGCCGATAACG	18
T7mini-E-s	AGGTGAGGGTAATGTCAAGG	20
T7mini-E-as	ACGTGAGGAACGTAAGTACC	20
T7mini-F-s	AAGGCTGTGAGTATCTTCCC	20
T7mini-F-as	AGGGACACAGAGAGACACTC	20
				plasmid gp10
gp10 plasmid				Fragments	template	sense	antisense	size
backbone-s	TTTTTGCTGAAAGGAGGAACTATATGCGCTCATCCGGATATCCACAGGAC	50		T7p14-deGFP	T7p14-deGFP	backbone-s	backbone-as	3297
backbone-as	TTAATTTCGAAGTCTATCAGAAGTTCGAATTTCGCGGGATCGAGATCTCG	50		gp10	T7-genome	gp10-s	gp10-as	1435
gp10-s	TAGAGGATCGAGATCTCGATCCCGCGAAATTCGAACTTCTGATAGACTTC	50
gp10-as	GCGACCACACCCGTCCTGTGGATATCCGGATGAGCGCATATAGTTCCTCC	50
name	sequence (5' --> 3')
pIVEX2.3d-seq1-s	TACCCACGCCGAAACAAGC	19
pBEST-seq6-s	CACCATCAGCCAGAAAACCG	20
pBEST-seq7-as	CAGTGAGCGAGGAAGCGG	18
				FelixO1
FelixO1	sequence (5' --> 3')			Fragments	fw	reverse	size
FA2-as	caacgctggtaataaggtaggttgtgcagaggc	33		FA	FA2-s	FA2-as	18838
FA2-s	atgacacctgaaatgttcagccttctgagttctgg	35		FB	FB2-s	FB2-as	18709
FB2-as	gctgggtcgcctgtataacacattcataaccctcc	35		FC	FC2-s	FC2-as	17504
FB2-s	gactttctgacctttgactgtaaccttgttccacc	35		FD	FD2-as	FD2-s	18409
FC2-as	aaacaggtgtttacacggcaagttattggggaagc	35		FE	FE2-as	FE2-s	13045
FC2-s	tgctggtagatgttcgcgctgacgctaaaggtggc	35
FD2-as	tagtgcaaccctcatagacacgtttcattgcttcc	35
FD2-s	gttccccatcattttcaccccaagtacggtaacgg	35
FE2-as	tgtaatctgtgcttgagatgtctcc	25
FE2-s	gggcatcatgggcagataagcgtggaattatctgg	35
T7-3xFLAG	sequence (5' --> 3')			gp10-FLAG						gp17-FLAG
T7C1-FLAG-as	atcgtcatccttgtaatcgatgtcatgatctttataatcaccgtcatggtctttgtagtcagaattcggatccccgagcatcacacc	87		Fragments	template	fw	reverse	size		Fragments	template	fw	reverse	size
T7C2-FLAG-s	aaagaccatgacggtgattataaagatcatgacatcgattacaaggatgacgatgacaagtaataactagcataaccccttggggcc	87		T7A	T7-genome	T7A-s	T7A-as	10680		T7A	T7-genome	T7A-s	T7A-as	10680
T7D1-FLAG-as	atcgtcatccttgtaatcgatgtcatgatctttataatcaccgtcatggtctttgtagtcctcgttctccaccatgattgcattagg	87		T7B	T7-genome	T7B-s	T7B-as	9864		T7B	T7-genome	T7B-s	T7B-as	9864
T7D2-FLAG-s	ggtgattataaagatcatgacatcgattacaaggatgacgatgacaagtaattggtaaatcacaaggaaagacgtgtagtccacgg	86		T7C1-FLAG	T7-genome	T7C-s1	T7C1-FLAG-as	3641		T7C	T7-genome	T7C-s	T7C-as	10114
				T7C2-FLAG	T7-genome	T7C2-FLAG-s	T7C-as1	6462		T7D1_FLAG	T7-genome	T7D-s1	T7D1-FLAG-as	5834
				T7D	T7-genome	T7D-s	T7D-as	9429		T7D2_FLAG	T7-genome	T7D2-FLAG-s	T7D-as1	3703

## Sheet: Supplementary Data 3
Mutations table from all the fully sequenced phages in this work
position in WT genome	ref	alt	gene	alt_aa	boiron-genome	t7-gDNA	t7-4PCS-batch1	T7-4PCS-phage	T7-6PCS-WT-CFS1	T7-6PCS-WT-CFS2	T7-rfaD-1	rfaC 1	tail-only rfaC 1	tail-fiber only rfaC 1 coliB	tail-fiber only rfaC 1 rfaC	rfaC 7	rfaE 1	rfaE 7	lpcA 4	tail-only lpcA4	tail-fiber only lpcA4 coliB	tail-fiber only lpcA4 rfaC	lpcA 5	T7_mC-g1-o	T7-mC-g10	T7-mC-g10-o	T7-mC-g17-o	T7mini	T7-compile	T7-compile-2	T7-compile-3
591	G	A	(non_coding_seq)		N	N	N	N	N	Y	N	N	N	N	N	N	N	N	N	N	N	N	N	N	N	N	N	N	N	N	N
1340	G	T	(gp0.3)	M21I	N	N	N	N	N	N	N	N	N	N	N	N	N	N	N	N	N	N	Y	N	N	N	N	N	N	N	N
1896	A	addition	(gp0.7)		Y	Y	Y	Y	Y	Y	Y	Y	Y	Y	Y	Y	Y	Y	Y	Y	Y	Y	Y	Y	Y	Y	Y	Y	Y	Y	Y
2394	A	G	(gp0.7)	Q125R	N	N	N	N	N	N	N	N	N	N	N	N	Y	N	N	N	N	N	N	N	N	N	N	N	N	N	N
2641	C	T	(gp0.7)	silent_mutation	N	N	N	N	N	Y	N	N	N	N	N	N	N	N	N	N	N	N	N	N	N	N	N	N	N	N	N
5345	G	T	silent_mut		N	N	N	N	N	N	N	N	N	N	N	N	N	N	N	N	N	N	N	N	N	N	N	N	N	Y	N
5843	mCherry	insertion			N	N	N	N	N	N	N	N	N	N	N	N	N	N	N	N	N	N	N	Y	N	N	N	N	N	N	N
5890-8949	del1	deletion			N	N	N	N	N	N	N	N	N	N	N	N	N	N	N	N	N	N	N	N	N	N	N	Y	Y	Y	Y
9135	G	A	(non_coding_seq)		N	N	N	N	N	N	N	N	N	N	N	N	N	N	N	N	N	N	Y	N	N	N	N	N	N	N	N
9177	C	T	(gp2.5)	T7I	N	N	N	N	N	N	N	N	N	N	N	N	N	Y	N	N	N	N	N	N	N	N	N	N	N	N	N
9377	G	A	(gp2.5)	E74K	N	N	N	N	N	N	N	N	N	N	N	N	N	N	N	N	N	N	Y	N	N	N	N	N	N	N	N
11189-11479	del2	deletion			N	N	N	N	N	N	N	N	N	N	N	N	N	N	N	N	N	N	N	N	N	N	N	Y	Y	Y	Y
11847	G	A	(gp4)	G95S	N	N	N	N	N	N	N	N	N	N	N	N	N	N	N	N	N	Y	N	N	N	N	N	N	N	N	N
13208	A	G	(gp4)	silent_mutation	N	N	N	N	N	N	N	N	N	N	N	N	N	N	Y	N	N	N	N	N	N	N	N	N	N	N	N
14646	T	C	(gp4)	silent_mutation	N	N	N	N	N	N	N	N	N	N	N	N	N	N	N	N	N	N	N	N	N	N	N	N	N	N	Y
13305-14251	del3	deletion			N	N	N	N	N	N	N	N	N	N	N	N	N	N	N	N	N	N	N	N	N	N	N	Y	Y	Y	Y
17405	T	C	(gp5.9)	I16T	N	N	N	N	N	N	N	N	N	N	N	N	N	N	N	N	N	N	N	N	N	N	N	N	N	N	Y
19409	A	G	(gp7)	K94E	N	N	N	N	N	N	N	N	N	N	N	N	N	N	N	N	N	N	N	N	N	N	N	N	N	Y	N
19601	insertion	(gp7.3)			N	N	N	N	N	N	N	N	N	N	N	N	N	N	N	N	N	N	Y	N	N	N	N	N	N	N	N
19709	G	A	(gp7.3)	I59V	N	N	N	N	N	N	N	N	N	N	N	N	N	N	Y	N	N	N	N	N	N	N	N	N	N	N	N
19947	G	T	(gp7.7)	E34STOP(TAG)	N	N	N	Y	N	N	N	N	N	N	N	N	N	N	N	N	N	N	N	N	N	N	N	N	N	N	N
22629	A	G	(gp9)	N227S	Y	Y	Y	Y	Y	Y	Y	Y	Y	Y	Y	Y	Y	Y	Y	Y	Y	Y	Y	Y	Y	Y	Y	Y	Y	Y	Y
23065	C	T	(gp10)	silent_mutation	N	N	N	N	N	Y	N	N	N	N	N	N	N	N	N	N	N	N	N	N	N	N	N	N	N	N	N
24004	mCherry	insertion			N	N	N	N	N	N	N	N	N	N	N	N	N	N	N	N	N	N	N	N	Y	Y	N	N	Y	Y	Y
24346	C	T	(gp11)	A40V	N	N	N	N	N	N	N	N	N	N		N	N	N	N	N	N	N	N	N	N	N	N	N	N	N	Y
24724	A	C	(gp11)	E166A	N	N	N	N	N	N	N	N	N	N		Y	N	N	N	N	N	N	N	N	N	N	N	N	N	N	N
24848	C	T	(gp12)	L3F	N	N	N	N	N	N	N	N	N	N		Y	N	N	N	N	N	N	N	N	N	N	N	N	N	N	N
24858	A	G	(gp12)	Q6R	N	N	N	N	N	N	N	N	N	N		N	N	N	Y	Y	N	N	N	N	N	N	N	N	N	N	N
25059	A	G	(gp12)	E73G	N	N	N	N	N	N	N	N	N	N		N	N	N	N	N	N	N	N	N	N	N	N	N	N	Y	N
25419	C	T	(gp12)	A193V	N	N	N	N	N	N	N	N	N	N		N	N	N	N	N	N	N	Y	N	N	N	N	N	N	N	N
26178	A	G	(gp12)	Q446R	N	N	N	N	N	N	N	N	N	N		N	N	N	N	N	N	Y	N	N	N	N	N	N	N	N	N
26517	C	T	(gp12)	S559L	N	N	N	N	N	N	N	N	N	N		N	N	N	N	N	N	N	N	N	N	N	N	N	N	Y	N
26889	T	C	(gp12)	L682P	N	N	N	N	N	N	N	N	N	N		N	N	N	N	N	N	N	N	N	N	N	N	N	N	N	Y
27158	A	G	(gp12)	T773A	N	N	N	N	N	N	N	N	N	N		N	Y	N	N	N	N	N	N	N	N	N	N	N	N	N	N
27179	G	A	(gp12)	G780R	N	N	N	N	N	N	N	N	N	N		N	N	N	N	N	N	N	N	N	N	N	N	N	Y	N	N
27192	A	G	(gp12)	E784G	N	N	N	N	N	N	Y	Y	Y	N	Y	N	N	Y	N	N	N	N	N	N	N	N	N	N	N	N	N
35441	C	T	(gp17)	A273V	N	N	N	N	N	N	N	N	N	N	N	N	Y	N	N	N	N	N	N	N	N	N	N	N	N	N	N
35864	T	C	(gp17)	V414A	N	N	N	N	N	N	N	N	N	N	N	N	N	N	N	N	N	N	Y	N	N	N	N	N	N	N	N
36007	A	G	(gp17)	S462G	N	N	N	N	N	N	N	N	N	N	N	Y	N	N	N	N	N	N	N	N	N	N	N	N	N	N	N
36025	A	C	(gp17)	K468Q	N	N	N	N	N	N	N	N	N	N	N	N	N	N	N	N	N	N	Y	N	N	N	N	N	N	N	N
36061	G	A	(gp17)	G480S	N	N	N	N	N	N	N	N	N	N	N	Y	N	N	N	N	N	N	N	N	N	N	N	N	N	N	N
36172	A	G	(gp17)	I517V	N	N	N	N	N	N	N	N	N	N	N	N	N	N	N	N	N	N	Y	N	N	N	N	N	N	N	N
36184	G	C	(gp17)	G521R	N	N	N	N	N	N	N	N	N	N	N	N	N	Y	Y	N	Y	Y	N	N	N	N	N	N	N	N	N
36186	T	C	(gp17)	G521R	N	N	N	N	N	N	N	N	N	N	N	Y	N	N	N	N	N	N	N	N	N	N	N	N	N	N	N
36225	A	C	(gp17)	silent_mut	N	N	N	N	N	N	N	N	N	N	N	Y	N	N	N	N	N	N	N	N	N	N	N	N	N	N	N
36241	G	T	(gp17)	D540Y	N	N	N	N	N	N	N	N	N	N	N	Y	N	N	N	N	N	N	N	N	N	N	N	N	N	N	N
36246	T	A	(gp17)	S541R	N	N	N	N	N	N	Y	Y	N	Y	Y	N	Y	N	N	N	N	N	Y	N	N	N	N	N	Y	Y	Y
36252	A	T	(gp17)	silent_mut	N	N	N	N	N	N	N	Y	N	Y	Y	N	N	N	N	N	N	N	N	N	N	N	N	N	Y	Y	Y
36297	mCherry	insertion			N	N	N	N	N	N	N	N	N	N	N	N	N	N	N	N	N	N	N	N	N	N	Y	N	N	N	N
37245	A	G	(gp18.5)	E110G	N	N	N	N	N	N	N	N	N	N	N	N	N	N	N	N	N	N	N	N	N	N	N	N	N	N	Y
37276	C	T	(gp18.5)_silent	silent_mut	N	N	N	N	N	N	N	N	N	N	N	N	N	N	N	N	N	N	N	N	N	N	N	N	N	Y	N
37467	C	T	(gp19)	P32L	N	N	N	N	N	N	N	N	N	N	N	N	N	N	N	N	N	N	N	N	N	N	N	Y	N	N	N
Y	mutation
N	no mutation

## Sheet: Supplementary Data 4
Plasmids used in this work.
Plasmids	sequence	ref	supplier	cat. number
p70a-deGFP	cagccggaagggccgagcgcagaagtggtcctgcaactttatccgcctccatccagtctattaattgttgccgggaagctagagtaagtagttcgccagttaatagtttgcgcaacgttgttgccattgctacaggcatcgtggtgtcacgctcgtcgtttggtatggcttcattcagctccggttcccaacgatcaaggcgagttacatgatcccccatgttgtgcaaaaaagcggttagctccttcggtcctccgatcgttgtcagaagtaagttggccgcagtgttatcactcatggttatggcagcactgcataattctcttactgtcatgccatccgtaagatgcttttctgtgactggtgagtactcaaccaagtcattctgagaatagtgta…	pTXTL-P70a-deGFP	Arbor Bioscience	502056
T7p14-deGFP	agatcagttgggtgcacgagtgggttacatcgaactggatctcaacagcggtaagatccttgagagttttcgccccgaagaacgttttccaatgatgagcacttttaaagttctgctatgtggcgcggtattatcccgtattgacgccgggcaagagcaactcggtcgccgcatacactattctcagaatgacttggttgagtactcaccagtcacagaaaagcatcttacggatggcatgacagtaagagaattatgcagtgctgccataaccatgagtgataacactgcggccaacttacttctgacaacgatcggaggaccgaaggagctaaccgcttttttgcacaacatgggggatcatgtaactcgccttgatcgttgggaaccggagctgaa…	pTXTL-T7p14-deGFP	Arbor Bioscience	502111
p70a-T7RNAP	atgcacgaaccccccgttcagtccgaccgctgcgccttatccggtaactatcgtcttgagtccaacccggaaagacatgcaaaagcaccactggcagcagccactggtaattgatttagaggagttagtcttgaagtcatgcgccggttaaggctaaactgaaaggacaagttttggtgactgcgctcctccaagccagttacctcggttcaaagagttggtagctcagagaaccttcgaaaaaccgccctgcaaggcggttttttcgttttcagagcaagagattacgcgcagaccaaaacgatctcaagaagatcatcttattaatcagataaaatatttctagatttcagtgcaatttatctcttcaaatgtagcacctgaagtcagccccatacg…	pTXTL-P70a-T7rnap	Arbor Bioscience	502082
T7p14-Mcherry	tgcacgagtgggttacatcgaactggatctcaacagcggtaagatccttgagagttttcgccccgaagaacgttttccaatgatgagcacttttaaagttctgctatgtggcgcggtattatcccgtattgacgccgggcaagagcaactcggtcgccgcatacactattctcagaatgacttggttgagtactcaccagtcacagaaaagcatcttacggatggcatgacagtaagagaattatgcagtgctgccataaccatgagtgataacactgcggccaacttacttctgacaacgatcggaggaccgaaggagctaaccgcttttttgcacaacatgggggatcatgtaactcgccttgatcgttgggaaccggagctgaatgaagccatacc…	pTXTL-T7p14-mmCherry	Arbor Bioscience	502141
T7-gp10	cacgagtgggttacatcgaactggatctcaacagcggtaagatccttgagagttttcgccccgaagaacgttttccaatgatgagcacttttaaagttctgctatgtggcgcggtattatcccgtattgacgccgggcaagagcaactcggtcgccgcatacactattctcagaatgacttggttgagtactcaccagtcacagaaaagcatcttacggatggcatgacagtaagagaattatgcagtgctgccataaccatgagtgataacactgcggccaacttacttctgacaacgatcggaggaccgaaggagctaaccgcttttttgcacaacatgggggatcatgtaactcgccttgatcgttgggaaccggagctgaatgaagccataccaa…	this work

## Sheet: Supplementary Data 5
Comparison of the tail and tail fiber mutations leading to ReLPS strains infection with other work.
Huss et al	https://elifesciences.org/articles/63775
Top 10 substitution rfaD			this work
gene	position	rfaD FN average	mutation also found on this residue	substitution observed	strain variant
17	G521R	1275,07	yes	G521R	rfaD, lpcA, rfaC, rfaE
17	G521H	1026,62	yes	G521R	rfaD, lpcA, rfaC, rfaE
17	S541K	694,39	yes	S541R	rfaD, rfaC, lpcA, rfaE
17	S541E	226,42	yes	S541R	rfaD, rfaC, lpcA, rfaE
17	A500R	219,58	yes	A500S	rfaE
17	N501K	209,66	yes	N501K	rfaC
17	G521K	158,01	yes	G521R	rfaD, lpcA, rfaC, rfaE
17	S541R	157,51	yes	S541R	rfaD, rfaC, lpcA, rfaE
17	G480R	103,77	yes	G480R	rfaG, rfaC, rfaE
17	D540S	80,22	yes	D540N, Y, H, G	rfaD, rfaC, lpcA, rfaE, rfaG
Top 10 substitution rfaG			this work
	position	rfaG Fn average	mutation also found on this residue	substitution	strain variant
17	G521H	450,31	yes	G521R	rfaD, lpcA, rfaC, rfaE
17	G521K	242,70	yes	G521R	rfaD, lpcA, rfaC, rfaE
17	G521R	229,63	yes	G521R	rfaD, lpcA, rfaC, rfaE
17	N501H	78,11	yes	N501K	rfaC
17	V544R	77,45	yes	V544L	lpcA
17	S541K	61,10	yes	S541R	rfaD, rfaC, lpcA, rfaE
17	A518R	53,61	no	-
17	A539K	51,53	yes	A539V	rfaG
17	A500R	48,00	yes	A500S	rfaE
17	S541H	47,06	yes	S541R	rfaD, rfaC, lpcA, rfaE
this work
11	E166A	rfaC	ReLPS
11	L3F	rfaC	ReLPS
other work	continuous evolution	https://www.nature.com/articles/s41598-019-57221-0
11	A40V	rfaC	ReLPS
other work	spontaneous mutation	https://www.pnas.org/doi/10.1073/pnas.0609428103
11	M6V	rfaC	ReLPS
this work
12	E784G	rfaC	ReLPS
12	T773A	rfaC	ReLPS
12	Q6R	rfaC	ReLPS
12	A193V	rfaC	ReLPS
12	Q446R	rfaC	ReLPS
12	G780R	rfaC, rfaD	ReLPS
12	S559L	rfaC	ReLPS
12	E73G	rfaC	ReLPS
12	L682P	rfaC	ReLPS
other work	continuous evolution	https://www.nature.com/articles/s41598-019-57221-0
12	K12R	rfaC	ReLPS
12	N338G	rfaC	ReLPS
12	I779F	rfaC	ReLPS
12	Y24H	rfaG	Rd1LPS
12	D560G	rfaG	Rd1LPS
12	P694H	rfaG	Rd1LPS
other work	spontaneous mutation	https://www.pnas.org/doi/10.1073/pnas.0609428103
12	P694T	rfaC	ReLPS
12	D181G	rfaC	ReLPS

## Sheet: Supplementary Data 6
Correspondence table accession number and sample
Full genome sequence
sample	accession number
boiron-genome	PP384398
rfaC_1_genome	PP384400
rfaC_7_genome	PP384401
lpcA_4_genome	PP384399
lpcA_5_genome	PP384403
rfaE_1_genome	PP384402
rfaE_7_genome	PP384404
tail-fiber-only-lpcA_4-coliB_genome	PP384405
tail-fiber-only-lpcA_4-rfaC_genome	PP384406
tail-fiber-only-rfaC_1-coliB_genome	PP384407
tail-fiber-only-rfaC_1-rfaC_genome	PP384408
tail-only-lpcA_4_genome	PP384409
tail-only-rfaC_1_genome	PP384410
T7_mC-g10-o	PP384393
T7_mini	PP384394
T7_mC-g17-o	PP384395
T7_compile	PP384396
T7_mC-g1-o	PP384397
tip of tail fiber variant
sample	accession number
rfaC_variant_1	PP379475
rfaC_variant_2	PP379476
rfaC_variant_3	PP379477
rfaC_variant_4	PP379478
rfaC_variant_5	PP379479
rfaC_variant_6	PP379480
rfaC_variant_7	PP379481
rfaC_variant_8	PP379482
rfaC_variant_9	PP379483
rfaC_variant_10	PP379484
rfaC_variant_11	PP379485
rfaC_variant_12	PP379486
lpcA_variant_1	PP379487
lpcA_variant_2	PP379488
lpcA_variant_3	PP379489
lpcA_variant_4	PP379490
lpcA_variant_5	PP379491
lpcA_variant_6	PP379492
lpcA_variant_7	PP379493
lpcA_variant_8	PP379494
lpcA_variant_9	PP379495
lpcA_variant_10	PP379496
lpcA_variant_11	PP379497
lpcA_variant_12	PP379498
rfaE_variant_1	PP379499
rfaE_variant_2	PP379500
rfaE_variant_3	PP379501
rfaE_variant_4	PP379502
rfaE_variant_5	PP379503
rfaE_variant_6	PP379504
rfaE_variant_7	PP379505
rfaE_variant_8	PP379506
rfaE_variant_9	PP379507
rfaE_variant_10	PP379508
rfaE_variant_11	PP379509
rfaE_variant_12	PP379510
rfaD_variant_1	PP379511
rfaD_variant_2	PP379512
rfaD_variant_3	PP379513
rfaD_variant_4	PP379514
rfaD_variant_5	PP379515
rfaD_variant_6	PP379516
rfaD_variant_7	PP379517
rfaD_variant_8	PP379518
rfaD_variant_9	PP379519
rfaD_variant_10	PP379520
rfaD_variant_11	PP379521
rfaD_variant_12	PP379522
rfaG_variant_1	PP379523
rfaG_variant_2	PP379524
rfaG_variant_3	PP379525
rfaG_variant_4	PP379526
rfaG_variant_5	PP379527
rfaG_variant_6	PP379528
rfaG_variant_7	PP379529
rfaG_variant_8	PP379530
rfaG_variant_9	PP379531
rfaG_variant_10	PP379532
