# Supplementary material for: PHEIGES: all-cell-free phage synthesis and selection from engineered genomes
Source: Nat Commun. 2024 Mar 12;15:2223. doi: 10.1038/s41467-024-46585-1 (PMC10933291; doi:10.1038/s41467-024-46585-1)
Supplement: Supplementary file 7 — Source Data [file 41467_2024_46585_MOESM7_ESM.xlsx]

## Sheet: Figure 2d
all data assignment and plotting method is presented in https://github.com/Noireauxlab-TXTL/PHEIGES PHEIGES_kinetics folder.
OD
Time	E11	E12	G11	G12	E9	E10	G9	G10	A9	A10	A11	A12	B5	B6	B7	B8	C9	C10	C11	C12	D1	D2	D3	D4
00:00:58	0.001	-0.001	-0.002	0.001	0.01	0.01	0.009	0.008	0.01	0.021	0.009	0.008	0.01	0.01	0.009	0.01	0.01	0.009	0.01	0.009	0.012	0.015	0.011	0.009
00:03:58	0.001	-0.001	-0.002	0.001	0.009	0.009	0.009	0.009	0.009	0.023	0.009	0.007	0.01	0.009	0.01	0.01	0.01	0.009	0.009	0.009	0.011	0.015	0.011	0.01
00:06:58	0.001	-0.001	-0.002	0.001	0.01	0.01	0.008	0.008	0.01	0.021	0.009	0.008	0.01	0.009	0.009	0.01	0.009	0.009	0.009	0.008	0.011	0.015	0.011	0.009
00:09:58	0.001	-0.001	-0.002	0.001	0.01	0.01	0.009	0.008	0.01	0.021	0.01	0.008	0.01	0.01	0.009	0.011	0.01	0.01	0.01	0.009	0.012	0.015	0.011	0.01
00:12:58	0.001	-0.001	-0.002	0.001	0.01	0.011	0.009	0.008	0.011	0.021	0.01	0.008	0.01	0.01	0.009	0.011	0.01	0.01	0.01	0.009	0.012	0.013	0.011	0.01
00:15:58	0.001	-0.001	-0.002	0.001	0.011	0.011	0.009	0.008	0.011	0.021	0.01	0.008	0.01	0.01	0.009	0.011	0.01	0.01	0.01	0.009	0.013	0.013	0.011	0.01
00:18:58	0.001	-0.001	-0.002	0.001	0.01	0.009	0.009	0.009	0.01	0.022	0.01	0.008	0.01	0.01	0.009	0.012	0.01	0.01	0.01	0.009	0.013	0.014	0.012	0.01
00:21:58	0.001	-0.001	-0.002	0.001	0.011	0.01	0.01	0.009	0.011	0.022	0.011	0.009	0.011	0.011	0.01	0.013	0.011	0.01	0.01	0.01	0.013	0.014	0.013	0.011
00:24:58	0.001	-0.001	-0.002	0.001	0.011	0.011	0.01	0.01	0.012	0.022	0.011	0.01	0.011	0.011	0.011	0.011	0.011	0.011	0.011	0.011	0.014	0.015	0.012	0.011
00:27:58	0.001	-0.001	-0.002	0.001	0.015	0.011	0.011	0.01	0.012	0.023	0.012	0.011	0.012	0.012	0.013	0.012	0.011	0.011	0.011	0.011	0.015	0.016	0.013	0.012
00:30:58	0.001	-0.001	-0.002	0.001	0.016	0.012	0.012	0.011	0.013	0.023	0.013	0.011	0.013	0.013	0.012	0.013	0.012	0.012	0.012	0.012	0.016	0.017	0.013	0.013
00:33:58	0.001	-0.001	-0.002	0.001	0.013	0.013	0.013	0.012	0.014	0.024	0.013	0.012	0.013	0.014	0.013	0.013	0.013	0.013	0.013	0.013	0.017	0.018	0.014	0.013
00:36:58	0.001	-0.001	-0.002	0.001	0.014	0.014	0.014	0.013	0.015	0.025	0.015	0.014	0.015	0.015	0.014	0.015	0.014	0.014	0.014	0.014	0.018	0.019	0.014	0.014
00:39:58	0.001	-0.001	-0.002	0.001	0.015	0.015	0.015	0.014	0.016	0.026	0.016	0.015	0.015	0.015	0.015	0.015	0.014	0.015	0.015	0.015	0.02	0.02	0.015	0.015
00:42:58	0.001	-0.001	-0.002	0.001	0.016	0.016	0.015	0.015	0.017	0.027	0.017	0.016	0.017	0.016	0.016	0.016	0.015	0.016	0.016	0.017	0.021	0.022	0.016	0.016
00:45:58	0.001	-0.001	-0.002	0.001	0.018	0.017	0.017	0.017	0.019	0.029	0.019	0.018	0.018	0.018	0.017	0.018	0.017	0.017	0.018	0.018	0.023	0.023	0.018	0.017
00:48:58	0.001	-0.001	-0.002	0.001	0.019	0.018	0.019	0.018	0.02	0.03	0.02	0.019	0.019	0.019	0.019	0.019	0.018	0.019	0.019	0.02	0.025	0.025	0.02	0.019
00:51:58	0.001	-0.001	-0.002	0.001	0.021	0.021	0.021	0.02	0.022	0.032	0.022	0.021	0.021	0.021	0.02	0.021	0.02	0.02	0.021	0.021	0.027	0.027	0.021	0.021
00:54:58	0.001	-0.001	-0.002	0.001	0.022	0.023	0.023	0.022	0.024	0.034	0.024	0.023	0.022	0.023	0.022	0.023	0.021	0.022	0.023	0.023	0.028	0.029	0.023	0.022
00:57:58	0.001	-0.001	-0.002	0.001	0.024	0.025	0.025	0.024	0.025	0.036	0.026	0.025	0.025	0.025	0.024	0.025	0.023	0.024	0.025	0.026	0.031	0.032	0.026	0.024
01:00:58	0.001	-0.001	-0.002	0.001	0.026	0.027	0.027	0.027	0.028	0.038	0.029	0.028	0.027	0.027	0.026	0.027	0.026	0.026	0.027	0.029	0.033	0.034	0.028	0.026
01:03:58	0.001	-0.001	-0.002	0.001	0.029	0.029	0.029	0.029	0.03	0.04	0.031	0.031	0.029	0.029	0.028	0.03	0.028	0.029	0.03	0.03	0.036	0.037	0.03	0.028
01:06:58	0.001	-0.001	-0.002	0.001	0.032	0.032	0.033	0.032	0.033	0.044	0.035	0.035	0.031	0.032	0.031	0.032	0.03	0.032	0.032	0.033	0.039	0.04	0.031	0.031
01:09:58	0.001	-0.001	-0.002	0.001	0.034	0.035	0.036	0.035	0.037	0.047	0.037	0.037	0.035	0.035	0.034	0.035	0.034	0.034	0.035	0.037	0.041	0.043	0.034	0.033
01:12:58	0.001	-0.001	-0.002	0.001	0.037	0.038	0.039	0.039	0.04	0.05	0.04	0.041	0.038	0.038	0.038	0.038	0.037	0.038	0.038	0.04	0.045	0.046	0.038	0.036
01:15:58	0.003	-0.001	-0.002	0.001	0.042	0.041	0.042	0.043	0.043	0.053	0.044	0.044	0.042	0.041	0.041	0.042	0.04	0.041	0.042	0.044	0.048	0.05	0.041	0.039
01:18:58	0.002	-0.001	-0.002	0.001	0.046	0.045	0.047	0.047	0.046	0.057	0.047	0.047	0.045	0.045	0.045	0.046	0.044	0.045	0.046	0.048	0.052	0.053	0.044	0.042
01:21:58	0	0	-0.002	0.001	0.052	0.05	0.052	0.053	0.049	0.059	0.05	0.048	0.05	0.049	0.049	0.05	0.049	0.049	0.049	0.052	0.056	0.058	0.048	0.046
01:24:58	0	0	-0.002	0.001	0.057	0.056	0.057	0.058	0.048	0.06	0.051	0.046	0.054	0.054	0.053	0.054	0.053	0.053	0.054	0.055	0.059	0.062	0.052	0.05
01:27:58	0	-0.001	-0.002	0.001	0.061	0.061	0.064	0.065	0.045	0.056	0.048	0.039	0.058	0.056	0.056	0.058	0.056	0.055	0.056	0.056	0.062	0.064	0.055	0.053
01:30:58	0	0	-0.002	0.001	0.067	0.068	0.071	0.072	0.037	0.048	0.041	0.029	0.061	0.058	0.059	0.062	0.058	0.057	0.056	0.055	0.063	0.067	0.058	0.057
01:33:58	0	0	-0.002	0.001	0.074	0.075	0.079	0.08	0.026	0.037	0.031	0.018	0.06	0.057	0.059	0.069	0.057	0.057	0.053	0.049	0.062	0.068	0.06	0.059
01:36:58	0.001	-0.001	-0.002	0.001	0.082	0.083	0.087	0.088	0.015	0.027	0.017	0.009	0.057	0.053	0.056	0.061	0.053	0.051	0.046	0.04	0.059	0.066	0.06	0.058
01:39:58	0.001	-0.001	-0.002	0.001	0.09	0.092	0.096	0.097	0.008	0.019	0.009	0.005	0.05	0.044	0.048	0.054	0.044	0.04	0.035	0.028	0.053	0.061	0.055	0.055
01:42:58	0	-0.001	-0.002	0.001	0.099	0.102	0.107	0.109	0.005	0.016	0.005	0.003	0.038	0.03	0.035	0.044	0.032	0.028	0.024	0.018	0.045	0.055	0.05	0.049
01:45:58	-0.001	-0.001	-0.002	0.001	0.112	0.111	0.118	0.119	0.005	0.015	0.005	0.003	0.023	0.016	0.022	0.03	0.021	0.018	0.014	0.01	0.037	0.047	0.042	0.041
01:48:58	0	-0.001	-0.002	0.001	0.123	0.123	0.128	0.13	0.005	0.014	0.005	0.003	0.012	0.009	0.012	0.016	0.011	0.011	0.008	0.006	0.03	0.039	0.034	0.033
01:51:58	0	-0.001	-0.002	0.001	0.134	0.134	0.142	0.142	0.005	0.015	0.004	0.003	0.008	0.007	0.007	0.01	0.007	0.008	0.006	0.005	0.024	0.032	0.026	0.025
01:54:58	0	-0.001	-0.002	0.002	0.145	0.145	0.151	0.152	0.004	0.015	0.004	0.003	0.006	0.006	0.005	0.007	0.005	0.006	0.005	0.005	0.02	0.028	0.021	0.02
01:57:58	0	-0.001	-0.002	0.001	0.158	0.157	0.162	0.165	0.004	0.014	0.004	0.003	0.006	0.006	0.005	0.006	0.005	0.006	0.005	0.004	0.017	0.024	0.017	0.016
02:00:58	0	-0.001	-0.002	0.001	0.169	0.17	0.176	0.177	0.005	0.014	0.004	0.002	0.005	0.006	0.005	0.006	0.004	0.005	0.005	0.004	0.015	0.021	0.014	0.012
02:03:58	0	0	-0.002	0.001	0.181	0.183	0.191	0.19	0.005	0.015	0.004	0.003	0.006	0.006	0.005	0.005	0.004	0.005	0.005	0.005	0.013	0.02	0.011	0.01
02:06:58	0	0	-0.002	0.001	0.192	0.193	0.197	0.201	0.005	0.015	0.004	0.003	0.005	0.006	0.005	0.005	0.004	0.005	0.005	0.004	0.012	0.018	0.009	0.008
02:09:58	-0.001	-0.001	-0.002	0.001	0.203	0.202	0.207	0.208	0.004	0.014	0.004	0.002	0.005	0.006	0.005	0.005	0.004	0.005	0.005	0.004	0.011	0.017	0.008	0.007
02:12:58	0	-0.001	-0.001	0.001	0.213	0.212	0.216	0.219	0.004	0.014	0.004	0.003	0.005	0.006	0.005	0.005	0.004	0.005	0.005	0.004	0.011	0.017	0.008	0.006
02:15:58	-0.001	-0.001	-0.002	0.001	0.223	0.224	0.226	0.229	0.004	0.014	0.004	0.002	0.005	0.005	0.004	0.005	0.004	0.005	0.005	0.004	0.011	0.017	0.007	0.006
02:18:58	0	-0.001	-0.002	0.001	0.232	0.233	0.237	0.241	0.004	0.014	0.004	0.002	0.005	0.005	0.004	0.005	0.004	0.005	0.004	0.004	0.01	0.016	0.007	0.006
02:21:58	-0.001	-0.001	-0.002	0.001	0.244	0.246	0.248	0.25	0.004	0.014	0.004	0.002	0.005	0.005	0.004	0.005	0.004	0.005	0.004	0.004	0.011	0.016	0.006	0.006
02:24:58	0	-0.001	-0.002	0.002	0.256	0.257	0.26	0.262	0.004	0.014	0.004	0.002	0.005	0.005	0.004	0.005	0.004	0.005	0.004	0.004	0.011	0.017	0.007	0.005
02:27:58	-0.001	-0.001	-0.002	0.001	0.263	0.266	0.273	0.274	0.004	0.014	0.004	0.002	0.005	0.006	0.004	0.005	0.004	0.005	0.004	0.004	0.011	0.016	0.006	0.005
02:30:58	-0.001	-0.001	-0.002	0.002	0.275	0.278	0.283	0.285	0.004	0.014	0.004	0.002	0.005	0.005	0.004	0.004	0.004	0.005	0.004	0.004	0.011	0.016	0.006	0.005
02:33:58	-0.001	-0.001	-0.002	0.002	0.289	0.292	0.297	0.298	0.004	0.014	0.004	0.002	0.005	0.005	0.004	0.004	0.004	0.005	0.004	0.004	0.01	0.016	0.006	0.005
02:36:58	0	-0.001	-0.002	0.001	0.301	0.304	0.311	0.309	0.004	0.014	0.004	0.002	0.004	0.005	0.004	0.004	0.004	0.005	0.004	0.004	0.01	0.016	0.007	0.005
02:39:58	-0.001	-0.001	-0.002	0.001	0.312	0.318	0.321	0.322	0.004	0.014	0.004	0.002	0.004	0.005	0.004	0.004	0.004	0.005	0.004	0.004	0.01	0.016	0.006	0.005
02:42:58	0	-0.001	-0.001	0.001	0.325	0.328	0.334	0.336	0.004	0.014	0.004	0.002	0.004	0.005	0.004	0.004	0.004	0.005	0.004	0.004	0.011	0.016	0.006	0.005
02:45:58	0	0	-0.002	0.001	0.338	0.342	0.348	0.347	0.004	0.014	0.004	0.002	0.004	0.004	0.004	0.004	0.004	0.005	0.004	0.004	0.01	0.016	0.006	0.005
02:48:58	0	-0.001	-0.001	0.002	0.354	0.357	0.361	0.361	0.004	0.014	0.004	0.002	0.004	0.004	0.004	0.004	0.004	0.005	0.004	0.004	0.01	0.016	0.006	0.005
02:51:58	0	-0.001	-0.002	0.001	0.366	0.37	0.373	0.376	0.004	0.014	0.004	0.002	0.004	0.005	0.004	0.004	0.004	0.005	0.004	0.004	0.01	0.016	0.007	0.005
02:54:58	-0.001	-0.001	-0.002	0.001	0.379	0.382	0.386	0.386	0.004	0.014	0.004	0.002	0.004	0.004	0.003	0.004	0.004	0.005	0.004	0.004	0.01	0.016	0.006	0.005
02:57:58	-0.001	-0.001	-0.002	0.001	0.391	0.394	0.396	0.398	0.004	0.014	0.004	0.002	0.004	0.004	0.004	0.004	0.004	0.005	0.004	0.003	0.01	0.016	0.007	0.005
03:00:58	-0.001	0	-0.002	0.001	0.401	0.404	0.408	0.408	0.004	0.014	0.004	0.002	0.004	0.005	0.003	0.004	0.003	0.005	0.004	0.003	0.01	0.016	0.006	0.005
03:03:58	-0.001	-0.001	-0.002	0.001	0.409	0.414	0.417	0.418	0.004	0.014	0.003	0.002	0.004	0.004	0.004	0.004	0.003	0.005	0.004	0.004	0.01	0.016	0.006	0.005
03:06:58	-0.001	-0.001	-0.002	0.001	0.42	0.423	0.425	0.424	0.004	0.014	0.003	0.002	0.004	0.004	0.004	0.004	0.003	0.005	0.004	0.004	0.01	0.016	0.007	0.005
03:09:58	-0.001	-0.001	-0.002	0.001	0.428	0.428	0.432	0.432	0.004	0.014	0.004	0.002	0.004	0.004	0.004	0.004	0.003	0.005	0.004	0.003	0.01	0.016	0.006	0.005
03:12:58	-0.001	0	-0.002	0.001	0.435	0.435	0.439	0.439	0.004	0.014	0.003	0.002	0.004	0.004	0.004	0.004	0.004	0.005	0.004	0.003	0.01	0.016	0.006	0.005
03:15:58	-0.001	-0.001	-0.002	0.001	0.439	0.439	0.443	0.444	0.004	0.014	0.004	0.002	0.004	0.004	0.004	0.004	0.003	0.006	0.004	0.003	0.01	0.016	0.006	0.005
03:18:58	-0.001	-0.001	-0.002	0.002	0.446	0.447	0.448	0.451	0.004	0.013	0.003	0.002	0.004	0.004	0.004	0.004	0.003	0.005	0.004	0.003	0.01	0.016	0.006	0.005
03:21:58	0	-0.001	-0.002	0.001	0.451	0.453	0.451	0.453	0.003	0.014	0.003	0.002	0.004	0.004	0.004	0.004	0.003	0.006	0.004	0.003	0.01	0.016	0.006	0.005
03:24:58	-0.001	-0.001	-0.002	0.001	0.453	0.455	0.455	0.456	0.004	0.014	0.003	0.002	0.004	0.004	0.004	0.004	0.003	0.005	0.004	0.003	0.01	0.016	0.006	0.005
03:27:58	-0.001	-0.001	-0.002	0.001	0.457	0.459	0.457	0.457	0.004	0.014	0.003	0.002	0.004	0.004	0.003	0.004	0.003	0.005	0.004	0.003	0.01	0.016	0.006	0.005
03:30:58	-0.001	-0.001	-0.002	0.001	0.448	0.45	0.451	0.448	0.004	0.014	0.003	0.002	0.004	0.004	0.003	0.004	0.003	0.005	0.004	0.003	0.01	0.016	0.007	0.005
03:33:58	-0.001	-0.001	-0.002	0.002	0.445	0.443	0.445	0.443	0.003	0.014	0.003	0.002	0.004	0.004	0.004	0.004	0.003	0.005	0.004	0.003	0.01	0.016	0.006	0.005
03:36:58	-0.001	-0.001	-0.002	0.002	0.444	0.445	0.445	0.447	0.003	0.014	0.003	0.002	0.004	0.004	0.004	0.004	0.003	0.005	0.004	0.003	0.01	0.016	0.006	0.005
03:39:58	-0.001	-0.001	-0.002	0.001	0.445	0.448	0.447	0.448	0.004	0.014	0.003	0.002	0.004	0.004	0.003	0.004	0.003	0.005	0.004	0.003	0.01	0.016	0.006	0.005
03:42:58	-0.001	-0.001	-0.002	0.002	0.447	0.451	0.453	0.453	0.004	0.014	0.003	0.002	0.004	0.004	0.003	0.004	0.003	0.005	0.004	0.003	0.01	0.016	0.006	0.005
03:45:58	-0.001	-0.001	-0.002	0.002	0.448	0.449	0.45	0.451	0.004	0.014	0.003	0.002	0.004	0.004	0.003	0.004	0.003	0.005	0.004	0.003	0.01	0.015	0.006	0.005
03:48:58	-0.001	-0.001	-0.002	0.002	0.448	0.45	0.446	0.448	0.004	0.014	0.003	0.002	0.004	0.004	0.003	0.004	0.003	0.005	0.004	0.003	0.01	0.016	0.006	0.005
03:51:58	-0.001	-0.001	-0.002	0.002	0.444	0.444	0.446	0.446	0.004	0.014	0.003	0.002	0.004	0.004	0.004	0.004	0.003	0.005	0.004	0.003	0.01	0.016	0.006	0.005
03:54:58	-0.001	-0.001	-0.002	0.001	0.442	0.443	0.443	0.444	0.004	0.014	0.003	0.002	0.004	0.004	0.004	0.004	0.003	0.005	0.004	0.003	0.01	0.016	0.006	0.005
03:57:58	-0.001	-0.001	-0.002	0.002	0.442	0.442	0.441	0.443	0.004	0.014	0.003	0.002	0.004	0.004	0.004	0.004	0.003	0.005	0.004	0.003	0.01	0.015	0.006	0.005
04:00:58	-0.001	-0.001	-0.002	0.002	0.44	0.438	0.44	0.441	0.003	0.014	0.003	0.002	0.004	0.004	0.004	0.004	0.003	0.005	0.004	0.003	0.01	0.015	0.006	0.005
04:03:58	0	-0.001	-0.002	0.001	0.438	0.436	0.437	0.436	0.004	0.014	0.003	0.002	0.004	0.004	0.003	0.004	0.003	0.005	0.004	0.003	0.01	0.016	0.006	0.005
04:06:58	-0.001	-0.001	-0.002	0.001	0.434	0.444	0.433	0.433	0.003	0.014	0.003	0.002	0.004	0.004	0.003	0.004	0.003	0.005	0.003	0.003	0.01	0.015	0.006	0.005
04:09:58	-0.001	-0.001	-0.002	0.001	0.437	0.446	0.436	0.437	0.003	0.014	0.003	0.002	0.004	0.004	0.003	0.004	0.003	0.005	0.003	0.003	0.01	0.015	0.006	0.005
04:12:58	-0.001	-0.001	-0.002	0.001	0.444	0.442	0.438	0.44	0.003	0.014	0.003	0.002	0.004	0.004	0.003	0.004	0.003	0.005	0.003	0.003	0.009	0.015	0.006	0.005
04:15:58	-0.001	-0.001	-0.002	0.002	0.436	0.44	0.435	0.436	0.004	0.014	0.003	0.002	0.004	0.004	0.003	0.004	0.003	0.005	0.004	0.003	0.01	0.015	0.006	0.006
04:18:58	-0.001	-0.001	-0.002	0.002	0.44	0.438	0.436	0.437	0.004	0.014	0.003	0.002	0.004	0.004	0.003	0.004	0.003	0.005	0.004	0.003	0.01	0.015	0.006	0.006
04:21:58	-0.001	-0.001	-0.002	0.002	0.439	0.437	0.435	0.436	0.003	0.014	0.003	0.002	0.004	0.004	0.003	0.004	0.003	0.005	0.003	0.003	0.01	0.015	0.006	0.005
04:24:58	-0.001	-0.001	-0.002	0.001	0.438	0.436	0.436	0.437	0.003	0.014	0.003	0.002	0.004	0.004	0.004	0.004	0.003	0.005	0.003	0.003	0.01	0.015	0.006	0.005
04:27:58	-0.001	-0.001	-0.002	0.001	0.437	0.436	0.437	0.436	0.003	0.014	0.003	0.002	0.004	0.004	0.003	0.004	0.003	0.005	0.004	0.003	0.01	0.015	0.006	0.005
04:30:58	-0.001	-0.001	-0.002	0.002	0.436	0.436	0.433	0.435	0.003	0.014	0.003	0.002	0.004	0.004	0.004	0.004	0.003	0.005	0.003	0.003	0.01	0.015	0.006	0.005
04:33:58	-0.001	-0.001	-0.002	0.002	0.434	0.435	0.431	0.432	0.003	0.014	0.003	0.002	0.004	0.004	0.003	0.004	0.003	0.005	0.004	0.003	0.01	0.015	0.006	0.005
04:36:58	-0.001	-0.001	-0.002	0.001	0.433	0.435	0.43	0.433	0.003	0.014	0.003	0.002	0.004	0.004	0.003	0.004	0.003	0.005	0.003	0.003	0.01	0.015	0.006	0.005
04:39:58	-0.001	-0.001	-0.002	0.001	0.432	0.434	0.433	0.433	0.003	0.014	0.003	0.002	0.004	0.004	0.003	0.004	0.003	0.005	0.003	0.003	0.009	0.015	0.006	0.005
04:42:58	-0.001	-0.001	-0.002	0.001	0.431	0.434	0.432	0.432	0.003	0.014	0.003	0.002	0.004	0.004	0.003	0.004	0.003	0.005	0.003	0.003	0.01	0.015	0.006	0.005
04:45:58	-0.001	-0.001	-0.002	0.002	0.43	0.435	0.432	0.433	0.004	0.014	0.003	0.002	0.004	0.004	0.004	0.004	0.003	0.005	0.003	0.003	0.01	0.015	0.006	0.006
04:48:58	-0.001	-0.001	-0.002	0.002	0.433	0.436	0.434	0.433	0.003	0.014	0.003	0.002	0.004	0.004	0.003	0.004	0.003	0.005	0.004	0.003	0.01	0.015	0.006	0.005
04:51:58	-0.001	-0.001	-0.002	0.001	0.433	0.438	0.434	0.433	0.003	0.014	0.003	0.002	0.004	0.004	0.004	0.004	0.003	0.005	0.003	0.003	0.01	0.015	0.006	0.005
04:54:58	-0.001	-0.001	-0.002	0.001	0.433	0.438	0.435	0.435	0.003	0.014	0.003	0.002	0.004	0.004	0.003	0.004	0.003	0.005	0.004	0.003	0.01	0.015	0.006	0.005
04:57:58	-0.001	-0.001	-0.002	0.002	0.437	0.439	0.436	0.436	0.003	0.014	0.003	0.002	0.004	0.004	0.004	0.004	0.003	0.005	0.004	0.003	0.01	0.015	0.006	0.005
05:00:58	-0.001	-0.001	-0.002	0.002	0.438	0.441	0.436	0.437	0.003	0.014	0.003	0.002	0.004	0.004	0.003	0.004	0.003	0.005	0.003	0.003	0.01	0.015	0.006	0.005
fluo
Time	E11	E12	G11	G12	E9	E10	G9	G10	A9	A10	A11	A12	B5	B6	B7	B8	C9	C10	C11	C12	D1	D2	D3	D4
00:01:48	7	-7	11	-6	-4	1	3	-9	-10	0	0	-4	3	6	-6	-1	-1	4	-8	3	-2	-8	1	-7
00:04:48	-1	-9	6	-3	7	-1	5	1	5	0	3	-1	9	-2	-2	10	-3	3	-8	4	-1	2	3	-5
00:07:48	-3	2	0	-2	1	7	-4	5	5	15	-6	-3	5	2	4	9	7	-4	-7	0	6	17	3	-2
00:10:48	2	5	-5	-4	5	4	2	-3	1	4	-8	2	13	2	-7	11	-1	5	1	-5	-4	13	-7	10
00:13:48	3	6	3	-12	5	6	-5	-9	10	15	-1	-10	-8	7	-5	8	2	-3	12	11	2	0	0	6
00:16:48	-1	5	-4	-6	2	-5	-6	5	-1	-12	1	-5	-5	6	7	-1	-20	-2	-1	2	-3	-9	5	11
00:19:48	3	4	-6	-7	-5	0	12	2	-4	15	1	-10	3	-2	-3	2	-7	5	3	-9	7	-1	5	-1
00:22:48	2	8	-3	12	11	17	2	-2	6	5	-1	10	6	7	9	8	3	2	4	0	9	0	8	3
00:25:48	-6	-2	9	6	-5	10	2	4	-14	-1	-2	3	4	4	-1	-8	0	3	2	5	3	7	-1	-12
00:28:48	-7	-3	-5	7	6	-2	3	-8	-8	0	-10	-3	-8	-1	-8	-3	-3	4	8	-5	-8	-3	-6	-4
00:31:48	-1	-1	8	-2	-6	-8	6	3	2	4	1	5	-4	4	6	5	3	12	-3	-2	6	4	19	8
00:34:48	11	-2	-2	3	12	-2	5	9	-2	-3	3	13	15	4	10	6	8	1	4	3	3	7	7	5
00:37:48	9	-6	-2	-1	-9	-1	-6	-4	-9	5	-6	-2	7	-1	-12	-3	-6	6	-3	5	0	0	-3	7
00:40:48	-4	-5	1	-6	15	6	18	-3	10	5	6	8	-10	-2	-2	-2	-7	-7	2	3	-11	2	5	-9
00:43:48	-4	3	1	14	-5	5	8	13	-4	3	12	-2	0	2	4	4	3	11	5	-6	-2	-2	9	2
00:46:48	3	-6	0	-3	12	5	5	-5	17	9	-1	-2	-3	-8	0	6	4	-4	9	2	-1	10	5	10
00:49:48	1	-3	6	-7	3	0	20	-7	16	12	8	11	9	9	1	13	13	3	3	2	3	1	5	13
00:52:48	-4	10	-3	-6	7	5	25	2	-5	8	-5	2	-4	9	-3	5	-6	-3	-7	2	0	-6	7	-4
00:55:48	-8	10	7	-1	1	8	6	-6	-9	3	-10	-4	-3	-4	0	-3	2	0	-9	-1	-1	-5	-9	2
00:58:48	8	3	-3	4	0	6	2	1	-9	7	0	8	-1	3	2	0	-8	6	-9	11	0	-1	2	-1
01:01:48	-1	4	6	-5	-6	6	1	5	-3	6	4	-9	-11	-12	-2	3	-2	-2	6	-4	3	2	-9	-3
01:04:48	9	2	-2	-11	-9	-10	7	-6	-3	-3	-1	2	-4	-5	-6	-3	5	4	-6	1	6	-1	2	-3
01:07:48	4	-11	-7	-4	3	8	-1	0	-6	6	-10	-5	3	-4	-2	-6	0	5	3	3	12	-3	-4	2
01:10:48	-4	1	-5	6	1	3	1	2	3	0	-5	-9	-4	6	-2	-4	-5	6	-4	0	-2	5	6	-1
01:13:48	2	1	-2	-4	-4	-16	-22	-8	-16	-24	-6	-9	-1	-2	-6	-11	-9	-16	-9	0	2	-4	-7	-6
01:16:48	1	1	2	-6	-1	-9	-7	2	-5	8	-14	-15	-1	7	-7	-7	0	-3	-1	-9	1	-3	3	-2
01:19:48	-7	-11	7	13	-11	-3	1	0	-4	-5	-11	-7	-7	0	-1	-3	-16	1	-5	-1	-7	-1	1	-6
01:22:48	-4	1	6	-3	1	1	8	5	-2	-6	9	-3	0	4	-1	-1	-5	5	-9	-11	4	7	-2	-6
01:25:48	0	3	-7	6	1	1	-7	-7	5	-7	9	-8	10	-1	-4	-2	-7	4	-7	5	-6	14	9	8
01:28:48	8	-9	13	1	-6	-14	-6	-12	-2	-3	-1	-2	-16	-7	-11	-6	7	-6	-7	-5	-7	-7	-2	10
01:31:48	-5	4	11	-7	7	8	9	-3	9	-4	-2	-1	7	1	0	14	11	7	1	-2	4	-4	10	3
01:34:48	-3	9	0	1	-3	1	-3	1	-2	4	-11	-3	4	-7	6	-5	-5	2	-7	7	-6	8	-3	7
01:37:48	-5	-8	2	12	10	3	0	-12	4	-3	-8	-5	13	5	14	3	1	-1	1	-5	-1	8	-6	3
01:40:48	3	-3	1	-2	-3	1	-11	-7	0	0	22	1	-9	2	8	10	2	5	-12	0	3	9	0	-1
01:43:48	7	6	3	-1	-3	-5	3	-5	4	0	-4	9	4	2	-8	-5	-4	-1	4	-1	-4	-1	6	1
01:46:48	-2	9	-3	0	-8	-3	-1	-5	4	-4	-12	2	-9	8	-9	-9	-4	-7	-4	-3	-6	6	4	2
01:49:48	-10	-6	1	2	-11	-3	10	-7	-7	1	1	-3	5	-6	2	0	-3	1	-2	10	-14	15	-3	8
01:52:48	6	-12	2	-3	-9	3	-2	-5	13	3	7	6	11	-1	6	8	-9	8	12	5	4	8	6	7
01:55:48	-7	7	9	-6	-6	-4	-10	-4	6	-4	5	-7	2	-4	-2	4	11	11	-2	12	11	2	5	-3
01:58:48	0	3	2	-5	4	-9	-3	-12	2	7	1	-2	5	7	4	8	0	2	5	8	-3	2	4	1
02:01:48	2	1	-9	5	-2	-9	-9	-3	9	-10	1	2	10	10	3	9	10	-2	5	0	-7	5	16	-10
02:04:48	-10	-3	6	-5	5	-9	-7	1	0	-7	-4	4	-1	2	6	8	4	3	15	18	7	9	-1	5
02:07:48	-3	-9	4	-5	-4	1	-6	-12	4	17	-6	4	5	11	5	-7	10	27	19	15	6	7	-3	5
02:10:48	-4	7	-6	-7	-13	-11	1	-8	-1	5	-5	-1	11	9	10	16	24	34	24	26	11	7	17	18
02:13:48	4	-9	-3	3	-3	-5	3	2	1	4	2	4	12	11	12	11	22	37	38	30	29	21	4	26
02:16:48	-7	6	-8	4	-4	-5	-12	-10	-2	-10	0	6	6	18	-10	2	35	20	41	41	22	29	32	11
02:19:48	-1	3	2	-7	-13	-10	-3	-12	1	9	1	-3	-4	2	4	18	43	52	64	57	27	36	29	29
02:22:48	1	1	-3	-5	0	-9	-9	-1	6	-4	11	4	18	21	10	14	37	51	57	58	35	36	34	29
02:25:48	4	4	0	0	-14	-6	-8	-15	5	5	6	-3	-3	7	9	8	53	67	60	58	49	33	36	41
02:28:48	0	-15	-6	0	-6	-2	-11	8	8	1	-1	4	23	11	12	15	66	49	68	68	51	43	37	25
02:31:48	-3	17	-7	-3	-17	-13	-15	-13	-10	-10	-10	-10	24	12	3	9	62	58	67	78	47	42	41	38
02:34:48	3	-3	0	-1	-19	3	-2	-6	-1	1	0	12	21	-2	24	17	72	89	84	90	56	52	48	51
02:37:48	-4	3	3	-7	-3	1	-10	-7	-3	4	-4	-13	17	25	24	19	90	82	88	102	44	54	58	46
02:40:48	1	-9	-2	9	-15	-7	-15	-12	15	-1	1	7	30	10	18	31	97	118	74	98	60	49	58	64
02:43:48	-9	6	7	-6	-7	-7	-5	-10	-4	-1	3	15	26	23	38	36	102	129	104	116	79	79	71	64
02:46:48	-3	9	8	1	-16	-15	-16	-20	-9	11	-4	1	24	13	24	29	112	114	100	117	78	67	53	81
02:49:48	5	0	-8	-4	-17	-19	-14	-11	-6	9	3	-8	26	32	32	37	116	108	120	135	60	69	69	76
02:52:48	3	1	4	-2	-17	-11	-10	-16	7	-9	5	-3	25	28	37	36	137	118	129	128	84	74	72	67
02:55:48	-1	8	5	8	-15	-16	-19	-14	2	6	15	4	30	31	34	42	132	125	142	143	87	96	76	67
02:58:48	-3	8	-8	-1	-16	-13	-15	-20	-2	-16	-4	-2	19	8	50	26	137	128	119	121	76	104	73	80
03:01:48	10	8	-1	-10	-18	-4	-14	-11	-7	-7	1	-3	29	22	23	42	144	139	125	147	102	75	84	98
03:04:48	0	-1	4	0	-12	-16	-13	-12	-5	6	-7	-2	28	33	36	42	140	157	139	163	93	73	91	85
03:07:48	2	8	-7	5	-16	-10	-8	-15	9	6	9	1	34	34	43	46	131	153	136	148	106	92	90	89
03:10:48	4	-3	10	-2	-8	-11	-12	-13	5	-2	3	-4	29	34	50	46	164	150	159	182	103	95	82	109
03:13:48	-1	-5	-4	1	-18	-11	-20	-16	3	8	6	-7	29	24	35	42	160	153	157	158	78	93	106	94
03:16:48	0	-1	2	2	-15	-21	-9	-16	3	-6	-1	2	36	25	44	70	183	153	157	171	105	104	109	104
03:19:48	-2	7	4	1	-14	-9	-10	-15	-2	1	-5	2	43	39	49	42	154	174	170	180	84	106	100	108
03:22:48	-6	3	-4	2	-23	-5	-3	-1	5	5	6	-10	26	32	53	51	174	182	169	172	117	110	107	112
03:25:48	-5	-2	1	2	-16	-4	-14	-12	2	2	4	5	37	42	31	45	180	184	154	170	95	101	101	111
03:28:48	-5	0	-1	-3	-14	-16	-18	-22	-5	-7	0	4	52	36	35	46	164	161	182	179	96	128	123	116
03:31:48	-1	-6	-2	-7	-11	-16	-10	-15	-4	-7	-5	1	33	28	49	49	167	178	169	171	99	113	104	114
03:34:48	-5	6	-2	-8	-4	-17	-15	-8	-2	-9	1	0	57	26	65	55	167	180	186	180	107	124	109	113
03:37:48	7	-7	0	12	-21	-16	-19	-16	2	2	-7	2	35	22	39	46	204	147	172	191	84	120	121	99
03:40:48	-6	10	0	-2	-13	-21	-15	-17	2	5	4	0	41	38	37	40	180	188	179	176	121	107	126	103
03:43:48	8	-1	3	-9	-18	-27	-12	-4	3	6	-5	-3	24	30	43	28	172	175	176	197	114	111	111	129
03:46:48	-1	-10	-5	10	-20	-24	-16	-14	8	-6	1	-10	39	26	47	45	182	190	187	174	133	106	107	117
03:49:48	0	8	-1	7	-13	-13	-15	-13	-2	-5	-10	0	39	43	50	52	182	195	196	201	117	110	116	97
03:52:48	3	-3	-2	0	-12	-22	-16	-7	0	2	-4	-1	49	26	35	54	190	179	179	193	113	115	124	130
03:55:48	5	2	-8	4	-14	-6	-11	-19	4	11	-4	6	50	43	45	64	187	178	203	179	103	118	118	112
03:58:48	-1	-1	0	-2	-10	-19	-19	-4	-1	10	3	12	49	29	48	48	187	203	176	187	107	93	123	122
04:01:48	1	6	-2	-5	-8	-12	-6	-16	-9	0	-6	2	44	45	60	63	198	167	207	188	106	106	112	111
04:04:48	4	11	-3	-6	-12	-10	-17	-17	2	-4	5	4	43	50	31	62	202	176	183	207	123	107	153	123
04:07:48	-7	2	4	3	-17	-17	-14	-19	4	-6	-9	2	38	30	48	49	194	199	190	172	111	146	114	107
04:10:48	3	0	-4	-5	-11	-12	-19	-14	-8	-3	1	-2	55	28	50	60	215	201	178	184	117	116	109	119
04:13:48	2	4	-5	8	-12	-16	-6	-3	6	5	0	0	51	34	49	53	180	176	196	201	126	124	125	124
04:16:48	-6	-7	5	-6	-19	-12	-16	-12	-6	-1	-8	-3	45	28	38	59	188	183	192	210	125	118	142	114
04:19:48	4	3	2	-2	-13	5	-6	-8	6	8	9	-2	51	40	45	68	213	187	200	190	129	149	128	121
04:22:48	-7	-7	1	5	-16	-15	-17	-18	1	8	-7	-6	48	46	42	56	191	196	206	199	106	132	147	116
04:25:48	3	0	-9	1	-27	-23	-10	-24	-6	-7	7	3	30	30	34	40	167	187	193	197	106	97	124	123
04:28:48	-8	2	1	-5	-2	-17	-14	-11	4	-10	9	-3	57	40	50	49	196	167	171	175	116	126	146	119
04:31:48	9	2	7	-1	-12	-3	-5	-12	9	5	-3	-11	46	37	39	79	213	197	193	198	109	116	120	124
04:34:48	2	1	-5	-3	-9	2	-7	-12	2	3	0	-11	47	21	39	52	204	187	190	215	122	128	131	121
04:37:48	-2	2	-1	-1	-12	-14	-11	-17	0	3	5	12	46	40	55	57	210	198	214	198	125	117	129	135
04:40:48	-4	8	-17	5	-19	-9	-17	-20	-1	13	2	8	49	43	53	55	209	211	188	201	117	131	139	134
04:43:48	-3	3	10	-6	-15	-9	-11	-10	0	-11	6	-7	51	29	35	53	210	202	210	192	113	122	114	128
04:46:48	-2	-2	7	-1	-6	-13	-4	-8	-3	1	7	4	70	36	40	74	213	202	196	211	108	146	105	131
04:49:48	-1	4	2	1	-14	-11	-21	-7	8	1	-5	-6	44	48	48	59	205	193	188	177	123	128	134	126
04:52:48	3	3	4	-13	-24	-17	-10	-8	2	-7	-1	-3	50	21	40	44	192	195	209	193	132	121	131	102
04:55:48	-2	-6	4	7	-1	-10	-13	-10	4	-7	-8	3	37	24	62	53	193	184	189	202	140	119	134	111
04:58:48	-1	2	-8	-3	-13	-19	-14	-12	6	5	-7	-6	57	37	45	42	225	200	199	204	121	111	160	122
05:01:48	1	4	-4	4	-9	-24	-6	-5	9	5	-2	2	41	37	47	66	203	189	209	203	131	130	111	130

## Sheet: Figure 4e
all data assignment and plotting method is presented in https://github.com/Noireauxlab-TXTL/PHEIGES PHEIGES_coupling.
	E.coli B		rfaC
dilution	PFU/mL	SD	PFU/mL	SD
0.5	1583333333.3333333	204124145.2319315	959375.0000000001	265869.79896182264
0.1	583333333.3333334	144337567.29740644	230250000.00000003	66467449.740455665
0.01	333333333.3333333	144337567.29740644	53725000.00000001	9399916.887930445
0.001	583333333.3333334	250000000.0	9593750.000000002	1329348.9948091132
0.0001	1416666666.6666667	288675134.59481287	1957125.0000000002	1994023.49221367
0.00001	5000000000.0	1443375672.9740644		664674.4974045566

## Sheet: Figure 5c
all data assignment analysis plotting method is presented in https://github.com/Noireauxlab-TXTL/PHEIGES, PHEIGES_NGS folder.
NGS DATA for E0
POS	REF	ALT	REF_DP	REF_RV	REF_QUAL	ALT_DP	ALT_RV	ALT_QUAL	ALT_FREQ	TOTAL_DP
1	g	T	618412	12	33	95	0	32	0.000153569	618616
1	g	A	618412	12	33	89	0	33	0.00014387	618616
1	g	C	618412	12	33	20	0	33	3.23302e-05	618616
2	g	T	612284	11	33	54	0	32	8.81797e-05	612386
2	g	A	612284	11	33	39	0	33	6.36853e-05	612386
2	g	C	612284	11	33	9	0	33	1.46966e-05	612386
3	c	T	629551	11	33	148	0	33	0.000235016	629744
3	c	A	629551	11	33	27	0	33	4.28746e-05	629744
3	c	G	629551	11	33	18	0	33	2.8583e-05	629744
3	c	#NAME?	629551	11	33	4	0	30	6.12885e-06	652651
3	c	#NAME?	629551	11	33	2	0	30	3.06442e-06	652651
4	g	A	627500	12	33	87	0	33	0.000138605	627682
4	g	T	627500	12	33	75	0	32	0.000119487	627682
4	g	C	627500	12	33	20	0	33	3.18633e-05	627682
4	g	-C	627500	12	33	2	0	30	3.06304e-06	652947
5	c	T	622650	13	33	106	0	33	0.0001702	622798
5	c	A	622650	13	33	35	0	33	5.6198e-05	622798
5	c	#NAME?	622650	13	33	8	0	30	1.22456e-05	653298
5	c	G	622650	13	33	7	0	34	1.12396e-05	622798
5	c	#NAME?	622650	13	33	1	0	30	1.5307e-06	653298
6	a	G	627022	15	37	93	0	36	0.00014827	627233
6	a	T	627022	15	37	89	0	36	0.000141893	627233
6	a	C	627022	15	37	29	0	35	4.62348e-05	627233
6	a	-C	627022	15	37	1	0	30	1.53018e-06	653518
7	c	T	627012	16	37	60	0	36	9.56779e-05	627104
7	c	A	627012	16	37	22	0	34	3.50819e-05	627104
7	c	G	627012	16	37	10	0	35	1.59463e-05	627104
7	c	#NAME?	627012	16	37	8	0	30	1.22388e-05	653660
7	c	#NAME?	627012	16	37	7	0	30	1.07089e-05	653660
7	c	#NAME?	627012	16	37	1	0	30	1.52985e-06	653660
8	t	C	626969	13	37	41	0	37	6.53848e-05	627057
8	t	G	626969	13	37	37	0	33	5.90058e-05	627057
8	t	A	626969	13	37	10	0	38	1.59475e-05	627057
8	t	#NAME?	626969	13	37	9	0	30	1.37668e-05	653745
8	t	#NAME?	626969	13	37	7	0	30	1.07075e-05	653745
9	a	T	626570	13	37	71	0	36	0.000113287	626726
9	a	G	626570	13	37	65	0	37	0.000103714	626726
9	a	C	626570	13	37	20	0	35	3.19119e-05	626726
9	a	#NAME?	626570	13	37	2	0	30	3.05903e-06	653801
9	a	#NAME?	626570	13	37	2	0	30	3.05903e-06	653801
10	t	A	629076	15	37	45	0	36	7.15223e-05	629174
10	t	C	629076	15	37	38	0	36	6.03966e-05	629174
10	t	G	629076	15	37	15	0	33	2.38408e-05	629174
10	t	#NAME?	629076	15	37	9	0	30	1.37636e-05	653897
10	t	#NAME?	629076	15	37	5	0	30	7.64646e-06	653897
11	a	G	625144	15	37	51	0	36	8.15661e-05	625260
11	a	T	625144	15	37	50	0	37	7.99667e-05	625260
11	a	C	625144	15	37	15	0	35	2.399e-05	625260
11	a	#NAME?	625144	15	37	13	0	30	1.9878e-05	653989
11	a	#NAME?	625144	15	37	4	0	30	6.11631e-06	653989
12	t	C	628161	14	37	67	0	36	0.000106634	628317
12	t	A	628161	14	37	45	0	36	7.16199e-05	628317
12	t	G	628161	14	37	44	0	33	7.00283e-05	628317
12	t	#NAME?	628161	14	37	2	0	30	3.05779e-06	654067
12	t	#NAME?	628161	14	37	1	0	30	1.5289e-06	654067
13	t	A	625656	13	37	53	0	37	8.46936e-05	625785
13	t	C	625656	13	37	41	0	36	6.55177e-05	625785
13	t	G	625656	13	37	35	0	33	5.59298e-05	625785
13	t	-C	625656	13	37	7	0	30	1.07011e-05	654136
13	t	+C	625656	13	37	2	0	30	3.05747e-06	654136
14	c	T	636949	15	37	39	0	37	6.12219e-05	637027
14	c	A	636949	15	37	30	0	36	4.70938e-05	637027
14	c	#NAME?	636949	15	37	11	0	30	1.68138e-05	654223
14	c	G	636949	15	37	9	0	37	1.41281e-05	637027
14	c	#NAME?	636949	15	37	2	0	30	3.05706e-06	654223
14	c	#NAME?	636949	15	37	1	0	30	1.52853e-06	654223
15	t	C	638511	16	37	81	0	37	0.000126831	638643
15	t	A	638511	16	37	35	0	37	5.48037e-05	638643
15	t	G	638511	16	37	16	0	34	2.50531e-05	638643
15	t	#NAME?	638511	16	37	9	0	30	1.37549e-05	654310
15	t	#NAME?	638511	16	37	5	0	30	7.64164e-06	654310
16	a	G	636920	17	37	69	0	37	0.000108308	637074
16	a	T	636920	17	37	59	0	37	9.26109e-05	637074
16	a	C	636920	17	37	26	0	36	4.08116e-05	637074
16	a	#NAME?	636920	17	37	4	0	30	6.11287e-06	654357
16	a	#NAME?	636920	17	37	3	0	30	4.58465e-06	654357
17	t	A	636622	14	37	62	0	36	9.73707e-05	636742
17	t	C	636622	14	37	45	0	36	7.06723e-05	636742
17	t	G	636622	14	37	13	0	33	2.04164e-05	636742
17	t	-C	636622	14	37	2	0	30	3.05618e-06	654412
18	c	T	632618	16	37	41	0	36	6.48021e-05	632696
18	c	A	632618	16	37	27	0	36	4.26745e-05	632696
18	c	G	632618	16	37	10	0	36	1.58054e-05	632696
18	c	#NAME?	632618	16	37	4	0	30	6.11203e-06	654447
18	c	#NAME?	632618	16	37	3	0	30	4.58402e-06	654447
18	c	#NAME?	632618	16	37	2	0	30	3.05602e-06	654447
19	t	#NAME?	626247	18	37	190	0	30	0.0002903	654496
19	t	C	626247	18	37	67	0	36	0.000106959	626411
19	t	A	626247	18	37	52	0	36	8.30126e-05	626411
19	t	G	626247	18	37	45	0	32	7.18378e-05	626411
19	t	#NAME?	626247	18	37	16	0	30	2.44463e-05	654496
19	t	#NAME?	626247	18	37	14	0	30	2.13905e-05	654496
19	t	+C	626247	18	37	1	0	30	1.52789e-06	654496
20	a	G	632399	20	37	48	0	36	7.58875e-05	632515
20	a	C	632399	20	37	45	0	36	7.11446e-05	632515
20	a	T	632399	20	37	23	0	35	3.63628e-05	632515
21	a	G	632741	19	37	54	0	36	8.53303e-05	632835
21	a	T	632741	19	37	20	0	37	3.16038e-05	632835
21	a	C	632741	19	37	20	0	36	3.16038e-05	632835
22	a	G	634673	20	37	58	0	36	9.13684e-05	634793
22	a	T	634673	20	37	37	0	37	5.82867e-05	634793
22	a	C	634673	20	37	25	0	36	3.93829e-05	634793
22	a	#NAME?	634673	20	37	4	0	30	6.11001e-06	654663
22	a	#NAME?	634673	20	37	4	0	30	6.11001e-06	654663
23	g	T	633900	18	37	209	0	37	0.000329575	634150
23	g	A	633900	18	37	36	0	37	5.67689e-05	634150
23	g	C	633900	18	37	5	0	37	7.88457e-06	634150
23	g	#NAME?	633900	18	37	2	0	30	3.05479e-06	654710
24	a	T	630941	18	37	65	0	37	0.000102999	631076
24	a	G	630941	18	37	49	0	37	7.76452e-05	631076
24	a	C	630941	18	37	21	0	35	3.32765e-05	631076
24	a	#NAME?	630941	18	37	1	0	30	1.5273e-06	654750
24	a	#NAME?	630941	18	37	1	0	30	1.5273e-06	654750
24	a	#NAME?	630941	18	37	1	0	30	1.5273e-06	654750
25	t	C	636674	19	37	50	0	36	7.85199e-05	636781
25	t	A	636674	19	37	32	0	37	5.02528e-05	636781
25	t	#NAME?	636674	19	37	32	0	30	4.88717e-05	654775
25	t	G	636674	19	37	25	0	33	3.926e-05	636781
26	g	T	622123	21	37	241	0	36	0.000387162	622478
26	g	A	622123	21	37	91	0	36	0.00014619	622478
26	g	C	622123	21	37	23	0	35	3.69491e-05	622478
26	g	#NAME?	622123	21	37	1	0	30	1.52722e-06	654785
27	g	T	619262	25	37	528	0	36	0.000851774	619883
27	g	A	619262	25	37	77	0	36	0.000124217	619883
27	g	#NAME?	619262	25	37	22	0	30	3.35972e-05	654816
27	g	C	619262	25	37	16	0	35	2.58113e-05	619883
28	t	#NAME?	630515	22	37	84	0	30	0.000128273	654855
28	t	C	630515	22	37	65	0	36	0.000103067	630656
28	t	A	630515	22	37	47	0	36	7.45256e-05	630656
28	t	G	630515	22	37	29	0	33	4.59839e-05	630656
28	t	#NAME?	630515	22	37	1	0	30	1.52706e-06	654855
28	t	+C	630515	22	37	1	0	30	1.52706e-06	654855
29	a	G	631616	21	37	55	1	36	8.70677e-05	631692
29	a	C	631616	21	37	12	0	35	1.89966e-05	631692
29	a	T	631616	21	37	9	0	36	1.42474e-05	631692
29	a	#NAME?	631616	21	37	4	0	30	6.10801e-06	654878
30	a	T	634655	24	37	73	0	37	0.000114996	634804
30	a	G	634655	24	37	50	0	36	7.87645e-05	634804
30	a	C	634655	24	37	26	0	36	4.09575e-05	634804
30	a	-C	634655	24	37	4	0	30	6.10771e-06	654910
31	c	T	630944	22	37	90	0	37	0.000142615	631069
31	c	G	630944	22	37	19	0	37	3.01076e-05	631069
31	c	A	630944	22	37	16	0	36	2.53538e-05	631069
31	c	#NAME?	630944	22	37	5	0	30	7.63435e-06	654935
31	c	#NAME?	630944	22	37	2	0	30	3.05374e-06	654935
32	a	G	625609	24	37	110	0	36	0.000175781	625777
32	a	T	625609	24	37	41	0	36	6.55185e-05	625777
32	a	C	625609	24	37	17	0	35	2.71662e-05	625777
32	a	#NAME?	625609	24	37	3	0	30	4.5805e-06	654950
33	g	T	634911	25	37	137	0	36	0.000215705	635127
33	g	A	634911	25	37	73	0	37	0.000114938	635127
33	g	C	634911	25	37	6	0	36	9.44693e-06	635127
34	g	A	624066	24	37	86	0	36	0.000137766	624249
34	g	T	624066	24	37	75	0	35	0.000120144	624249
34	g	C	624066	24	37	22	0	37	3.52423e-05	624249
34	g	#NAME?	624066	24	37	5	0	30	7.63334e-06	655021
34	g	#NAME?	624066	24	37	1	0	30	1.52667e-06	655021
35	a	G	612298	25	37	72	0	36	0.000117558	612465
35	a	T	612298	25	37	49	0	37	8.00046e-05	612465
35	a	C	612298	25	37	46	0	34	7.51063e-05	612465
36	a	G	616772	21	37	64	0	36	0.00010374	616928
36	a	T	616772	21	37	62	0	36	0.000100498	616928
36	a	C	616772	21	37	30	0	34	4.8628e-05	616928
36	a	#NAME?	616772	21	37	3	0	30	4.57959e-06	655080
37	t	A	623910	21	37	48	0	36	7.6922e-05	624009
37	t	C	623910	21	37	41	0	36	6.57042e-05	624009
37	t	#NAME?	623910	21	37	30	0	30	4.57938e-05	655110
37	t	G	623910	21	37	10	0	33	1.60254e-05	624009
37	t	#NAME?	623910	21	37	1	0	30	1.52646e-06	655110
38	a	C	614092	24	37	60	0	34	9.76818e-05	614239
38	a	G	614092	24	37	57	0	36	9.27978e-05	614239
38	a	T	614092	24	37	30	0	36	4.88409e-05	614239
39	a	T	622146	24	37	62	0	37	9.96314e-05	622294
39	a	G	622146	24	37	54	0	36	8.67757e-05	622294
39	a	C	622146	24	37	32	0	33	5.14226e-05	622294
39	a	-C	622146	24	37	2	0	30	3.0528e-06	655136
40	c	T	635467	22	37	67	0	36	0.00010542	635555
40	c	A	635467	22	37	13	0	34	2.04546e-05	635555
40	c	G	635467	22	37	8	0	36	1.25874e-05	635555
40	c	#NAME?	635467	22	37	3	0	30	4.57898e-06	655168
41	t	C	636519	24	37	86	0	37	0.000135076	636680
41	t	A	636519	24	37	63	0	36	9.89508e-05	636680
41	t	#NAME?	636519	24	37	54	0	30	8.24139e-05	655229
41	t	G	636519	24	37	12	0	33	1.88478e-05	636680
42	g	T	627947	28	37	82	0	36	0.000130549	628115
42	g	A	627947	28	37	75	0	37	0.000119405	628115
42	g	C	627947	28	37	11	0	36	1.75127e-05	628115
43	g	A	619506	29	37	73	0	36	0.000117806	619661
43	g	T	619506	29	37	70	0	34	0.000112965	619661
43	g	C	619506	29	37	12	0	36	1.93654e-05	619661
43	g	#NAME?	619506	29	37	2	0	30	3.05216e-06	655274
43	g	#NAME?	619506	29	37	1	0	30	1.52608e-06	655274
43	g	#NAME?	619506	29	37	1	0	30	1.52608e-06	655274
44	t	C	637939	28	37	102	0	36	0.000159845	638119
44	t	A	637939	28	37	62	0	36	9.71606e-05	638119
44	t	G	637939	28	37	16	0	34	2.50737e-05	638119
44	t	#NAME?	637939	28	37	2	0	30	3.05207e-06	655292
44	t	#NAME?	637939	28	37	1	0	30	1.52604e-06	655292
45	a	G	625371	30	37	79	0	36	0.000126291	625539
45	a	T	625371	30	37	75	0	37	0.000119897	625539
45	a	C	625371	30	37	14	0	35	2.23807e-05	625539
46	c	T	632601	25	37	87	0	37	0.000137503	632714
46	c	A	632601	25	37	14	0	35	2.21269e-05	632714
46	c	G	632601	25	37	12	0	34	1.89659e-05	632714
46	c	#NAME?	632601	25	37	1	0	30	1.52593e-06	655336
47	a	G	619910	29	37	62	0	37	9.99945e-05	620034
47	a	T	619910	29	37	34	0	37	5.48357e-05	620034
47	a	C	619910	29	37	28	0	33	4.51588e-05	620034
47	a	#NAME?	619910	29	37	5	0	30	7.62953e-06	655348
47	a	#NAME?	619910	29	37	4	0	30	6.10363e-06	655348
48	t	G	616860	27	37	49	0	33	7.94191e-05	616980
48	t	C	616860	27	37	40	0	36	6.48319e-05	616980
48	t	A	616860	27	37	31	0	36	5.02447e-05	616980
48	t	#NAME?	616860	27	37	1	0	30	1.52587e-06	655364
49	t	C	615124	29	37	107	0	36	0.000173894	615318
49	t	G	615124	29	37	46	0	33	7.47581e-05	615318
49	t	A	615124	29	37	41	0	36	6.66322e-05	615318
49	t	#NAME?	615124	29	37	14	0	30	2.13617e-05	655380
50	g	T	623126	31	37	120	0	35	0.000192508	623351
50	g	A	623126	31	37	89	0	37	0.000142777	623351
50	g	C	623126	31	37	16	0	36	2.56677e-05	623351
50	g	#NAME?	623126	31	37	1	0	30	1.52573e-06	655424
51	g	A	619280	32	37	88	0	37	0.00014206	619456
51	g	T	619280	32	37	75	0	34	0.000121074	619456
51	g	C	619280	32	37	13	0	36	2.09862e-05	619456
51	g	#NAME?	619280	32	37	5	0	30	7.62829e-06	655455
51	g	#NAME?	619280	32	37	3	0	30	4.57697e-06	655455
51	g	#NAME?	619280	32	37	1	0	30	1.52566e-06	655455
52	t	C	636321	30	37	73	0	37	0.000114692	636485
52	t	A	636321	30	37	67	0	36	0.000105266	636485
52	t	G	636321	30	37	24	0	33	3.77071e-05	636485
52	t	#NAME?	636321	30	37	20	0	30	3.05114e-05	655492
52	t	#NAME?	636321	30	37	3	0	30	4.57671e-06	655492
52	t	#NAME?	636321	30	37	1	0	30	1.52557e-06	655492
53	a	G	628234	33	37	93	0	36	0.000147994	628405
53	a	T	628234	33	37	56	0	37	8.91145e-05	628405
53	a	C	628234	33	37	22	0	35	3.50093e-05	628405
53	a	#NAME?	628234	33	37	1	0	30	1.52551e-06	655520
54	g	T	627555	37	37	72	0	36	0.000114707	627684
54	g	A	627555	37	37	52	0	37	8.28442e-05	627684
54	g	C	627555	37	37	5	0	36	7.96579e-06	627684
54	g	#NAME?	627555	37	37	5	0	30	7.62729e-06	655541
55	a	G	620613	35	37	97	0	37	0.000156257	620773
55	a	T	620613	35	37	38	0	36	6.1214e-05	620773
55	a	C	620613	35	37	25	0	33	4.02724e-05	620773
55	a	#NAME?	620613	35	37	15	0	30	2.28802e-05	655588
55	a	#NAME?	620613	35	37	3	0	30	4.57604e-06	655588
55	a	#NAME?	620613	35	37	2	0	30	3.0507e-06	655588
56	g	T	625290	36	37	147	0	36	0.00023499	625558
56	g	A	625290	36	37	105	0	36	0.00016785	625558
56	g	C	625290	36	37	16	0	36	2.55772e-05	625558
57	g	T	615819	38	37	244	0	34	0.00039601	616146
57	g	A	615819	38	37	72	0	36	0.000116855	616146
57	g	C	615819	38	37	11	0	35	1.78529e-05	616146
57	g	#NAME?	615819	38	37	2	0	30	3.05043e-06	655646
58	g	T	610635	39	37	195	0	34	0.000319181	610938
58	g	A	610635	39	37	81	0	36	0.000132583	610938
58	g	C	610635	39	37	27	0	36	4.41943e-05	610938
58	g	#NAME?	610635	39	37	1	0	30	1.52517e-06	655666
58	g	#NAME?	610635	39	37	1	0	30	1.52517e-06	655666
59	t	C	635940	36	37	70	0	37	0.000110046	636097
59	t	A	635940	36	37	64	0	36	0.000100614	636097
59	t	G	635940	36	37	23	0	34	3.6158e-05	636097
59	t	#NAME?	635940	36	37	4	0	30	6.10057e-06	655676
59	t	-C	635940	36	37	4	0	30	6.10057e-06	655676
59	t	+C	635940	36	37	1	0	30	1.52514e-06	655676
60	c	T	627747	39	37	96	0	36	0.000152888	627911
60	c	A	627747	39	37	42	0	36	6.68885e-05	627911
60	c	G	627747	39	37	26	0	36	4.14071e-05	627911
60	c	#NAME?	627747	39	37	3	0	30	4.57533e-06	655690
60	c	#NAME?	627747	39	37	2	0	30	3.05022e-06	655690
61	a	G	627338	37	37	181	0	36	0.000288382	627640
61	a	T	627338	37	37	79	0	37	0.000125868	627640
61	a	C	627338	37	37	42	0	35	6.69173e-05	627640
61	a	#NAME?	627338	37	37	3	0	30	4.57519e-06	655710
61	a	#NAME?	627338	37	37	1	0	30	1.52506e-06	655710
61	a	#NAME?	627338	37	37	1	0	30	1.52506e-06	655710
61	a	#NAME?	627338	37	37	1	0	30	1.52506e-06	655710
62	g	T	624642	36	37	83	0	34	0.000132838	624819
62	g	A	624642	36	37	82	0	36	0.000131238	624819
62	g	C	624642	36	37	12	0	37	1.92056e-05	624819
62	g	#NAME?	624642	36	37	1	0	30	1.52499e-06	655742
62	g	#NAME?	624642	36	37	1	0	30	1.52499e-06	655742
62	g	#NAME?	624642	36	37	1	0	30	1.52499e-06	655742
62	g	#NAME?	624642	36	37	1	0	30	1.52499e-06	655742
62	g	#NAME?	624642	36	37	1	0	30	1.52499e-06	655742
63	a	G	627878	35	37	100	0	37	0.00015922	628063
63	a	T	627878	35	37	52	0	36	8.27942e-05	628063
63	a	C	627878	35	37	33	0	35	5.25425e-05	628063
63	a	#NAME?	627878	35	37	23	0	30	3.50729e-05	655777
64	t	#NAME?	631440	39	37	78	0	30	0.000118938	655806
64	t	C	631440	39	37	48	0	37	7.60058e-05	631531
64	t	A	631440	39	37	22	0	36	3.4836e-05	631531
64	t	G	631440	39	37	21	0	34	3.32525e-05	631531
64	t	#NAME?	631440	39	37	1	0	30	1.52484e-06	655806
64	t	#NAME?	631440	39	37	1	0	30	1.52484e-06	655806
64	t	+C	631440	39	37	1	0	30	1.52484e-06	655806
65	a	G	635857	39	37	61	0	36	9.59181e-05	635959
65	a	C	635857	39	37	33	0	34	5.18901e-05	635959
65	a	T	635857	39	37	8	0	37	1.25794e-05	635959
65	a	#NAME?	635857	39	37	1	0	30	1.52474e-06	655849
65	a	#NAME?	635857	39	37	1	0	30	1.52474e-06	655849
66	a	T	635985	39	37	78	0	37	0.000122615	636139
66	a	G	635985	39	37	48	0	37	7.54552e-05	636139
66	a	C	635985	39	37	28	0	36	4.40155e-05	636139
66	a	-C	635985	39	37	12	0	30	1.8296e-05	655882
67	c	T	631010	37	37	87	0	37	0.000137849	631127
67	c	A	631010	37	37	22	0	34	3.48583e-05	631127
67	c	G	631010	37	37	8	0	35	1.26757e-05	631127
67	c	#NAME?	631010	37	37	8	0	30	1.21967e-05	655916
67	c	#NAME?	631010	37	37	1	0	30	1.52459e-06	655916
68	a	G	641037	39	37	60	0	37	9.35754e-05	641194
68	a	C	641037	39	37	58	0	36	9.04562e-05	641194
68	a	T	641037	39	37	39	0	37	6.0824e-05	641194
68	a	#NAME?	641037	39	37	2	0	30	3.04903e-06	655946
68	a	+C	641037	39	37	1	0	30	1.52452e-06	655946
69	a	T	640218	36	37	79	0	37	0.000123363	640387
69	a	G	640218	36	37	65	0	37	0.000101501	640387
69	a	C	640218	36	37	25	0	37	3.90389e-05	640387
69	a	-C	640218	36	37	6	0	30	9.14633e-06	656001
69	a	#NAME?	640218	36	37	2	0	30	3.04878e-06	656001
70	c	T	635228	37	37	70	0	36	0.000110179	635327
70	c	A	635228	37	37	20	0	34	3.14799e-05	635327
70	c	G	635228	37	37	9	0	37	1.41659e-05	635327
70	c	#NAME?	635228	37	37	5	0	30	7.62139e-06	656048
70	c	#NAME?	635228	37	37	2	0	30	3.04856e-06	656048
70	c	#NAME?	635228	37	37	1	0	30	1.52428e-06	656048
71	a	G	634443	39	37	58	0	36	9.13982e-05	634586
71	a	T	634443	39	37	47	0	37	7.4064e-05	634586
71	a	C	634443	39	37	38	0	35	5.98816e-05	634586
71	a	#NAME?	634443	39	37	1	0	30	1.52422e-06	656072
72	a	G	629440	40	37	52	0	36	8.25959e-05	629571
72	a	T	629440	40	37	51	0	37	8.10075e-05	629571
72	a	C	629440	40	37	28	0	34	4.44747e-05	629571
72	a	#NAME?	629440	40	37	2	0	30	3.04832e-06	656099
72	a	#NAME?	629440	40	37	1	0	30	1.52416e-06	656099
72	a	#NAME?	629440	40	37	1	0	30	1.52416e-06	656099
73	t	C	630956	44	37	51	0	36	8.08128e-05	631088
73	t	A	630956	44	37	48	0	36	7.60591e-05	631088
73	t	G	630956	44	37	33	0	34	5.22906e-05	631088
73	t	#NAME?	630956	44	37	1	0	30	1.52411e-06	656121
74	g	A	626665	44	37	112	0	36	0.000178659	626892
74	g	T	626665	44	37	101	0	35	0.000161112	626892
74	g	C	626665	44	37	14	0	36	2.23324e-05	626892
75	a	T	630680	39	37	76	0	36	0.000120478	630818
75	a	G	630680	39	37	49	0	36	7.76769e-05	630818
75	a	C	630680	39	37	13	0	34	2.06082e-05	630818
75	a	#NAME?	630680	39	37	1	0	30	1.52399e-06	656174
76	c	T	632006	46	37	88	0	36	0.00013921	632138
76	c	A	632006	46	37	36	0	35	5.69496e-05	632138
76	c	G	632006	46	37	8	0	36	1.26555e-05	632138
76	c	#NAME?	632006	46	37	5	0	30	7.61956e-06	656206
76	c	#NAME?	632006	46	37	2	0	30	3.04782e-06	656206
76	c	#NAME?	632006	46	37	1	0	30	1.52391e-06	656206
77	t	G	629279	48	37	67	0	32	0.000106438	629473
77	t	C	629279	48	37	65	0	36	0.000103261	629473
77	t	A	629279	48	37	62	0	37	9.84951e-05	629473
77	t	#NAME?	629279	48	37	1	0	30	1.52386e-06	656228
78	g	A	635452	52	37	114	0	37	0.000179353	635618
78	g	T	635452	52	37	44	0	35	6.9224e-05	635618
78	g	C	635452	52	37	8	0	38	1.25862e-05	635618
78	g	#NAME?	635452	52	37	3	0	30	4.57151e-06	656238
79	t	C	644383	45	37	69	0	37	0.000107057	644517
79	t	A	644383	45	37	55	0	37	8.53352e-05	644517
79	t	G	644383	45	37	10	0	35	1.55155e-05	644517
79	t	#NAME?	644383	45	37	3	0	30	4.57114e-06	656292
79	t	#NAME?	644383	45	37	1	0	30	1.52371e-06	656292
79	t	#NAME?	644383	45	37	1	0	30	1.52371e-06	656292
80	a	G	633338	50	37	61	0	37	9.62941e-05	633476
80	a	T	633338	50	37	51	0	37	8.05082e-05	633476
80	a	C	633338	50	37	26	0	34	4.10434e-05	633476
81	c	T	617664	49	37	106	0	36	0.00017156	617861
81	c	A	617664	49	37	67	0	34	0.000108439	617861
81	c	G	617664	49	37	24	0	34	3.88437e-05	617861
82	c	A	618779	54	37	78	0	35	0.000126026	618921
82	c	T	618779	54	37	54	0	36	8.72486e-05	618921
82	c	#NAME?	618779	54	37	30	0	30	4.57071e-05	656353
82	c	G	618779	54	37	10	0	37	1.61572e-05	618921
82	c	#NAME?	618779	54	37	1	0	30	1.52357e-06	656353
83	t	C	630195	62	37	94	0	36	0.000149128	630333
83	t	A	630195	62	37	36	0	37	5.71127e-05	630333
83	t	G	630195	62	37	8	0	34	1.26917e-05	630333
83	t	#NAME?	630195	62	37	1	0	30	1.52351e-06	656380
84	t	C	633783	65	37	97	0	37	0.00015301	633946
84	t	A	633783	65	37	53	0	36	8.36033e-05	633946
84	t	-C	633783	65	37	46	0	30	7.00796e-05	656396
84	t	G	633783	65	37	13	0	34	2.05065e-05	633946
84	t	#NAME?	633783	65	37	1	0	30	1.52347e-06	656396
85	c	T	624980	63	37	91	0	36	0.000145569	625134
85	c	A	624980	63	37	49	0	35	7.83832e-05	625134
85	c	G	624980	63	37	14	0	35	2.23952e-05	625134
85	c	#NAME?	624980	63	37	2	0	30	3.04684e-06	656418
85	c	#NAME?	624980	63	37	1	0	30	1.52342e-06	656418
86	c	A	613083	60	37	196	0	35	0.000319516	613427
86	c	T	613083	60	37	111	0	36	0.000180951	613427
86	c	G	613083	60	37	37	0	35	6.03169e-05	613427
86	c	#NAME?	613083	60	37	6	0	30	9.14032e-06	656432
87	a	G	631610	62	37	82	0	37	0.000129783	631824
87	a	C	631610	62	37	68	0	35	0.000107625	631824
87	a	T	631610	62	37	64	0	37	0.000101294	631824
87	a	-C	631610	62	37	1	0	30	1.52337e-06	656441
88	c	T	629547	59	37	61	0	37	9.68826e-05	629628
88	c	A	629547	59	37	14	0	34	2.22354e-05	629628
88	c	G	629547	59	37	6	0	35	9.52944e-06	629628
88	c	#NAME?	629547	59	37	2	0	30	3.04658e-06	656474
88	c	#NAME?	629547	59	37	1	0	30	1.52329e-06	656474
88	c	#NAME?	629547	59	37	1	0	30	1.52329e-06	656474
89	t	C	620774	58	37	98	0	36	0.000157821	620956
89	t	A	620774	58	37	60	0	36	9.66252e-05	620956
89	t	G	620774	58	37	24	0	32	3.86501e-05	620956
89	t	-C	620774	58	37	14	0	30	2.13258e-05	656482
89	t	#NAME?	620774	58	37	1	0	30	1.52327e-06	656482
90	c	A	628460	65	37	74	0	36	0.000117722	628599
90	c	T	628460	65	37	52	0	37	8.27236e-05	628599
90	c	G	628460	65	37	13	0	35	2.06809e-05	628599
90	c	#NAME?	628460	65	37	1	0	30	1.52322e-06	656506
91	c	A	624767	69	37	119	0	36	0.000190414	624954
91	c	T	624767	69	37	57	0	36	9.12067e-05	624954
91	c	G	624767	69	37	11	0	37	1.76013e-05	624954
91	c	#NAME?	624767	69	37	6	0	30	9.13903e-06	656525
91	c	#NAME?	624767	69	37	2	0	30	3.04634e-06	656525
91	c	#NAME?	624767	69	37	1	0	30	1.52317e-06	656525
92	t	C	632019	68	37	108	0	36	0.000170836	632184
92	t	G	632019	68	37	29	0	33	4.58727e-05	632184
92	t	A	632019	68	37	28	0	36	4.42909e-05	632184
92	t	#NAME?	632019	68	37	1	0	30	1.52314e-06	656539
93	a	T	629941	80	37	65	0	37	0.000103161	630083
93	a	G	629941	80	37	63	0	36	9.99868e-05	630083
93	a	C	629941	80	37	14	0	35	2.22193e-05	630083
93	a	#NAME?	629941	80	37	2	0	30	3.04618e-06	656559
93	a	#NAME?	629941	80	37	1	0	30	1.52309e-06	656559
93	a	#NAME?	629941	80	37	1	0	30	1.52309e-06	656559
93	a	#NAME?	629941	80	37	1	0	30	1.52309e-06	656559
94	t	C	634344	82	37	68	0	37	0.000107172	634494
94	t	A	634344	82	37	64	0	37	0.000100868	634494
94	t	G	634344	82	37	18	0	33	2.83691e-05	634494
94	t	#NAME?	634344	82	37	1	0	30	1.52303e-06	656585
95	g	A	633370	86	37	99	0	36	0.000156268	633529
95	g	T	633370	86	37	49	0	33	7.73445e-05	633529
95	g	C	633370	86	37	11	0	37	1.73631e-05	633529
95	g	#NAME?	633370	86	37	1	0	30	1.52301e-06	656594
95	g	#NAME?	633370	86	37	1	0	30	1.52301e-06	656594
96	t	C	640611	83	37	63	0	36	9.8323e-05	640745
96	t	A	640611	83	37	57	0	36	8.89589e-05	640745
96	t	G	640611	83	37	14	0	33	2.18496e-05	640745
96	t	#NAME?	640611	83	37	2	0	30	3.04586e-06	656628
96	t	#NAME?	640611	83	37	1	0	30	1.52293e-06	656628
96	t	#NAME?	640611	83	37	1	0	30	1.52293e-06	656628
97	a	G	631782	97	37	75	0	37	0.00011868	631953
97	a	T	631782	97	37	64	0	37	0.000101273	631953
97	a	C	631782	97	37	32	0	35	5.06367e-05	631953
97	a	+C	631782	97	37	2	0	30	3.0458e-06	656642
97	a	-C	631782	97	37	1	0	30	1.5229e-06	656642
98	c	T	630667	88	37	91	0	37	0.000144267	630777
98	c	A	630667	88	37	17	0	34	2.69509e-05	630777
98	c	#NAME?	630667	88	37	3	0	30	4.56855e-06	656663
98	c	G	630667	88	37	2	0	37	3.17069e-06	630777
98	c	#NAME?	630667	88	37	1	0	30	1.52285e-06	656663
99	a	G	632029	102	37	66	0	36	0.000104401	632178
99	a	T	632029	102	37	43	0	37	6.80188e-05	632178
99	a	C	632029	102	37	40	0	35	6.32733e-05	632178
99	a	#NAME?	632029	102	37	1	0	30	1.52281e-06	656681
99	a	#NAME?	632029	102	37	1	0	30	1.52281e-06	656681
99	a	#NAME?	632029	102	37	1	0	30	1.52281e-06	656681
100	t	C	625307	101	37	78	0	36	0.000124707	625467
100	t	G	625307	101	37	43	0	34	6.87486e-05	625467
100	t	A	625307	101	37	39	0	36	6.23534e-05	625467
100	t	#NAME?	625307	101	37	28	0	30	4.26368e-05	656709
100	t	#NAME?	625307	101	37	1	0	30	1.52274e-06	656709
100	t	+C	625307	101	37	1	0	30	1.52274e-06	656709
101	g	A	630073	103	37	87	1	37	0.000138044	630236
101	g	T	630073	103	37	63	0	35	9.99626e-05	630236
101	g	C	630073	103	37	13	0	35	2.06272e-05	630236
101	g	#NAME?	630073	103	37	2	0	30	3.04542e-06	656723
101	g	#NAME?	630073	103	37	1	0	30	1.52271e-06	656723
102	g	T	619753	110	37	106	0	33	0.000170982	619947
102	g	A	619753	110	37	66	0	36	0.000106461	619947
102	g	C	619753	110	37	22	0	35	3.54869e-05	619947
102	g	#NAME?	619753	110	37	3	0	30	4.56807e-06	656732
102	g	#NAME?	619753	110	37	1	0	30	1.52269e-06	656732
103	t	A	634529	104	37	69	0	36	0.000108719	634664
103	t	C	634529	104	37	56	0	37	8.82357e-05	634664
103	t	G	634529	104	37	10	0	35	1.57564e-05	634664
103	t	#NAME?	634529	104	37	5	0	30	7.61314e-06	656759
103	t	#NAME?	634529	104	37	4	0	30	6.09051e-06	656759
103	t	#NAME?	634529	104	37	1	0	30	1.52263e-06	656759
104	a	C	623123	102	37	77	0	34	0.000123534	623308
104	a	G	623123	102	37	70	0	36	0.000112304	623308
104	a	T	623123	102	37	38	0	37	6.0965e-05	623308
104	a	-C	623123	102	37	2	0	30	3.04521e-06	656769
104	a	+C	623123	102	37	2	0	30	3.04521e-06	656769
104	a	#NAME?	623123	102	37	1	0	30	1.52261e-06	656769
105	c	T	623713	103	37	152	0	36	0.000243625	623909
105	c	A	623713	103	37	34	0	34	5.44951e-05	623909
105	c	G	623713	103	37	10	0	36	1.6028e-05	623909
105	c	#NAME?	623713	103	37	5	0	30	7.61279e-06	656789
106	g	A	625377	118	37	110	0	36	0.000175839	625574
106	g	T	625377	118	37	76	0	35	0.000121488	625574
106	g	C	625377	118	37	11	0	37	1.75839e-05	625574
106	g	#NAME?	625377	118	37	2	0	30	3.04507e-06	656800
106	g	#NAME?	625377	118	37	1	0	30	1.52253e-06	656800
107	a	T	616143	117	37	56	0	36	9.08721e-05	616251
107	a	G	616143	117	37	40	0	36	6.49086e-05	616251
107	a	C	616143	117	37	12	0	33	1.94726e-05	616251
107	a	-C	616143	117	37	4	0	30	6.08986e-06	656830
107	a	#NAME?	616143	117	37	1	0	30	1.52246e-06	656830
107	a	#NAME?	616143	117	37	1	0	30	1.52246e-06	656830
108	c	T	619355	113	37	79	0	36	0.000127527	619478
108	c	A	619355	113	37	34	0	34	5.48849e-05	619478
108	c	G	619355	113	37	10	0	36	1.61426e-05	619478
108	c	#NAME?	619355	113	37	1	0	30	1.52239e-06	656862
108	c	#NAME?	619355	113	37	1	0	30	1.52239e-06	656862
109	c	A	607901	135	37	70	0	35	0.000115126	608030
109	c	T	607901	135	37	52	0	36	8.55221e-05	608030
109	c	#NAME?	607901	135	37	31	0	30	4.71932e-05	656874
109	c	G	607901	135	37	7	0	36	1.15126e-05	608030
109	c	#NAME?	607901	135	37	1	0	30	1.52236e-06	656874
110	t	G	608541	134	37	41	0	34	6.73633e-05	608640
110	t	C	608541	134	37	34	0	36	5.58623e-05	608640
110	t	A	608541	134	37	24	0	36	3.94322e-05	608640
110	t	#NAME?	608541	134	37	1	0	30	1.52235e-06	656878
111	t	C	607977	142	37	92	0	36	0.000151275	608163
111	t	G	607977	142	37	53	0	33	8.71477e-05	608163
111	t	A	607977	142	37	41	0	36	6.74161e-05	608163
111	t	#NAME?	607977	142	37	34	0	30	5.17597e-05	656882
111	t	#NAME?	607977	142	37	2	0	30	3.04469e-06	656882
111	t	#NAME?	607977	142	37	1	0	30	1.52234e-06	656882
112	a	G	627099	149	37	63	0	36	0.000100443	627224
112	a	T	627099	149	37	37	0	36	5.89901e-05	627224
112	a	C	627099	149	37	25	0	35	3.98582e-05	627224
112	a	#NAME?	627099	149	37	1	0	30	1.5223e-06	656901
113	a	C	632371	143	37	56	0	36	8.85341e-05	632525
113	a	G	632371	143	37	50	0	36	7.90483e-05	632525
113	a	T	632371	143	37	48	0	36	7.58863e-05	632525
113	a	-C	632371	143	37	10	0	30	1.5223e-05	656901
113	a	#NAME?	632371	143	37	1	0	30	1.5223e-06	656901
114	c	T	628481	145	37	74	0	36	0.000117721	628606
114	c	A	628481	145	37	42	0	34	6.68145e-05	628606
114	c	G	628481	145	37	9	0	35	1.43174e-05	628606
114	c	#NAME?	628481	145	37	1	0	30	1.52226e-06	656920
115	a	C	633161	138	37	62	0	35	9.78949e-05	633332
115	a	G	633161	138	37	59	0	36	9.31581e-05	633332
115	a	T	633161	138	37	50	0	37	7.89475e-05	633332
115	a	-C	633161	138	37	2	0	30	3.04458e-06	656905
116	c	T	614482	148	37	111	0	36	0.000180579	614690
116	c	A	614482	148	37	71	0	33	0.000115505	614690
116	c	G	614482	148	37	26	0	35	4.22977e-05	614690
116	c	#NAME?	614482	148	37	3	0	30	4.56665e-06	656936
116	c	#NAME?	614482	148	37	1	0	30	1.52222e-06	656936
117	t	C	618137	138	37	93	0	35	0.000150401	618349
117	t	A	618137	138	37	62	0	37	0.000100267	618349
117	t	G	618137	138	37	57	0	32	9.2181e-05	618349
117	t	-C	618137	138	37	12	0	30	1.82665e-05	656940
117	t	#NAME?	618137	138	37	1	0	30	1.52221e-06	656940
117	t	+C	618137	138	37	1	0	30	1.52221e-06	656940
118	c	T	616414	175	37	95	0	36	0.000154075	616583
118	c	A	616414	175	37	58	0	36	9.40668e-05	616583
118	c	G	616414	175	37	16	0	36	2.59495e-05	616583
118	c	#NAME?	616414	175	37	13	0	30	1.97884e-05	656951
118	c	#NAME?	616414	175	37	1	0	30	1.52218e-06	656951
118	c	#NAME?	616414	175	37	1	0	30	1.52218e-06	656951
119	a	G	625478	185	37	75	0	37	0.000119879	625632
119	a	T	625478	185	37	47	0	37	7.5124e-05	625632
119	a	C	625478	185	37	32	0	36	5.11483e-05	625632
119	a	#NAME?	625478	185	37	3	0	30	4.56662e-06	656941
119	a	+C	625478	185	37	1	0	30	1.52221e-06	656941
120	a	G	616677	181	37	71	0	36	0.000115113	616786
120	a	C	616677	181	37	20	0	34	3.24262e-05	616786
120	a	T	616677	181	37	18	0	37	2.91835e-05	616786
120	a	#NAME?	616677	181	37	1	0	30	1.52224e-06	656927
120	a	#NAME?	616677	181	37	1	0	30	1.52224e-06	656927
120	a	#NAME?	616677	181	37	1	0	30	1.52224e-06	656927
121	g	T	614028	172	37	60	0	34	9.76944e-05	614160
121	g	A	614028	172	37	53	0	36	8.62967e-05	614160
121	g	C	614028	172	37	19	0	35	3.09366e-05	614160
121	g	-C	614028	172	37	11	0	30	1.67455e-05	656893
121	g	#NAME?	614028	172	37	1	0	30	1.52232e-06	656893
122	c	T	616452	175	37	147	0	37	0.000238382	616658
122	c	A	616452	175	37	47	0	34	7.62173e-05	616658
122	c	G	616452	175	37	12	0	36	1.94597e-05	616658
122	c	#NAME?	616452	175	37	5	0	30	7.61127e-06	656921
122	c	#NAME?	616452	175	37	3	0	30	4.56676e-06	656921
122	c	#NAME?	616452	175	37	2	0	30	3.04451e-06	656921
122	c	#NAME?	616452	175	37	1	0	30	1.52225e-06	656921
122	c	#NAME?	616452	175	37	1	0	30	1.52225e-06	656921
122	c	#NAME?	616452	175	37	1	0	30	1.52225e-06	656921
123	a	G	625541	180	37	83	0	36	0.000132657	625675
123	a	T	625541	180	37	40	0	37	6.3931e-05	625675
123	a	C	625541	180	37	11	0	34	1.7581e-05	625675
123	a	#NAME?	625541	180	37	7	0	30	1.06556e-05	656932
123	a	#NAME?	625541	180	37	1	0	30	1.52223e-06	656932
124	g	T	616048	177	37	103	0	34	0.00016715	616214
124	g	A	616048	177	37	51	0	36	8.27635e-05	616214
124	g	C	616048	177	37	12	0	36	1.94738e-05	616214
124	g	#NAME?	616048	177	37	2	0	30	3.04438e-06	656949
125	g	T	598129	190	37	181	0	33	0.000302472	598402
125	g	A	598129	190	37	75	0	37	0.000125334	598402
125	g	C	598129	190	37	17	0	35	2.8409e-05	598402
125	g	#NAME?	598129	190	37	3	0	30	4.56647e-06	656962
125	g	#NAME?	598129	190	37	1	0	30	1.52216e-06	656962
125	g	#NAME?	598129	190	37	1	0	30	1.52216e-06	656962
125	g	#NAME?	598129	190	37	1	0	30	1.52216e-06	656962
125	g	#NAME?	598129	190	37	1	0	30	1.52216e-06	656962
126	a	T	597452	180	37	65	0	36	0.000108771	597587
126	a	G	597452	180	37	52	0	36	8.70166e-05	597587
126	a	C	597452	180	37	18	0	33	3.01211e-05	597587
126	a	#NAME?	597452	180	37	1	0	30	1.52211e-06	656982
126	a	-C	597452	180	37	1	0	30	1.52211e-06	656982
126	a	+C	597452	180	37	1	0	30	1.52211e-06	656982
127	c	T	616232	181	37	65	0	36	0.00010546	616346
127	c	A	616232	181	37	40	0	34	6.48986e-05	616346
127	c	G	616232	181	37	9	0	36	1.46022e-05	616346
127	c	#NAME?	616232	181	37	6	0	30	9.13231e-06	657008
127	c	#NAME?	616232	181	37	4	0	30	6.08821e-06	657008
127	c	#NAME?	616232	181	37	1	0	30	1.52205e-06	657008
128	t	C	616263	183	37	52	0	36	8.43645e-05	616373
128	t	G	616263	183	37	29	0	33	4.70494e-05	616373
128	t	A	616263	183	37	29	0	36	4.70494e-05	616373
128	t	#NAME?	616263	183	37	1	0	30	1.52203e-06	657019
128	t	#NAME?	616263	183	37	1	0	30	1.52203e-06	657019
128	t	#NAME?	616263	183	37	1	0	30	1.52203e-06	657019
128	t	#NAME?	616263	183	37	1	0	30	1.52203e-06	657019
129	a	G	616039	204	37	61	0	36	9.8994e-05	616199
129	a	T	616039	204	37	59	0	37	9.57483e-05	616199
129	a	C	616039	204	37	40	0	34	6.49141e-05	616199
129	a	#NAME?	616039	204	37	1	0	30	1.522e-06	657029
129	a	#NAME?	616039	204	37	1	0	30	1.522e-06	657029
129	a	#NAME?	616039	204	37	1	0	30	1.522e-06	657029
129	a	+C	616039	204	37	1	0	30	1.522e-06	657029
130	t	C	621534	204	37	98	0	36	0.000157628	621716
130	t	A	621534	204	37	65	0	36	0.000104549	621716
130	t	G	621534	204	37	19	0	34	3.05606e-05	621716
130	t	#NAME?	621534	204	37	2	0	30	3.04395e-06	657042
130	t	#NAME?	621534	204	37	2	0	30	3.04395e-06	657042
130	t	#NAME?	621534	204	37	2	0	30	3.04395e-06	657042
130	t	#NAME?	621534	204	37	1	0	30	1.52197e-06	657042
130	t	#NAME?	621534	204	37	1	0	30	1.52197e-06	657042
131	g	A	623498	219	37	97	0	36	0.000155531	623671
131	g	T	623498	219	37	61	0	34	9.7808e-05	623671
131	g	C	623498	219	37	15	0	36	2.40511e-05	623671
131	g	-C	623498	219	37	1	0	30	1.52194e-06	657056
132	c	T	614883	221	37	154	0	36	0.000250364	615104
132	c	A	614883	221	37	46	0	34	7.47841e-05	615104
132	c	G	614883	221	37	21	0	35	3.41406e-05	615104
132	c	#NAME?	614883	221	37	1	0	30	1.52188e-06	657080
132	c	#NAME?	614883	221	37	1	0	30	1.52188e-06	657080
133	a	G	618780	255	37	108	0	36	0.000174476	618997
133	a	T	618780	255	37	72	0	37	0.000116317	618997
133	a	C	618780	255	37	37	0	33	5.97741e-05	618997
133	a	#NAME?	618780	255	37	2	0	30	3.04366e-06	657103
133	a	#NAME?	618780	255	37	2	0	30	3.04366e-06	657103
133	a	#NAME?	618780	255	37	2	0	30	3.04366e-06	657103
133	a	#NAME?	618780	255	37	1	0	30	1.52183e-06	657103
133	a	#NAME?	618780	255	37	1	0	30	1.52183e-06	657103
134	g	T	613611	250	37	73	0	33	0.000118941	613749
134	g	A	613611	250	37	56	0	36	9.12425e-05	613749
134	g	C	613611	250	37	9	0	35	1.4664e-05	613749
134	g	#NAME?	613611	250	37	6	0	30	9.13072e-06	657122
134	g	#NAME?	613611	250	37	1	0	30	1.52179e-06	657122
135	t	G	583628	250	36	116	0	33	0.000198652	583936
135	t	C	583628	250	36	100	0	35	0.000171252	583936
135	t	A	583628	250	36	92	0	33	0.000157552	583936
135	t	#NAME?	583628	250	36	3	0	30	4.56517e-06	657149
135	t	#NAME?	583628	250	36	1	0	30	1.52172e-06	657149
136	a	G	596505	273	37	61	0	36	0.000102239	596641
136	a	C	596505	273	37	40	0	34	6.7042e-05	596641
136	a	T	596505	273	37	35	0	37	5.86617e-05	596641
136	a	#NAME?	596505	273	37	3	0	30	4.56508e-06	657163
137	g	A	609392	256	37	55	0	37	9.02375e-05	609503
137	g	T	609392	256	37	51	0	33	8.36747e-05	609503
137	g	#NAME?	609392	256	37	26	0	30	3.95609e-05	657214
137	g	C	609392	256	37	5	0	35	8.20341e-06	609503
137	g	#NAME?	609392	256	37	3	0	30	4.56472e-06	657214
137	g	#NAME?	609392	256	37	1	0	30	1.52157e-06	657214
138	t	C	627327	272	37	56	0	36	8.92499e-05	627452
138	t	A	627327	272	37	53	0	36	8.44686e-05	627452
138	t	G	627327	272	37	16	0	33	2.55e-05	627452
138	t	#NAME?	627327	272	37	1	0	30	1.5215e-06	657248
139	t	C	621346	298	37	84	1	36	0.00013516	621484
139	t	A	621346	298	37	44	0	36	7.07983e-05	621484
139	t	#NAME?	621346	298	37	18	0	30	2.73863e-05	657264
139	t	G	621346	298	37	10	0	32	1.60905e-05	621484
139	t	#NAME?	621346	298	37	2	0	30	3.04292e-06	657264
140	a	G	620001	322	37	69	1	36	0.000111268	620123
140	a	T	620001	322	37	41	0	36	6.61159e-05	620123
140	a	C	620001	322	37	12	0	32	1.9351e-05	620123
140	a	#NAME?	620001	322	37	1	0	30	1.52142e-06	657282
140	a	+C	620001	322	37	1	0	30	1.52142e-06	657282
141	a	T	621804	304	37	96	0	37	0.000154337	622015
141	a	G	621804	304	37	61	0	36	9.80684e-05	622015
141	a	C	621804	304	37	54	0	33	8.68146e-05	622015
141	a	-C	621804	304	37	1	0	30	1.52137e-06	657304
142	c	T	624419	293	37	85	0	36	0.000136094	624567
142	c	A	624419	293	37	53	0	32	8.48588e-05	624567
142	c	#NAME?	624419	293	37	31	0	30	4.71613e-05	657318
142	c	G	624419	293	37	10	0	35	1.60111e-05	624567
142	c	#NAME?	624419	293	37	2	0	30	3.04267e-06	657318
142	c	#NAME?	624419	293	37	1	0	30	1.52133e-06	657318
143	a	G	628471	290	37	70	0	36	0.000111356	628617
143	a	T	628471	290	37	49	0	37	7.79489e-05	628617
143	a	C	628471	290	37	27	0	34	4.29514e-05	628617
143	a	#NAME?	628471	290	37	1	0	30	1.52128e-06	657342
143	a	#NAME?	628471	290	37	1	0	30	1.52128e-06	657342
144	a	C	616366	308	37	64	0	34	0.000103805	616542
144	a	G	616366	308	37	63	0	36	0.000102183	616542
144	a	T	616366	308	37	49	0	37	7.94755e-05	616542
144	a	#NAME?	616366	308	37	1	0	30	1.52121e-06	657371
144	a	#NAME?	616366	308	37	1	0	30	1.52121e-06	657371
145	a	C	611878	275	37	74	0	34	0.000120904	612054
145	a	G	611878	275	37	61	0	37	9.96644e-05	612054
145	a	T	611878	275	37	41	0	37	6.69876e-05	612054
145	a	-C	611878	275	37	5	0	30	7.60588e-06	657386
146	c	T	618858	297	37	82	1	37	0.000132473	618995
146	c	A	618858	297	37	44	0	33	7.1083e-05	618995
146	c	G	618858	297	37	11	0	36	1.77707e-05	618995
146	c	#NAME?	618858	297	37	4	0	30	6.08451e-06	657407
146	c	#NAME?	618858	297	37	2	0	30	3.04226e-06	657407
146	c	#NAME?	618858	297	37	1	0	30	1.52113e-06	657407
147	a	C	622607	247	37	53	0	36	8.51071e-05	622745
147	a	T	622607	247	37	43	0	37	6.90491e-05	622745
147	a	G	622607	247	37	42	0	36	6.74433e-05	622745
147	a	-C	622607	247	37	5	0	30	7.60564e-06	657407
147	a	+C	622607	247	37	2	0	30	3.04226e-06	657407
147	a	#NAME?	622607	247	37	1	0	30	1.52113e-06	657407
147	a	#NAME?	622607	247	37	1	0	30	1.52113e-06	657407
147	a	#NAME?	622607	247	37	1	0	30	1.52113e-06	657407
148	c	T	619821	305	37	44	0	36	7.09814e-05	619881
148	c	#NAME?	619821	305	37	14	0	30	2.12948e-05	657438
148	c	A	619821	305	37	11	0	34	1.77453e-05	619881
148	c	G	619821	305	37	5	0	34	8.06606e-06	619881
148	c	#NAME?	619821	305	37	3	0	30	4.56317e-06	657438
148	c	#NAME?	619821	305	37	2	0	30	3.04211e-06	657438
149	t	C	612808	278	37	82	0	36	0.000133781	612940
149	t	A	612808	278	37	27	0	37	4.405e-05	612940
149	t	G	612808	278	37	23	0	33	3.75241e-05	612940
149	t	#NAME?	612808	278	37	1	0	30	1.52106e-06	657438
150	t	C	605893	273	37	72	0	36	0.000118803	606047
150	t	-C	605893	273	37	56	0	30	8.51794e-05	657436
150	t	A	605893	273	37	50	0	36	8.25019e-05	606047
150	t	G	605893	273	37	32	0	33	5.28012e-05	606047
150	t	#NAME?	605893	273	37	4	0	30	6.08424e-06	657436
150	t	#NAME?	605893	273	37	1	0	30	1.52106e-06	657436
150	t	+C	605893	273	37	1	0	30	1.52106e-06	657436
150	t	#NAME?	605893	273	37	1	0	30	1.52106e-06	657436
151	c	T	604540	348	37	76	0	36	0.000125685	604688
151	c	A	604540	348	37	67	0	35	0.000110801	604688
151	c	G	604540	348	37	5	0	35	8.26873e-06	604688
151	c	#NAME?	604540	348	37	1	0	30	1.52105e-06	657440
151	c	#NAME?	604540	348	37	1	0	30	1.52105e-06	657440
151	c	#NAME?	604540	348	37	1	0	30	1.52105e-06	657440
151	c	#NAME?	604540	348	37	1	0	30	1.52105e-06	657440
152	c	A	603553	359	37	123	0	35	0.000203714	603787
152	c	T	603553	359	37	93	0	36	0.000154028	603787
152	c	G	603553	359	37	18	0	36	2.98118e-05	603787
152	c	#NAME?	603553	359	37	3	0	30	4.56322e-06	657430
152	c	#NAME?	603553	359	37	1	0	30	1.52107e-06	657430
153	a	C	615035	346	37	77	0	36	0.000125161	615208
153	a	G	615035	346	37	59	0	36	9.59025e-05	615208
153	a	T	615035	346	37	37	0	36	6.01423e-05	615208
153	a	-C	615035	346	37	1	0	30	1.52125e-06	657356
153	a	+C	615035	346	37	1	0	30	1.52125e-06	657356
154	c	T	617069	435	37	118	0	36	0.000191179	617224
154	c	A	617069	435	37	26	0	34	4.21241e-05	617224
154	c	G	617069	435	37	11	0	37	1.78217e-05	617224
154	c	#NAME?	617069	435	37	3	0	30	4.56363e-06	657372
154	c	#NAME?	617069	435	37	2	0	30	3.04242e-06	657372
154	c	#NAME?	617069	435	37	1	0	30	1.52121e-06	657372
154	c	#NAME?	617069	435	37	1	0	30	1.52121e-06	657372
154	c	#NAME?	617069	435	37	1	0	30	1.52121e-06	657372
154	c	#NAME?	617069	435	37	1	0	30	1.52121e-06	657372
154	c	#NAME?	617069	435	37	1	0	30	1.52121e-06	657372
154	c	#NAME?	617069	435	37	1	0	30	1.52121e-06	657372
155	g	A	609983	462	37	115	0	36	0.000188472	610170
155	g	T	609983	462	37	62	0	34	0.000101611	610170
155	g	C	609983	462	37	10	0	37	1.63889e-05	610170
155	g	#NAME?	609983	462	37	4	0	30	6.08709e-06	657128
155	g	#NAME?	609983	462	37	2	0	30	3.04355e-06	657128
155	g	#NAME?	609983	462	37	1	0	30	1.52177e-06	657128
155	g	#NAME?	609983	462	37	1	0	30	1.52177e-06	657128
155	g	#NAME?	609983	462	37	1	0	30	1.52177e-06	657128
156	t	C	599706	447	37	69	0	36	0.000115029	599848
156	t	G	599706	447	37	37	0	33	6.16823e-05	599848
156	t	A	599706	447	37	36	0	36	6.00152e-05	599848
156	t	#NAME?	599706	447	37	5	0	30	7.60919e-06	657100
156	t	#NAME?	599706	447	37	1	0	30	1.52184e-06	657100
156	t	#NAME?	599706	447	37	1	0	30	1.52184e-06	657100
156	t	#NAME?	599706	447	37	1	0	30	1.52184e-06	657100
156	t	+C	599706	447	37	1	0	30	1.52184e-06	657100
157	a	G	597442	500	37	67	0	36	0.000112118	597587
157	a	C	597442	500	37	46	0	34	7.69762e-05	597587
157	a	T	597442	500	37	32	0	37	5.35487e-05	597587
157	a	#NAME?	597442	500	37	9	0	30	1.36979e-05	657034
157	a	#NAME?	597442	500	37	1	0	30	1.52199e-06	657034
158	g	T	595761	505	37	100	0	35	0.000167808	595920
158	g	A	595761	505	37	48	0	35	8.05477e-05	595920
158	g	C	595761	505	37	11	0	35	1.84589e-05	595920
158	g	#NAME?	595761	505	37	1	0	30	1.52213e-06	656974
158	g	#NAME?	595761	505	37	1	0	30	1.52213e-06	656974
159	g	T	572325	498	36	98	0	32	0.00017117	572531
159	g	A	572325	498	36	92	0	35	0.00016069	572531
159	g	C	572325	498	36	16	0	35	2.79461e-05	572531
159	g	#NAME?	572325	498	36	3	0	30	4.56688e-06	656904
160	t	C	595976	423	37	81	0	36	0.00013587	596160
160	t	A	595976	423	37	68	0	36	0.000114063	596160
160	t	G	595976	423	37	35	0	33	5.87091e-05	596160
160	t	-C	595976	423	37	4	0	30	6.08934e-06	656886
160	t	#NAME?	595976	423	37	1	0	30	1.52233e-06	656886
160	t	#NAME?	595976	423	37	1	0	30	1.52233e-06	656886
160	t	#NAME?	595976	423	37	1	0	30	1.52233e-06	656886
160	t	#NAME?	595976	423	37	1	0	30	1.52233e-06	656886
160	t	+C	595976	423	37	1	0	30	1.52233e-06	656886
161	c	T	596959	454	37	94	0	36	0.000157419	597133
161	c	A	596959	454	37	69	0	35	0.000115552	597133
161	c	G	596959	454	37	11	0	36	1.84214e-05	597133
161	c	#NAME?	596959	454	37	9	0	30	1.3701e-05	656885
161	c	#NAME?	596959	454	37	1	0	30	1.52234e-06	656885
161	c	#NAME?	596959	454	37	1	0	30	1.52234e-06	656885
162	a	G	605693	479	37	84	0	36	0.000138653	605831
162	a	T	605693	479	37	36	0	37	5.94225e-05	605831
162	a	C	605693	479	37	18	0	35	2.97113e-05	605831
162	a	#NAME?	605693	479	37	17	0	30	2.588e-05	656877
162	a	#NAME?	605693	479	37	2	0	30	3.04471e-06	656877
162	a	#NAME?	605693	479	37	1	0	30	1.52236e-06	656877
162	a	#NAME?	605693	479	37	1	0	30	1.52236e-06	656877
163	g	T	592956	437	37	95	0	35	0.000160165	593137
163	g	A	592956	437	37	73	0	36	0.000123074	593137
163	g	C	592956	437	37	13	0	35	2.19174e-05	593137
163	g	#NAME?	592956	437	37	1	0	30	1.52238e-06	656868
164	g	T	577346	417	37	176	0	34	0.000304702	577613
164	g	A	577346	417	37	79	0	36	0.00013677	577613
164	g	C	577346	417	37	12	0	35	2.07752e-05	577613
164	g	-C	577346	417	37	9	0	30	1.37017e-05	656851
164	g	+C	577346	417	37	1	0	30	1.52242e-06	656851
164	g	#NAME?	577346	417	37	1	0	30	1.52242e-06	656851
165	c	T	597917	364	37	67	1	36	0.00011203	598056
165	c	A	597917	364	37	60	0	36	0.000100325	598056
165	c	G	597917	364	37	12	0	35	2.0065e-05	598056
165	c	#NAME?	597917	364	37	1	0	30	1.52242e-06	656849
165	c	#NAME?	597917	364	37	1	0	30	1.52242e-06	656849
166	c	T	593493	460	37	104	0	36	0.000175169	593713
166	c	A	593493	460	37	101	0	34	0.000170116	593713
166	c	G	593493	460	37	15	0	36	2.52647e-05	593713
166	c	#NAME?	593493	460	37	3	0	30	4.56734e-06	656837
166	c	#NAME?	593493	460	37	2	0	30	3.0449e-06	656837
166	c	#NAME?	593493	460	37	1	0	30	1.52245e-06	656837
166	c	#NAME?	593493	460	37	1	0	30	1.52245e-06	656837
167	g	A	600297	553	37	119	0	36	0.000198183	600455
167	g	T	600297	553	37	33	0	34	5.49583e-05	600455
167	g	C	600297	553	37	6	0	35	9.99242e-06	600455
167	g	#NAME?	600297	553	37	6	0	30	9.13477e-06	656831
167	g	#NAME?	600297	553	37	4	0	30	6.08985e-06	656831
167	g	#NAME?	600297	553	37	1	0	30	1.52246e-06	656831
167	g	+C	600297	553	37	1	0	30	1.52246e-06	656831
168	t	C	591205	535	37	60	0	36	0.000101467	591323
168	t	A	591205	535	37	30	0	36	5.07337e-05	591323
168	t	G	591205	535	37	28	0	33	4.73514e-05	591323
168	t	#NAME?	591205	535	37	18	0	30	2.7405e-05	656815
168	t	#NAME?	591205	535	37	2	0	30	3.045e-06	656815
168	t	#NAME?	591205	535	37	1	0	30	1.5225e-06	656815
168	t	+C	591205	535	37	1	0	30	1.5225e-06	656815
168	t	#NAME?	591205	535	37	1	0	30	1.5225e-06	656815
169	t	C	570962	555	36	85	0	35	0.000148823	571149
169	t	G	570962	555	36	78	0	32	0.000136567	571149
169	t	A	570962	555	36	24	0	35	4.20206e-05	571149
169	t	#NAME?	570962	555	36	10	0	30	1.52256e-05	656787
169	t	#NAME?	570962	555	36	4	0	30	6.09025e-06	656787
169	t	#NAME?	570962	555	36	1	0	30	1.52256e-06	656787
170	g	A	578429	569	36	90	0	36	0.000155555	578573
170	g	T	578429	569	36	47	0	33	8.12343e-05	578573
170	g	C	578429	569	36	7	0	36	1.20987e-05	578573
170	g	#NAME?	578429	569	36	3	0	30	4.56786e-06	656762
170	g	#NAME?	578429	569	36	1	0	30	1.52262e-06	656762
170	g	#NAME?	578429	569	36	1	0	30	1.52262e-06	656762
170	g	#NAME?	578429	569	36	1	0	30	1.52262e-06	656762
171	t	A	580901	585	36	75	0	36	0.000129062	581115
171	t	C	580901	585	36	73	0	36	0.000125621	581115
171	t	G	580901	585	36	66	0	33	0.000113575	581115
171	t	#NAME?	580901	585	36	28	0	30	4.26345e-05	656745
171	t	#NAME?	580901	585	36	2	0	30	3.04532e-06	656745
171	t	#NAME?	580901	585	36	2	0	30	3.04532e-06	656745
171	t	#NAME?	580901	585	36	1	0	30	1.52266e-06	656745
171	t	#NAME?	580901	585	36	1	0	30	1.52266e-06	656745
172	g	A	575974	548	36	109	0	36	0.000189167	576211
172	g	T	575974	548	36	108	0	35	0.000187431	576211
172	g	C	575974	548	36	20	0	36	3.47095e-05	576211
172	g	#NAME?	575974	548	36	2	0	30	3.04539e-06	656731
172	g	#NAME?	575974	548	36	1	0	30	1.52269e-06	656731
172	g	#NAME?	575974	548	36	1	0	30	1.52269e-06	656731
172	g	#NAME?	575974	548	36	1	0	30	1.52269e-06	656731
173	g	T	576656	557	36	171	0	35	0.000296358	577005
173	g	A	576656	557	36	156	1	36	0.000270362	577005
173	g	-C	576656	557	36	43	0	30	6.54776e-05	656713
173	g	C	576656	557	36	22	0	36	3.81279e-05	577005
173	g	#NAME?	576656	557	36	1	0	30	1.52274e-06	656713
173	g	#NAME?	576656	557	36	1	0	30	1.52274e-06	656713
173	g	#NAME?	576656	557	36	1	0	30	1.52274e-06	656713
173	g	#NAME?	576656	557	36	1	0	30	1.52274e-06	656713
173	g	#NAME?	576656	557	36	1	0	30	1.52274e-06	656713
174	c	T	599749	538	37	127	0	37	0.000211678	599969
174	c	A	599749	538	37	81	0	35	0.000135007	599969
174	c	G	599749	538	37	12	0	36	2.0001e-05	599969
174	c	#NAME?	599749	538	37	2	0	30	3.04549e-06	656709
174	c	#NAME?	599749	538	37	1	0	30	1.52274e-06	656709
174	c	#NAME?	599749	538	37	1	0	30	1.52274e-06	656709
174	c	#NAME?	599749	538	37	1	0	30	1.52274e-06	656709
174	c	#NAME?	599749	538	37	1	0	30	1.52274e-06	656709
175	c	A	579641	581	37	152	0	34	0.000262096	579940
175	c	T	579641	581	37	128	0	36	0.000220712	579940
175	c	G	579641	581	37	19	0	34	3.2762e-05	579940
175	c	#NAME?	579641	581	37	10	0	30	1.52282e-05	656677
175	c	#NAME?	579641	581	37	1	0	30	1.52282e-06	656677
175	c	#NAME?	579641	581	37	1	0	30	1.52282e-06	656677
175	c	#NAME?	579641	581	37	1	0	30	1.52282e-06	656677
175	c	#NAME?	579641	581	37	1	0	30	1.52282e-06	656677
175	c	#NAME?	579641	581	37	1	0	30	1.52282e-06	656677
176	a	T	586168	617	37	57	0	37	9.72182e-05	586310
176	a	G	586168	617	37	56	0	36	9.55126e-05	586310
176	a	C	586168	617	37	29	0	33	4.94619e-05	586310
176	a	#NAME?	586168	617	37	1	0	30	1.52286e-06	656661
176	a	+C	586168	617	37	1	0	30	1.52286e-06	656661
176	a	#NAME?	586168	617	37	1	0	30	1.52286e-06	656661
177	c	T	596512	590	37	60	0	36	0.000100565	596627
177	c	A	596512	590	37	46	0	34	7.71001e-05	596627
177	c	G	596512	590	37	9	0	34	1.50848e-05	596627
177	c	#NAME?	596512	590	37	3	0	30	4.56853e-06	656666
177	c	#NAME?	596512	590	37	3	0	30	4.56853e-06	656666
177	c	#NAME?	596512	590	37	2	0	30	3.04569e-06	656666
177	c	#NAME?	596512	590	37	2	0	30	3.04569e-06	656666
177	c	#NAME?	596512	590	37	1	0	30	1.52284e-06	656666
177	c	#NAME?	596512	590	37	1	0	30	1.52284e-06	656666
177	c	#NAME?	596512	590	37	1	0	30	1.52284e-06	656666
178	t	G	564198	619	37	127	0	33	0.000225005	564432
178	t	C	564198	619	37	67	0	36	0.000118703	564432
178	t	A	564198	619	37	40	0	36	7.08677e-05	564432
178	t	#NAME?	564198	619	37	12	0	30	1.82748e-05	656642
178	t	#NAME?	564198	619	37	3	0	30	4.5687e-06	656642
178	t	#NAME?	564198	619	37	1	0	30	1.5229e-06	656642
178	t	#NAME?	564198	619	37	1	0	30	1.5229e-06	656642
179	g	A	596118	665	37	73	0	37	0.000122432	596251
179	g	T	596118	665	37	48	0	35	8.0503e-05	596251
179	g	C	596118	665	37	12	0	35	2.01258e-05	596251
179	g	#NAME?	596118	665	37	8	0	30	1.21838e-05	656607
179	g	#NAME?	596118	665	37	2	0	30	3.04596e-06	656607
179	g	#NAME?	596118	665	37	1	0	30	1.52298e-06	656607
179	g	#NAME?	596118	665	37	1	0	30	1.52298e-06	656607
180	a	C	565403	661	36	66	0	32	0.000116697	565566
180	a	T	565403	661	36	53	0	36	9.37114e-05	565566
180	a	G	565403	661	36	44	0	36	7.77982e-05	565566
180	a	#NAME?	565403	661	36	3	0	30	4.56905e-06	656591
180	a	#NAME?	565403	661	36	2	0	30	3.04604e-06	656591
180	a	#NAME?	565403	661	36	1	0	30	1.52302e-06	656591
180	a	#NAME?	565403	661	36	1	0	30	1.52302e-06	656591
181	t	G	561803	666	36	90	0	33	0.000160144	561995
181	t	C	561803	666	36	61	0	36	0.000108542	561995
181	t	A	561803	666	36	41	0	35	7.29544e-05	561995
181	t	#NAME?	561803	666	36	47	0	30	7.1584e-05	656571
181	t	#NAME?	561803	666	36	2	0	30	3.04613e-06	656571
181	t	#NAME?	561803	666	36	1	0	30	1.52306e-06	656571
181	t	#NAME?	561803	666	36	1	0	30	1.52306e-06	656571
181	t	#NAME?	561803	666	36	1	0	30	1.52306e-06	656571
182	g	T	591281	693	37	80	1	35	0.000135263	591439
182	g	A	591281	693	37	72	1	36	0.000121737	591439
182	g	C	591281	693	37	6	0	36	1.01447e-05	591439
182	g	#NAME?	591281	693	37	1	0	30	1.52308e-06	656565
183	g	T	576234	770	37	163	0	33	0.000282754	576472
183	g	A	576234	770	37	64	0	36	0.00011102	576472
183	g	#NAME?	576234	770	37	41	0	30	6.24492e-05	656534
183	g	C	576234	770	37	11	0	35	1.90816e-05	576472
183	g	#NAME?	576234	770	37	2	0	30	3.0463e-06	656534
183	g	#NAME?	576234	770	37	1	0	30	1.52315e-06	656534
183	g	#NAME?	576234	770	37	1	0	30	1.52315e-06	656534
184	t	C	597310	766	37	72	1	36	0.000120511	597458
184	t	#NAME?	597310	766	37	49	0	30	7.46354e-05	656525
184	t	A	597310	766	37	44	1	36	7.36453e-05	597458
184	t	G	597310	766	37	32	0	33	5.35603e-05	597458
184	t	#NAME?	597310	766	37	3	0	30	4.56951e-06	656525
184	t	#NAME?	597310	766	37	2	0	30	3.04634e-06	656525
184	t	#NAME?	597310	766	37	1	0	30	1.52317e-06	656525
184	t	#NAME?	597310	766	37	1	0	30	1.52317e-06	656525
185	a	G	599024	780	37	50	0	36	8.3458e-05	599104
185	a	C	599024	780	37	26	0	34	4.33981e-05	599104
185	a	T	599024	780	37	4	0	36	6.67664e-06	599104
185	a	#NAME?	599024	780	37	1	0	30	1.52317e-06	656525
185	a	#NAME?	599024	780	37	1	0	30	1.52317e-06	656525
185	a	+C	599024	780	37	1	0	30	1.52317e-06	656525
186	a	C	582894	755	37	62	0	33	0.000106339	583042
186	a	G	582894	755	37	44	0	35	7.54663e-05	583042
186	a	T	582894	755	37	42	0	36	7.2036e-05	583042
186	a	#NAME?	582894	755	37	3	0	30	4.56969e-06	656500
186	a	#NAME?	582894	755	37	2	0	30	3.04646e-06	656500
186	a	#NAME?	582894	755	37	1	0	30	1.52323e-06	656500
186	a	#NAME?	582894	755	37	1	0	30	1.52323e-06	656500
187	t	A	585515	741	37	53	0	36	9.04973e-05	585653
187	t	C	585515	741	37	46	0	36	7.85448e-05	585653
187	t	G	585515	741	37	39	0	33	6.65923e-05	585653
187	t	#NAME?	585515	741	37	3	0	30	4.56969e-06	656499
187	t	#NAME?	585515	741	37	1	0	30	1.52323e-06	656499
187	t	+C	585515	741	37	1	0	30	1.52323e-06	656499
187	t	#NAME?	585515	741	37	1	0	30	1.52323e-06	656499
188	a	T	591844	758	37	48	0	37	8.10885e-05	591946
188	a	G	591844	758	37	40	0	36	6.75737e-05	591946
188	a	C	591844	758	37	14	0	33	2.36508e-05	591946
188	a	#NAME?	591844	758	37	8	0	30	1.2186e-05	656491
188	a	#NAME?	591844	758	37	2	0	30	3.0465e-06	656491
188	a	#NAME?	591844	758	37	1	0	30	1.52325e-06	656491
189	t	C	590211	707	37	55	0	37	9.31649e-05	590351
189	t	A	590211	707	37	44	0	36	7.45319e-05	590351
189	t	G	590211	707	37	41	0	32	6.94502e-05	590351
190	t	C	588888	751	37	67	0	36	0.000113742	589053
190	t	A	588888	751	37	62	0	36	0.000105254	589053
190	t	G	588888	751	37	36	0	33	6.1115e-05	589053
190	t	-C	588888	751	37	17	0	30	2.58961e-05	656470
190	t	#NAME?	588888	751	37	2	0	30	3.0466e-06	656470
190	t	#NAME?	588888	751	37	1	0	30	1.5233e-06	656470
190	t	#NAME?	588888	751	37	1	0	30	1.5233e-06	656470
190	t	+C	588888	751	37	1	0	30	1.5233e-06	656470
191	c	A	579386	770	37	98	0	34	0.000169089	579575
191	c	T	579386	770	37	76	0	36	0.000131131	579575
191	c	G	579386	770	37	15	0	36	2.5881e-05	579575
191	c	#NAME?	579386	770	37	15	0	30	2.28515e-05	656412
192	a	G	591735	783	37	84	0	36	0.000141915	591905
192	a	T	591735	783	37	50	0	37	8.4473e-05	591905
192	a	C	591735	783	37	36	0	33	6.08206e-05	591905
192	a	+C	591735	783	37	1	0	30	1.52362e-06	656331
193	a	G	573347	835	36	96	0	36	0.00016738	573546
193	a	C	573347	835	36	65	0	33	0.00011333	573546
193	a	T	573347	835	36	38	1	36	6.62545e-05	573546
193	a	#NAME?	573347	835	36	5	0	30	7.61897e-06	656257
193	a	#NAME?	573347	835	36	2	0	30	3.04759e-06	656257
194	g	T	581501	841	37	99	0	35	0.000170209	581638
194	g	A	581501	841	37	28	1	36	4.81399e-05	581638
194	g	C	581501	841	37	10	0	36	1.71928e-05	581638
195	g	T	560330	882	36	145	0	32	0.000258672	560555
195	g	A	560330	882	36	61	0	36	0.000108821	560555
195	g	C	560330	882	36	19	0	33	3.3895e-05	560555
195	g	#NAME?	560330	882	36	2	0	30	3.04821e-06	656122
195	g	#NAME?	560330	882	36	1	0	30	1.52411e-06	656122
195	g	#NAME?	560330	882	36	1	0	30	1.52411e-06	656122
195	g	#NAME?	560330	882	36	1	0	30	1.52411e-06	656122
195	g	#NAME?	560330	882	36	1	0	30	1.52411e-06	656122
195	g	#NAME?	560330	882	36	1	0	30	1.52411e-06	656122
196	t	C	581961	796	36	70	0	35	0.000120258	582083
196	t	A	581961	796	36	33	0	35	5.66929e-05	582083
196	t	G	581961	796	36	19	0	33	3.26414e-05	582083
196	t	#NAME?	581961	796	36	6	0	30	9.14528e-06	656076
196	t	#NAME?	581961	796	36	5	0	30	7.62107e-06	656076
196	t	#NAME?	581961	796	36	1	0	30	1.52421e-06	656076
196	t	+C	581961	796	36	1	0	30	1.52421e-06	656076
197	a	G	569886	855	37	56	0	35	9.82434e-05	570013
197	a	T	569886	855	37	45	0	36	7.89456e-05	570013
197	a	C	569886	855	37	26	0	33	4.5613e-05	570013
197	a	-C	569886	855	37	3	0	30	4.57308e-06	656013
197	a	+C	569886	855	37	2	0	30	3.04872e-06	656013
198	c	T	583562	805	37	48	0	36	8.22423e-05	583641
198	c	A	583562	805	37	28	0	33	4.79747e-05	583641
198	c	#NAME?	583562	805	37	15	0	30	2.28662e-05	655991
198	c	G	583562	805	37	3	0	34	5.14015e-06	583641
198	c	#NAME?	583562	805	37	3	0	30	4.57323e-06	655991
198	c	#NAME?	583562	805	37	2	0	30	3.04882e-06	655991
198	c	#NAME?	583562	805	37	1	0	30	1.52441e-06	655991
198	c	#NAME?	583562	805	37	1	0	30	1.52441e-06	655991
199	t	G	552257	862	36	131	0	32	0.000237115	552474
199	t	#NAME?	552257	862	36	59	0	30	8.99463e-05	655947
199	t	C	552257	862	36	47	0	36	8.50719e-05	552474
199	t	A	552257	862	36	39	0	36	7.05916e-05	552474
199	t	#NAME?	552257	862	36	2	0	30	3.04903e-06	655947
199	t	#NAME?	552257	862	36	1	0	30	1.52451e-06	655947
199	t	#NAME?	552257	862	36	1	0	30	1.52451e-06	655947
200	a	G	569364	893	36	59	0	36	0.000103602	569485
200	a	C	569364	893	36	48	0	33	8.42867e-05	569485
200	a	T	569364	893	36	14	0	36	2.45836e-05	569485
200	a	+C	569364	893	36	2	0	30	3.04927e-06	655894
200	a	#NAME?	569364	893	36	1	0	30	1.52464e-06	655894
200	a	#NAME?	569364	893	36	1	0	30	1.52464e-06	655894
200	a	#NAME?	569364	893	36	1	0	30	1.52464e-06	655894
200	a	#NAME?	569364	893	36	1	0	30	1.52464e-06	655894
200	a	#NAME?	569364	893	36	1	0	30	1.52464e-06	655894
201	a	C	547933	880	36	74	0	33	0.000135015	548087
201	a	G	547933	880	36	50	0	36	9.12264e-05	548087
201	a	T	547933	880	36	30	0	36	5.47358e-05	548087
201	a	#NAME?	547933	880	36	6	0	30	9.15026e-06	655719
201	a	#NAME?	547933	880	36	3	0	30	4.57513e-06	655719
201	a	#NAME?	547933	880	36	2	0	30	3.05009e-06	655719
201	a	#NAME?	547933	880	36	1	0	30	1.52504e-06	655719
201	a	#NAME?	547933	880	36	1	0	30	1.52504e-06	655719
201	a	#NAME?	547933	880	36	1	0	30	1.52504e-06	655719
201	a	#NAME?	547933	880	36	1	0	30	1.52504e-06	655719
202	g	T	564785	882	36	43	0	33	7.6123e-05	564875
202	g	A	564785	882	36	43	0	36	7.6123e-05	564875
202	g	#NAME?	564785	882	36	11	0	30	1.67774e-05	655645
202	g	C	564785	882	36	4	0	37	7.08121e-06	564875
202	g	#NAME?	564785	882	36	1	0	30	1.52522e-06	655645
203	t	#NAME?	554505	918	36	216	0	30	0.000329472	655595
203	t	G	554505	918	36	121	0	32	0.000218122	554736
203	t	C	554505	918	36	71	0	36	0.000127989	554736
203	t	A	554505	918	36	39	1	36	7.03037e-05	554736
203	t	#NAME?	554505	918	36	11	0	30	1.67787e-05	655595
203	t	#NAME?	554505	918	36	8	0	30	1.22027e-05	655595
203	t	#NAME?	554505	918	36	4	0	30	6.10133e-06	655595
203	t	#NAME?	554505	918	36	1	0	30	1.52533e-06	655595
203	t	#NAME?	554505	918	36	1	0	30	1.52533e-06	655595
203	t	#NAME?	554505	918	36	1	0	30	1.52533e-06	655595
203	t	#NAME?	554505	918	36	1	0	30	1.52533e-06	655595
203	t	+C	554505	918	36	1	0	30	1.52533e-06	655595
204	g	T	573942	932	36	151	0	35	0.00026298	574189
204	g	A	573942	932	36	83	0	36	0.000144552	574189
204	g	C	573942	932	36	13	0	36	2.26406e-05	574189
204	g	+C	573942	932	36	1	0	30	1.52542e-06	655559
205	g	T	565769	950	36	339	1	35	0.000598743	566186
205	g	A	565769	950	36	63	0	36	0.000111271	566186
205	g	C	565769	950	36	15	0	36	2.64931e-05	566186
205	g	#NAME?	565769	950	36	1	0	30	1.52548e-06	655531
205	g	#NAME?	565769	950	36	1	0	30	1.52548e-06	655531
206	g	T	565626	942	36	235	0	35	0.000415219	565966
206	g	A	565626	942	36	86	0	36	0.000151953	565966
206	g	C	565626	942	36	19	0	36	3.35709e-05	565966
206	g	#NAME?	565626	942	36	4	0	30	6.10219e-06	655502
206	g	#NAME?	565626	942	36	1	0	30	1.52555e-06	655502
206	g	#NAME?	565626	942	36	1	0	30	1.52555e-06	655502
206	g	#NAME?	565626	942	36	1	0	30	1.52555e-06	655502
207	g	T	554591	973	36	167	1	35	0.000300986	554843
207	g	A	554591	973	36	64	0	36	0.000115348	554843
207	g	#NAME?	554591	973	36	38	0	30	5.79771e-05	655431
207	g	C	554591	973	36	21	0	35	3.78485e-05	554843
207	g	#NAME?	554591	973	36	1	0	30	1.52571e-06	655431
208	a	G	514160	956	36	92	0	36	0.000178865	514355
208	a	C	514160	956	36	55	0	33	0.00010693	514355
208	a	T	514160	956	36	48	0	35	9.33208e-05	514355
208	a	#NAME?	514160	956	36	12	0	30	1.83113e-05	655334
208	a	#NAME?	514160	956	36	2	0	30	3.05188e-06	655334
209	g	A	574562	992	36	61	0	36	0.000106147	574674
209	g	T	574562	992	36	41	0	35	7.13448e-05	574674
209	g	C	574562	992	36	10	0	34	1.74012e-05	574674
209	g	#NAME?	574562	992	36	3	0	30	4.57793e-06	655318
209	g	#NAME?	574562	992	36	2	0	30	3.05195e-06	655318
209	g	#NAME?	574562	992	36	1	0	30	1.52598e-06	655318
209	g	#NAME?	574562	992	36	1	0	30	1.52598e-06	655318
209	g	#NAME?	574562	992	36	1	0	30	1.52598e-06	655318
210	g	T	561290	1046	36	105	0	32	0.000187011	561465
210	g	A	561290	1046	36	59	0	36	0.000105082	561465
210	g	C	561290	1046	36	11	0	36	1.95916e-05	561465
210	g	#NAME?	561290	1046	36	12	0	30	1.8313e-05	655273
210	g	#NAME?	561290	1046	36	1	0	30	1.52608e-06	655273
210	g	#NAME?	561290	1046	36	1	0	30	1.52608e-06	655273
210	g	#NAME?	561290	1046	36	1	0	30	1.52608e-06	655273
211	t	G	528314	1005	36	129	0	33	0.000244064	528549
211	t	#NAME?	528314	1005	36	118	0	30	0.000180098	655200
211	t	C	528314	1005	36	63	0	37	0.000119194	528549
211	t	A	528314	1005	36	43	0	36	8.13548e-05	528549
211	t	#NAME?	528314	1005	36	2	0	30	3.0525e-06	655200
211	t	#NAME?	528314	1005	36	1	0	30	1.52625e-06	655200
211	t	#NAME?	528314	1005	36	1	0	30	1.52625e-06	655200
211	t	#NAME?	528314	1005	36	1	0	30	1.52625e-06	655200
212	a	G	558450	1004	36	64	0	36	0.000114584	558542
212	a	T	558450	1004	36	15	0	35	2.68556e-05	558542
212	a	C	558450	1004	36	13	0	33	2.32749e-05	558542
212	a	#NAME?	558450	1004	36	1	0	30	1.52628e-06	655187
212	a	#NAME?	558450	1004	36	1	0	30	1.52628e-06	655187
213	a	G	557090	1025	36	71	0	36	0.000127408	557264
213	a	C	557090	1025	36	55	0	32	9.86965e-05	557264
213	a	T	557090	1025	36	48	0	36	8.61351e-05	557264
213	a	#NAME?	557090	1025	36	2	0	30	3.05275e-06	655148
213	a	#NAME?	557090	1025	36	1	0	30	1.52637e-06	655148
213	a	#NAME?	557090	1025	36	1	0	30	1.52637e-06	655148
213	a	#NAME?	557090	1025	36	1	0	30	1.52637e-06	655148
213	a	#NAME?	557090	1025	36	1	0	30	1.52637e-06	655148
214	a	C	528895	1032	36	71	0	32	0.000134196	529078
214	a	T	528895	1032	36	62	0	35	0.000117185	529078
214	a	G	528895	1032	36	50	0	36	9.4504e-05	529078
214	a	#NAME?	528895	1032	36	2	0	30	3.05333e-06	655022
214	a	#NAME?	528895	1032	36	1	0	30	1.52667e-06	655022
214	a	+C	528895	1032	36	1	0	30	1.52667e-06	655022
215	t	C	554599	1026	36	51	0	36	9.19378e-05	554723
215	t	G	554599	1026	36	40	0	32	7.21081e-05	554723
215	t	A	554599	1026	36	33	0	35	5.94892e-05	554723
215	t	#NAME?	554599	1026	36	23	0	30	3.51172e-05	654950
215	t	#NAME?	554599	1026	36	1	0	30	1.52683e-06	654950
216	g	A	577717	1071	36	65	0	36	0.000112485	577855
216	g	T	577717	1071	36	62	0	35	0.000107293	577855
216	g	C	577717	1071	36	11	0	36	1.90359e-05	577855
216	g	#NAME?	577717	1071	36	1	0	30	1.52691e-06	654917
216	g	#NAME?	577717	1071	36	1	0	30	1.52691e-06	654917
217	g	T	556607	1102	36	135	0	33	0.00024245	556816
217	g	A	556607	1102	36	62	0	35	0.000111347	556816
217	g	C	556607	1102	36	12	0	35	2.15511e-05	556816
217	g	-C	556607	1102	36	2	0	30	3.05413e-06	654851
217	g	#NAME?	556607	1102	36	2	0	30	3.05413e-06	654851
217	g	+C	556607	1102	36	1	0	30	1.52706e-06	654851
218	c	A	553779	1042	36	144	1	34	0.000259917	554023
218	c	T	553779	1042	36	78	0	35	0.000140788	554023
218	c	G	553779	1042	36	22	0	35	3.97095e-05	554023
218	c	#NAME?	553779	1042	36	4	0	30	6.10929e-06	654741
218	c	#NAME?	553779	1042	36	3	0	30	4.58196e-06	654741
218	c	#NAME?	553779	1042	36	2	0	30	3.05464e-06	654741
218	c	#NAME?	553779	1042	36	1	0	30	1.52732e-06	654741
218	c	#NAME?	553779	1042	36	1	0	30	1.52732e-06	654741
219	t	C	529746	1079	36	84	0	35	0.000158511	529933
219	t	G	529746	1079	36	60	0	33	0.000113222	529933
219	t	A	529746	1079	36	43	0	35	8.11423e-05	529933
219	t	#NAME?	529746	1079	36	44	0	30	6.72125e-05	654640
219	t	#NAME?	529746	1079	36	1	0	30	1.52756e-06	654640
220	g	A	563961	1064	36	93	0	36	0.000164847	564160
220	g	T	563961	1064	36	86	0	36	0.000152439	564160
220	g	C	563961	1064	36	20	0	36	3.54509e-05	564160
220	g	#NAME?	563961	1064	36	4	0	30	6.11041e-06	654621
220	g	#NAME?	563961	1064	36	1	0	30	1.5276e-06	654621
220	g	#NAME?	563961	1064	36	1	0	30	1.5276e-06	654621
220	g	#NAME?	563961	1064	36	1	0	30	1.5276e-06	654621
221	g	T	525502	1101	36	94	0	34	0.000178826	525651
221	g	A	525502	1101	36	49	0	36	9.32177e-05	525651
221	g	#NAME?	525502	1101	36	9	0	30	1.37501e-05	654542
221	g	C	525502	1101	36	6	0	35	1.14144e-05	525651
221	g	#NAME?	525502	1101	36	1	0	30	1.52779e-06	654542
221	g	#NAME?	525502	1101	36	1	0	30	1.52779e-06	654542
221	g	#NAME?	525502	1101	36	1	0	30	1.52779e-06	654542
221	g	#NAME?	525502	1101	36	1	0	30	1.52779e-06	654542
222	a	G	524236	1094	36	63	0	35	0.00012014	524389
222	a	T	524236	1094	36	60	0	36	0.000114419	524389
222	a	C	524236	1094	36	30	0	33	5.72094e-05	524389
222	a	#NAME?	524236	1094	36	7	0	30	1.06961e-05	654445
222	a	#NAME?	524236	1094	36	1	0	30	1.52801e-06	654445
222	a	#NAME?	524236	1094	36	1	0	30	1.52801e-06	654445
222	a	+C	524236	1094	36	1	0	30	1.52801e-06	654445
223	t	G	519267	1120	36	63	0	33	0.000121287	519428
223	t	C	519267	1120	36	49	0	36	9.43345e-05	519428
223	t	A	519267	1120	36	49	0	36	9.43345e-05	519428
223	t	#NAME?	519267	1120	36	2	0	30	3.05673e-06	654293
223	t	#NAME?	519267	1120	36	1	0	30	1.52837e-06	654293
223	t	+C	519267	1120	36	1	0	30	1.52837e-06	654293
224	g	A	544944	1079	36	68	0	36	0.000124757	545060
224	g	T	544944	1079	36	41	0	35	7.52211e-05	545060
224	g	C	544944	1079	36	7	0	37	1.28426e-05	545060
224	g	#NAME?	544944	1079	36	2	0	30	3.05691e-06	654256
224	g	+C	544944	1079	36	2	0	30	3.05691e-06	654256
224	g	-C	544944	1079	36	1	0	30	1.52845e-06	654256
224	g	#NAME?	544944	1079	36	1	0	30	1.52845e-06	654256
224	g	#NAME?	544944	1079	36	1	0	30	1.52845e-06	654256
225	c	T	538624	1051	36	63	0	36	0.000116941	538733
225	c	#NAME?	538624	1051	36	66	0	30	0.000100893	654159
225	c	A	538624	1051	36	34	0	34	6.3111e-05	538733
225	c	G	538624	1051	36	12	0	35	2.22745e-05	538733
225	c	#NAME?	538624	1051	36	2	0	30	3.05736e-06	654159
225	c	#NAME?	538624	1051	36	1	0	30	1.52868e-06	654159
226	t	C	541917	1076	36	39	0	36	7.19523e-05	542026
226	t	A	541917	1076	36	37	0	37	6.82624e-05	542026
226	t	G	541917	1076	36	33	0	33	6.08827e-05	542026
226	t	#NAME?	541917	1076	36	1	0	30	1.5289e-06	654066
226	t	#NAME?	541917	1076	36	1	0	30	1.5289e-06	654066
227	t	G	530198	1118	36	78	0	33	0.000147077	530335
227	t	C	530198	1118	36	53	0	36	9.99368e-05	530335
227	t	#NAME?	530198	1118	36	22	0	30	3.3641e-05	653964
227	t	A	530198	1118	36	6	0	36	1.13136e-05	530335
228	a	G	538616	1107	36	52	1	35	9.65183e-05	538758
228	a	T	538616	1107	36	47	0	36	8.72377e-05	538758
228	a	C	538616	1107	36	43	0	33	7.98132e-05	538758
228	a	-C	538616	1107	36	10	0	30	1.52938e-05	653858
228	a	#NAME?	538616	1107	36	1	0	30	1.52938e-06	653858
228	a	#NAME?	538616	1107	36	1	0	30	1.52938e-06	653858
229	c	T	538358	1018	36	61	0	35	0.000113286	538461
229	c	A	538358	1018	36	36	0	33	6.68572e-05	538461
229	c	G	538358	1018	36	6	0	35	1.11429e-05	538461
229	c	#NAME?	538358	1018	36	2	0	30	3.05924e-06	653758
229	c	#NAME?	538358	1018	36	1	0	30	1.52962e-06	653758
229	c	#NAME?	538358	1018	36	1	0	30	1.52962e-06	653758
229	c	#NAME?	538358	1018	36	1	0	30	1.52962e-06	653758
230	c	A	511911	1095	36	89	0	33	0.000173804	512071
230	c	T	511911	1095	36	64	0	35	0.000124983	512071
230	c	#NAME?	511911	1095	36	16	0	30	2.44803e-05	653588
230	c	G	511911	1095	36	7	0	35	1.367e-05	512071
230	c	#NAME?	511911	1095	36	2	0	30	3.06003e-06	653588
230	c	#NAME?	511911	1095	36	1	0	30	1.53002e-06	653588
231	t	C	533128	1125	36	70	0	36	0.000131269	533257
231	t	A	533128	1125	36	43	1	35	8.06365e-05	533257
231	t	G	533128	1125	36	16	0	33	3.00043e-05	533257
231	t	#NAME?	533128	1125	36	6	0	30	9.1815e-06	653488
231	t	#NAME?	533128	1125	36	3	0	30	4.59075e-06	653488
231	t	#NAME?	533128	1125	36	1	0	30	1.53025e-06	653488
231	t	+C	533128	1125	36	1	0	30	1.53025e-06	653488
232	a	G	540425	1111	36	48	0	35	8.88021e-05	540528
232	a	T	540425	1111	36	29	0	37	5.36512e-05	540528
232	a	C	540425	1111	36	26	0	33	4.81011e-05	540528
232	a	-C	540425	1111	36	21	0	30	3.21416e-05	653358
232	a	+C	540425	1111	36	4	0	30	6.12222e-06	653358
232	a	#NAME?	540425	1111	36	1	0	30	1.53055e-06	653358
232	a	#NAME?	540425	1111	36	1	0	30	1.53055e-06	653358
233	c	T	529343	1173	36	104	0	36	0.000196415	529491
233	c	A	529343	1173	36	35	0	33	6.61012e-05	529491
233	c	G	529343	1173	36	9	0	35	1.69975e-05	529491
233	c	#NAME?	529343	1173	36	9	0	30	1.37779e-05	653220
233	c	#NAME?	529343	1173	36	4	0	30	6.12351e-06	653220
233	c	#NAME?	529343	1173	36	4	0	30	6.12351e-06	653220
233	c	#NAME?	529343	1173	36	3	0	30	4.59263e-06	653220
233	c	#NAME?	529343	1173	36	1	0	30	1.53088e-06	653220
233	c	#NAME?	529343	1173	36	1	0	30	1.53088e-06	653220
233	c	#NAME?	529343	1173	36	1	0	30	1.53088e-06	653220
233	c	#NAME?	529343	1173	36	1	0	30	1.53088e-06	653220
234	g	A	482790	1214	36	103	2	36	0.000213263	482972
234	g	T	482790	1214	36	75	0	33	0.000155289	482972
234	g	#NAME?	482790	1214	36	6	0	30	9.18793e-06	653031
234	g	C	482790	1214	36	4	0	36	8.28205e-06	482972
234	g	#NAME?	482790	1214	36	3	0	30	4.59396e-06	653031
234	g	#NAME?	482790	1214	36	1	0	30	1.53132e-06	653031
234	g	#NAME?	482790	1214	36	1	0	30	1.53132e-06	653031
234	g	+C	482790	1214	36	1	0	30	1.53132e-06	653031
235	t	C	535412	1177	36	55	0	36	0.000102705	535515
235	t	G	535412	1177	36	28	0	33	5.22861e-05	535515
235	t	A	535412	1177	36	20	0	35	3.73472e-05	535515
235	t	#NAME?	535412	1177	36	19	0	30	2.91007e-05	652905
235	t	#NAME?	535412	1177	36	2	0	30	3.06323e-06	652905
235	t	#NAME?	535412	1177	36	1	0	30	1.53162e-06	652905
235	t	#NAME?	535412	1177	36	1	0	30	1.53162e-06	652905
235	t	#NAME?	535412	1177	36	1	0	30	1.53162e-06	652905
236	g	T	475177	1180	36	188	0	33	0.000395392	475478
236	g	A	475177	1180	36	97	1	36	0.000204005	475478
236	g	C	475177	1180	36	16	0	36	3.36503e-05	475478
236	g	+C	475177	1180	36	11	0	30	1.68533e-05	652692
236	g	#NAME?	475177	1180	36	7	0	30	1.07248e-05	652692
236	g	#NAME?	475177	1180	36	6	0	30	9.1927e-06	652692
236	g	#NAME?	475177	1180	36	5	0	30	7.66058e-06	652692
236	g	#NAME?	475177	1180	36	3	0	30	4.59635e-06	652692
236	g	#NAME?	475177	1180	36	1	0	30	1.53212e-06	652692
236	g	#NAME?	475177	1180	36	1	0	30	1.53212e-06	652692
236	g	#NAME?	475177	1180	36	1	0	30	1.53212e-06	652692
237	a	T	482830	1173	36	65	0	36	0.000134586	482963
237	a	G	482830	1173	36	44	0	35	9.11043e-05	482963
237	a	C	482830	1173	36	24	0	33	4.96932e-05	482963
237	a	-C	482830	1173	36	4	0	30	6.12972e-06	652558
237	a	+C	482830	1173	36	4	0	30	6.12972e-06	652558
237	a	#NAME?	482830	1173	36	1	0	30	1.53243e-06	652558
237	a	#NAME?	482830	1173	36	1	0	30	1.53243e-06	652558
237	a	#NAME?	482830	1173	36	1	0	30	1.53243e-06	652558
238	c	T	481350	1182	36	81	0	36	0.000168234	481473
238	c	A	481350	1182	36	28	0	33	5.81549e-05	481473
238	c	G	481350	1182	36	14	0	35	2.90774e-05	481473
238	c	#NAME?	481350	1182	36	6	0	30	9.1965e-06	652422
238	c	#NAME?	481350	1182	36	3	0	30	4.59825e-06	652422
238	c	#NAME?	481350	1182	36	2	0	30	3.0655e-06	652422
238	c	#NAME?	481350	1182	36	2	0	30	3.0655e-06	652422
238	c	#NAME?	481350	1182	36	1	0	30	1.53275e-06	652422
239	a	G	499186	1130	36	85	0	36	0.00017023	499325
239	a	T	499186	1130	36	36	0	37	7.20973e-05	499325
239	a	C	499186	1130	36	18	0	32	3.60487e-05	499325
239	a	#NAME?	499186	1130	36	7	0	30	1.07316e-05	652277
239	a	#NAME?	499186	1130	36	6	0	30	9.19855e-06	652277
239	a	+C	499186	1130	36	4	0	30	6.13236e-06	652277
239	a	#NAME?	499186	1130	36	1	0	30	1.53309e-06	652277
239	a	#NAME?	499186	1130	36	1	0	30	1.53309e-06	652277
240	g	T	474900	1138	36	63	0	34	0.000132624	475028
240	g	A	474900	1138	36	57	0	36	0.000119993	475028
240	g	C	474900	1138	36	8	0	36	1.68411e-05	475028
240	g	-C	474900	1138	36	3	0	30	4.6002e-06	652146
240	g	#NAME?	474900	1138	36	3	0	30	4.6002e-06	652146
240	g	#NAME?	474900	1138	36	1	0	30	1.5334e-06	652146
240	g	#NAME?	474900	1138	36	1	0	30	1.5334e-06	652146
240	g	#NAME?	474900	1138	36	1	0	30	1.5334e-06	652146
240	g	#NAME?	474900	1138	36	1	0	30	1.5334e-06	652146
241	c	A	482478	1120	36	47	0	32	9.73976e-05	482558
241	c	T	482478	1120	36	30	0	35	6.21687e-05	482558
241	c	G	482478	1120	36	3	0	34	6.21687e-06	482558
241	c	#NAME?	482478	1120	36	3	0	30	4.6013e-06	651990
241	c	#NAME?	482478	1120	36	2	0	30	3.06753e-06	651990
242	t	C	499084	1103	36	48	0	36	9.61594e-05	499171
242	t	G	499084	1103	36	21	0	31	4.20698e-05	499171
242	t	A	499084	1103	36	18	0	37	3.60598e-05	499171
242	t	#NAME?	499084	1103	36	4	0	30	6.13646e-06	651842
242	t	+C	499084	1103	36	1	0	30	1.53411e-06	651842
243	t	G	479579	1169	36	62	0	33	0.000129243	479718
243	t	A	479579	1169	36	45	0	35	9.38051e-05	479718
243	t	C	479579	1169	36	32	0	35	6.67059e-05	479718
243	t	-C	479579	1169	36	3	0	30	4.60373e-06	651646
243	t	#NAME?	479579	1169	36	1	0	30	1.53458e-06	651646
243	t	#NAME?	479579	1169	36	1	0	30	1.53458e-06	651646
243	t	+C	479579	1169	36	1	0	30	1.53458e-06	651646
244	c	T	486817	1235	36	53	0	36	0.000108846	486926
244	c	A	486817	1235	36	46	0	34	9.44702e-05	486926
244	c	G	486817	1235	36	10	0	34	2.0537e-05	486926
244	c	#NAME?	486817	1235	36	4	0	30	6.13975e-06	651492
244	c	#NAME?	486817	1235	36	2	0	30	3.06988e-06	651492
244	c	#NAME?	486817	1235	36	2	0	30	3.06988e-06	651492
244	c	#NAME?	486817	1235	36	2	0	30	3.06988e-06	651492
245	g	A	492813	1263	36	90	0	36	0.000182577	492944
245	g	T	492813	1263	36	37	0	33	7.50592e-05	492944
245	g	#NAME?	492813	1263	36	11	0	30	1.68888e-05	651321
245	g	C	492813	1263	36	4	0	37	8.11451e-06	492944
245	g	#NAME?	492813	1263	36	2	0	30	3.07068e-06	651321
245	g	#NAME?	492813	1263	36	1	0	30	1.53534e-06	651321
245	g	#NAME?	492813	1263	36	1	0	30	1.53534e-06	651321
246	t	C	511951	1187	36	41	0	36	8.00717e-05	512041
246	t	G	511951	1187	36	32	0	33	6.2495e-05	512041
246	t	A	511951	1187	36	17	1	36	3.32005e-05	512041
246	t	#NAME?	511951	1187	36	1	0	30	1.53566e-06	651186
246	t	#NAME?	511951	1187	36	1	0	30	1.53566e-06	651186
246	t	#NAME?	511951	1187	36	1	0	30	1.53566e-06	651186
246	t	#NAME?	511951	1187	36	1	0	30	1.53566e-06	651186
247	t	G	493119	1281	36	73	0	33	0.00014799	493277
247	t	C	493119	1281	36	71	0	36	0.000143935	493277
247	t	A	493119	1281	36	14	0	34	2.83816e-05	493277
247	t	#NAME?	493119	1281	36	13	0	30	1.99701e-05	650974
247	t	#NAME?	493119	1281	36	6	0	30	9.21696e-06	650974
247	t	#NAME?	493119	1281	36	1	0	30	1.53616e-06	650974
247	t	#NAME?	493119	1281	36	1	0	30	1.53616e-06	650974
247	t	#NAME?	493119	1281	36	1	0	30	1.53616e-06	650974
247	t	#NAME?	493119	1281	36	1	0	30	1.53616e-06	650974
248	g	T	473067	1310	36	63	0	33	0.000133138	473192
248	g	A	473067	1310	36	52	0	36	0.000109892	473192
248	g	C	473067	1310	36	10	0	36	2.11331e-05	473192
248	g	-C	473067	1310	36	3	0	30	4.61007e-06	650749
248	g	#NAME?	473067	1310	36	2	0	30	3.07338e-06	650749
248	g	#NAME?	473067	1310	36	1	0	30	1.53669e-06	650749
248	g	#NAME?	473067	1310	36	1	0	30	1.53669e-06	650749
248	g	#NAME?	473067	1310	36	1	0	30	1.53669e-06	650749
248	g	+C	473067	1310	36	1	0	30	1.53669e-06	650749
249	c	T	438954	1282	36	113	2	36	0.000257345	439099
249	c	A	438954	1282	36	21	0	34	4.78252e-05	439099
249	c	#NAME?	438954	1282	36	27	0	30	4.15014e-05	650581
249	c	G	438954	1282	36	11	0	34	2.50513e-05	439099
249	c	#NAME?	438954	1282	36	3	0	30	4.61126e-06	650581
249	c	#NAME?	438954	1282	36	1	0	30	1.53709e-06	650581
249	c	#NAME?	438954	1282	36	1	0	30	1.53709e-06	650581
250	g	A	474206	1381	36	85	0	36	0.000179182	474379
250	g	T	474206	1381	36	66	0	34	0.000139129	474379
250	g	C	474206	1381	36	22	0	35	4.63764e-05	474379
250	g	#NAME?	474206	1381	36	6	0	30	9.22566e-06	650360
250	g	#NAME?	474206	1381	36	2	0	30	3.07522e-06	650360
250	g	#NAME?	474206	1381	36	1	0	30	1.53761e-06	650360
250	g	#NAME?	474206	1381	36	1	0	30	1.53761e-06	650360
251	a	T	438908	1340	36	39	0	37	8.88389e-05	438997
251	a	G	438908	1340	36	30	0	34	6.83376e-05	438997
251	a	C	438908	1340	36	20	0	32	4.55584e-05	438997
251	a	#NAME?	438908	1340	36	1	0	30	1.53805e-06	650174
252	a	C	417274	1351	35	42	0	31	0.000100634	417356
252	a	G	417274	1351	35	28	0	34	6.7089e-05	417356
252	a	T	417274	1351	35	12	0	36	2.87524e-05	417356
252	a	#NAME?	417274	1351	35	4	0	30	6.15429e-06	649953
252	a	#NAME?	417274	1351	35	1	0	30	1.53857e-06	649953
252	a	#NAME?	417274	1351	35	1	0	30	1.53857e-06	649953
252	a	+C	417274	1351	35	1	0	30	1.53857e-06	649953
253	g	A	443140	1352	35	60	0	36	0.000135373	443219
253	g	T	443140	1352	35	17	0	33	3.83558e-05	443219
253	g	#NAME?	443140	1352	35	4	0	30	6.15589e-06	649784
253	g	#NAME?	443140	1352	35	3	0	30	4.61692e-06	649784
253	g	C	443140	1352	35	2	0	38	4.51244e-06	443219
253	g	#NAME?	443140	1352	35	1	0	30	1.53897e-06	649784
253	g	#NAME?	443140	1352	35	1	0	30	1.53897e-06	649784
254	t	C	425296	1179	36	48	0	36	0.000112832	425411
254	t	G	425296	1179	36	46	0	32	0.000108131	425411
254	t	-C	425296	1179	36	35	0	30	5.38863e-05	649516
254	t	A	425296	1179	36	21	0	34	4.9364e-05	425411
254	t	#NAME?	425296	1179	36	1	0	30	1.53961e-06	649516
254	t	#NAME?	425296	1179	36	1	0	30	1.53961e-06	649516
255	c	T	468811	1286	36	50	0	36	0.000106629	468916
255	c	A	468811	1286	36	49	0	33	0.000104496	468916
255	c	G	468811	1286	36	6	0	35	1.27955e-05	468916
255	c	#NAME?	468811	1286	36	1	0	30	1.53998e-06	649361
255	c	#NAME?	468811	1286	36	1	0	30	1.53998e-06	649361
256	c	A	442926	1399	36	182	0	33	0.000410673	443175
256	c	T	442926	1399	36	57	0	35	0.000128617	443175
256	c	#NAME?	442926	1399	36	20	0	30	3.08134e-05	649068
256	c	G	442926	1399	36	10	0	33	2.25644e-05	443175
256	c	#NAME?	442926	1399	36	1	0	30	1.54067e-06	649068
257	a	G	491686	1382	36	74	0	35	0.000150467	491801
257	a	T	491686	1382	36	28	0	36	5.69336e-05	491801
257	a	C	491686	1382	36	13	0	33	2.64335e-05	491801
257	a	+C	491686	1382	36	3	0	30	4.62291e-06	648942
257	a	#NAME?	491686	1382	36	1	0	30	1.54097e-06	648942
257	a	#NAME?	491686	1382	36	1	0	30	1.54097e-06	648942
257	a	#NAME?	491686	1382	36	1	0	30	1.54097e-06	648942
257	a	#NAME?	491686	1382	36	1	0	30	1.54097e-06	648942
258	a	C	440090	1448	36	64	0	31	0.000145373	440247
258	a	G	440090	1448	36	57	0	35	0.000129473	440247
258	a	T	440090	1448	36	36	0	36	8.17723e-05	440247
258	a	#NAME?	440090	1448	36	10	0	30	1.54175e-05	648613
258	a	#NAME?	440090	1448	36	1	0	30	1.54175e-06	648613
258	a	#NAME?	440090	1448	36	1	0	30	1.54175e-06	648613
258	a	#NAME?	440090	1448	36	1	0	30	1.54175e-06	648613
259	g	T	452062	1474	36	60	0	34	0.000132698	452155
259	g	A	452062	1474	36	27	0	36	5.9714e-05	452155
259	g	C	452062	1474	36	6	0	35	1.32698e-05	452155
259	g	#NAME?	452062	1474	36	2	0	30	3.08428e-06	648450
259	g	#NAME?	452062	1474	36	1	0	30	1.54214e-06	648450
259	g	#NAME?	452062	1474	36	1	0	30	1.54214e-06	648450
260	g	T	399981	1503	36	65	0	33	0.000162466	400083
260	g	A	399981	1503	36	30	0	35	7.49844e-05	400083
260	g	C	399981	1503	36	7	0	35	1.74964e-05	400083
260	g	-C	399981	1503	36	5	0	30	7.712e-06	648340
260	g	#NAME?	399981	1503	36	3	0	30	4.6272e-06	648340
260	g	+C	399981	1503	36	2	0	30	3.0848e-06	648340
261	c	T	399923	1546	36	62	0	35	0.000154987	400034
261	c	A	399923	1546	36	44	0	33	0.000109991	400034
261	c	G	399923	1546	36	5	0	35	1.24989e-05	400034
261	c	#NAME?	399923	1546	36	4	0	30	6.17034e-06	648262
261	c	#NAME?	399923	1546	36	4	0	30	6.17034e-06	648262
261	c	#NAME?	399923	1546	36	3	0	30	4.62776e-06	648262
261	c	#NAME?	399923	1546	36	2	0	30	3.08517e-06	648262
261	c	#NAME?	399923	1546	36	2	0	30	3.08517e-06	648262
261	c	#NAME?	399923	1546	36	1	0	30	1.54259e-06	648262
261	c	#NAME?	399923	1546	36	1	0	30	1.54259e-06	648262
262	g	A	360436	1950	36	98	0	35	0.000271794	360567
262	g	T	360436	1950	36	25	1	34	6.93352e-05	360567
262	g	C	360436	1950	36	8	0	36	2.21873e-05	360567
262	g	#NAME?	360436	1950	36	3	0	30	4.62672e-06	648407
262	g	#NAME?	360436	1950	36	3	0	30	4.62672e-06	648407
262	g	#NAME?	360436	1950	36	1	0	30	1.54224e-06	648407
263	t	C	398961	2047	36	34	0	36	8.52092e-05	399018
263	t	#NAME?	398961	2047	36	40	0	30	6.16176e-05	649165
263	t	G	398961	2047	36	15	0	34	3.75923e-05	399018
263	t	A	398961	2047	36	8	0	35	2.00492e-05	399018
263	t	#NAME?	398961	2047	36	4	0	30	6.16176e-06	649165
263	t	#NAME?	398961	2047	36	2	0	30	3.08088e-06	649165
263	t	#NAME?	398961	2047	36	1	0	30	1.54044e-06	649165
264	g	A	393885	2873	36	56	1	35	0.000142132	394000
264	g	T	393885	2873	36	43	0	36	0.000109137	394000
264	g	C	393885	2873	36	16	0	37	4.06091e-05	394000
264	g	#NAME?	393885	2873	36	4	0	30	6.12475e-06	653088
264	g	#NAME?	393885	2873	36	3	0	30	4.59356e-06	653088
264	g	#NAME?	393885	2873	36	2	0	30	3.06237e-06	653088
264	g	#NAME?	393885	2873	36	2	0	30	3.06237e-06	653088
264	g	#NAME?	393885	2873	36	1	0	30	1.53119e-06	653088
264	g	#NAME?	393885	2873	36	1	0	30	1.53119e-06	653088
264	g	#NAME?	393885	2873	36	1	0	30	1.53119e-06	653088
265	g	A	597814	7893	51	55	2	46	9.1986e-05	597917
265	g	T	597814	7893	51	39	0	45	6.52264e-05	597917
265	g	C	597814	7893	51	9	0	48	1.50523e-05	597917
265	g	#NAME?	597814	7893	51	15	0	30	1.19241e-05	1257950
265	g	+C	597814	7893	51	3	0	30	2.38482e-06	1257950
265	g	#NAME?	597814	7893	51	1	0	30	7.94942e-07	1257950
265	g	#NAME?	597814	7893	51	1	0	30	7.94942e-07	1257950
265	g	#NAME?	597814	7893	51	1	0	30	7.94942e-07	1257950
266	a	-C	569703	9859	52	559	0	30	0.00044463	1257220
266	a	G	569703	9859	52	66	1	50	0.000115822	569840
266	a	T	569703	9859	52	58	0	49	0.000101783	569840
266	a	C	569703	9859	52	13	1	43	2.28134e-05	569840
266	a	+C	569703	9859	52	3	0	30	2.38621e-06	1257220
266	a	#NAME?	569703	9859	52	2	0	30	1.59081e-06	1257220
266	a	#NAME?	569703	9859	52	2	0	30	1.59081e-06	1257220
266	a	#NAME?	569703	9859	52	1	0	30	7.95403e-07	1257220
266	a	#NAME?	569703	9859	52	1	0	30	7.95403e-07	1257220
266	a	#NAME?	569703	9859	52	1	0	30	7.95403e-07	1257220
266	a	#NAME?	569703	9859	52	1	0	30	7.95403e-07	1257220
267	c	T	568319	11848	52	79	2	51	0.00013898	568427
267	c	A	568319	11848	52	18	4	39	3.16663e-05	568427
267	c	G	568319	11848	52	11	1	50	1.93516e-05	568427
267	c	#NAME?	568319	11848	52	20	0	30	1.59148e-05	1256690
267	c	#NAME?	568319	11848	52	4	0	30	3.18296e-06	1256690
267	c	#NAME?	568319	11848	52	4	0	30	3.18296e-06	1256690
267	c	#NAME?	568319	11848	52	3	0	30	2.38722e-06	1256690
267	c	#NAME?	568319	11848	52	1	0	30	7.9574e-07	1256690
267	c	#NAME?	568319	11848	52	1	0	30	7.9574e-07	1256690
267	c	#NAME?	568319	11848	52	1	0	30	7.9574e-07	1256690
268	t	C	581618	17435	54	54	2	51	9.28286e-05	581717
268	t	G	581618	17435	54	24	4	36	4.12572e-05	581717
268	t	A	581618	17435	54	21	3	46	3.61e-05	581717
268	t	-C	581618	17435	54	29	0	30	2.30336e-05	1259030
268	t	+C	581618	17435	54	9	0	30	7.14835e-06	1259030
268	t	#NAME?	581618	17435	54	6	0	30	4.76557e-06	1259030
268	t	#NAME?	581618	17435	54	5	0	30	3.9713e-06	1259030
268	t	#NAME?	581618	17435	54	2	0	30	1.58852e-06	1259030
268	t	#NAME?	581618	17435	54	1	0	30	7.94261e-07	1259030
268	t	#NAME?	581618	17435	54	1	0	30	7.94261e-07	1259030
269	c	T	581314	15064	54	81	3	49	0.000139306	581455
269	c	A	581314	15064	54	40	5	50	6.87929e-05	581455
269	c	#NAME?	581314	15064	54	47	0	30	3.72694e-05	1261090
269	c	G	581314	15064	54	20	4	48	3.43965e-05	581455
269	c	#NAME?	581314	15064	54	16	0	30	1.26875e-05	1261090
269	c	#NAME?	581314	15064	54	7	0	30	5.55076e-06	1261090
269	c	#NAME?	581314	15064	54	3	0	30	2.3789e-06	1261090
269	c	#NAME?	581314	15064	54	2	0	30	1.58593e-06	1261090
269	c	#NAME?	581314	15064	54	1	0	30	7.92966e-07	1261090
269	c	#NAME?	581314	15064	54	1	0	30	7.92966e-07	1261090
269	c	#NAME?	581314	15064	54	1	0	30	7.92966e-07	1261090
269	c	#NAME?	581314	15064	54	1	0	30	7.92966e-07	1261090
269	c	#NAME?	581314	15064	54	1	0	30	7.92966e-07	1261090
269	c	#NAME?	581314	15064	54	1	0	30	7.92966e-07	1261090
270	a	G	575940	17835	54	149	3	54	0.000258613	576151
270	a	#NAME?	575940	17835	54	100	0	30	7.89372e-05	1266830
270	a	T	575940	17835	54	34	1	54	5.90123e-05	576151
270	a	C	575940	17835	54	28	3	42	4.85984e-05	576151
270	a	#NAME?	575940	17835	54	29	0	30	2.28918e-05	1266830
270	a	#NAME?	575940	17835	54	12	0	30	9.47246e-06	1266830
270	a	#NAME?	575940	17835	54	9	0	30	7.10435e-06	1266830
270	a	+C	575940	17835	54	8	0	30	6.31498e-06	1266830
270	a	#NAME?	575940	17835	54	3	0	30	2.36812e-06	1266830
270	a	#NAME?	575940	17835	54	3	0	30	2.36812e-06	1266830
270	a	#NAME?	575940	17835	54	2	0	30	1.57874e-06	1266830
270	a	#NAME?	575940	17835	54	2	0	30	1.57874e-06	1266830
270	a	#NAME?	575940	17835	54	1	0	30	7.89372e-07	1266830
270	a	#NAME?	575940	17835	54	1	0	30	7.89372e-07	1266830
270	a	#NAME?	575940	17835	54	1	0	30	7.89372e-07	1266830
271	g	A	614416	18268	55	53	5	51	8.6246e-05	614521
271	g	T	614416	18268	55	47	3	51	7.64823e-05	614521
271	g	#NAME?	614416	18268	55	73	0	30	5.75094e-05	1269360
271	g	#NAME?	614416	18268	55	23	0	30	1.81194e-05	1269360
271	g	+C	614416	18268	55	12	0	30	9.45361e-06	1269360
271	g	C	614416	18268	55	5	0	45	8.13642e-06	614521
271	g	#NAME?	614416	18268	55	5	0	30	3.939e-06	1269360
271	g	#NAME?	614416	18268	55	2	0	30	1.5756e-06	1269360
271	g	#NAME?	614416	18268	55	2	0	30	1.5756e-06	1269360
271	g	#NAME?	614416	18268	55	1	0	30	7.878e-07	1269360
271	g	#NAME?	614416	18268	55	1	0	30	7.878e-07	1269360
271	g	#NAME?	614416	18268	55	1	0	30	7.878e-07	1269360
271	g	#NAME?	614416	18268	55	1	0	30	7.878e-07	1269360
271	g	#NAME?	614416	18268	55	1	0	30	7.878e-07	1269360
271	g	#NAME?	614416	18268	55	1	0	30	7.878e-07	1269360
272	g	A	617695	22240	58	50	3	50	8.09371e-05	617764
272	g	#NAME?	617695	22240	58	75	0	30	5.905e-05	1270110
272	g	#NAME?	617695	22240	58	30	0	30	2.362e-05	1270110
272	g	T	617695	22240	58	14	1	43	2.26624e-05	617764
272	g	#NAME?	617695	22240	58	14	0	30	1.10227e-05	1270110
272	g	C	617695	22240	58	5	0	41	8.09371e-06	617764
272	g	#NAME?	617695	22240	58	8	0	30	6.29867e-06	1270110
272	g	#NAME?	617695	22240	58	6	0	30	4.724e-06	1270110
272	g	+C	617695	22240	58	6	0	30	4.724e-06	1270110
272	g	#NAME?	617695	22240	58	2	0	30	1.57467e-06	1270110
272	g	#NAME?	617695	22240	58	2	0	30	1.57467e-06	1270110
272	g	#NAME?	617695	22240	58	1	0	30	7.87333e-07	1270110
272	g	#NAME?	617695	22240	58	1	0	30	7.87333e-07	1270110
273	t	A	569948	18798	54	54	5	49	9.47242e-05	570076
273	t	G	569948	18798	54	37	2	37	6.49036e-05	570076
273	t	C	569948	18798	54	37	2	50	6.49036e-05	570076
273	t	#NAME?	569948	18798	54	52	0	30	4.09619e-05	1269470
273	t	#NAME?	569948	18798	54	20	0	30	1.57546e-05	1269470
273	t	+C	569948	18798	54	8	0	30	6.30183e-06	1269470
273	t	#NAME?	569948	18798	54	4	0	30	3.15091e-06	1269470
273	t	#NAME?	569948	18798	54	3	0	30	2.36319e-06	1269470
273	t	#NAME?	569948	18798	54	3	0	30	2.36319e-06	1269470
273	t	#NAME?	569948	18798	54	2	0	30	1.57546e-06	1269470
273	t	#NAME?	569948	18798	54	2	0	30	1.57546e-06	1269470
273	t	#NAME?	569948	18798	54	2	0	30	1.57546e-06	1269470
273	t	#NAME?	569948	18798	54	1	0	30	7.87728e-07	1269470
273	t	#NAME?	569948	18798	54	1	0	30	7.87728e-07	1269470
274	g	A	581810	20130	53	87	2	54	0.0001495	581941
274	g	#NAME?	581810	20130	53	113	0	30	8.88977e-05	1271120
274	g	T	581810	20130	53	29	1	39	4.98332e-05	581941
274	g	C	581810	20130	53	15	1	54	2.57758e-05	581941
274	g	#NAME?	581810	20130	53	11	0	30	8.65376e-06	1271120
274	g	#NAME?	581810	20130	53	4	0	30	3.14682e-06	1271120
274	g	#NAME?	581810	20130	53	2	0	30	1.57341e-06	1271120
274	g	+C	581810	20130	53	2	0	30	1.57341e-06	1271120
274	g	#NAME?	581810	20130	53	1	0	30	7.86705e-07	1271120
274	g	#NAME?	581810	20130	53	1	0	30	7.86705e-07	1271120
274	g	#NAME?	581810	20130	53	1	0	30	7.86705e-07	1271120
274	g	#NAME?	581810	20130	53	1	0	30	7.86705e-07	1271120
274	g	#NAME?	581810	20130	53	1	0	30	7.86705e-07	1271120
274	g	#NAME?	581810	20130	53	1	0	30	7.86705e-07	1271120
275	t	#NAME?	584591	20178	54	191	0	30	0.000150061	1272820
275	t	C	584591	20178	54	63	1	52	0.000107743	584724
275	t	A	584591	20178	54	57	2	51	9.74819e-05	584724
275	t	G	584591	20178	54	13	1	33	2.22327e-05	584724
275	t	#NAME?	584591	20178	54	11	0	30	8.64225e-06	1272820
275	t	#NAME?	584591	20178	54	8	0	30	6.28528e-06	1272820
275	t	+C	584591	20178	54	7	0	30	5.49962e-06	1272820
275	t	#NAME?	584591	20178	54	4	0	30	3.14264e-06	1272820
275	t	#NAME?	584591	20178	54	2	0	30	1.57132e-06	1272820
275	t	#NAME?	584591	20178	54	1	0	30	7.8566e-07	1272820
275	t	#NAME?	584591	20178	54	1	0	30	7.8566e-07	1272820
276	g	A	605203	20151	55	80	5	53	0.000132155	605352
276	g	T	605203	20151	55	51	7	48	8.42485e-05	605352
276	g	#NAME?	605203	20151	55	68	0	30	5.33777e-05	1273940
276	g	C	605203	20151	55	18	1	49	2.97348e-05	605352
276	g	+C	605203	20151	55	11	0	30	8.63462e-06	1273940
276	g	#NAME?	605203	20151	55	10	0	30	7.84966e-06	1273940
276	g	#NAME?	605203	20151	55	7	0	30	5.49476e-06	1273940
276	g	#NAME?	605203	20151	55	4	0	30	3.13986e-06	1273940
276	g	#NAME?	605203	20151	55	3	0	30	2.3549e-06	1273940
276	g	#NAME?	605203	20151	55	1	0	30	7.84966e-07	1273940
276	g	#NAME?	605203	20151	55	1	0	30	7.84966e-07	1273940
277	g	A	601742	23544	54	59	4	52	9.80353e-05	601824
277	g	#NAME?	601742	23544	54	53	0	30	4.15886e-05	1274390
277	g	#NAME?	601742	23544	54	34	0	30	2.66795e-05	1274390
277	g	T	601742	23544	54	16	0	43	2.65858e-05	601824
277	g	#NAME?	601742	23544	54	15	0	30	1.17703e-05	1274390
277	g	C	601742	23544	54	7	0	52	1.16313e-05	601824
277	g	+C	601742	23544	54	7	0	30	5.49283e-06	1274390
277	g	#NAME?	601742	23544	54	5	0	30	3.92345e-06	1274390
277	g	#NAME?	601742	23544	54	1	0	30	7.8469e-07	1274390
278	t	A	572134	17622	53	73	9	49	0.000127561	572277
278	t	C	572134	17622	53	53	2	51	9.26125e-05	572277
278	t	-C	572134	17622	53	44	0	30	3.45424e-05	1273800
278	t	#NAME?	572134	17622	53	41	0	30	3.21873e-05	1273800
278	t	G	572134	17622	53	17	4	47	2.97059e-05	572277
278	t	+C	572134	17622	53	11	0	30	8.63561e-06	1273800
278	t	#NAME?	572134	17622	53	3	0	30	2.35517e-06	1273800
278	t	#NAME?	572134	17622	53	3	0	30	2.35517e-06	1273800
278	t	#NAME?	572134	17622	53	2	0	30	1.57011e-06	1273800
278	t	#NAME?	572134	17622	53	1	0	30	7.85055e-07	1273800
278	t	#NAME?	572134	17622	53	1	0	30	7.85055e-07	1273800
278	t	#NAME?	572134	17622	53	1	0	30	7.85055e-07	1273800
278	t	#NAME?	572134	17622	53	1	0	30	7.85055e-07	1273800
279	c	T	580352	22034	53	86	7	51	0.000148153	580482
279	c	A	580352	22034	53	32	4	50	5.51266e-05	580482
279	c	G	580352	22034	53	12	0	53	2.06725e-05	580482
279	c	#NAME?	580352	22034	53	23	0	30	1.80478e-05	1274390
279	c	#NAME?	580352	22034	53	9	0	30	7.06219e-06	1274390
279	c	#NAME?	580352	22034	53	5	0	30	3.92344e-06	1274390
279	c	#NAME?	580352	22034	53	4	0	30	3.13875e-06	1274390
279	c	#NAME?	580352	22034	53	2	0	30	1.56937e-06	1274390
279	c	#NAME?	580352	22034	53	1	0	30	7.84687e-07	1274390
279	c	#NAME?	580352	22034	53	1	0	30	7.84687e-07	1274390
279	c	#NAME?	580352	22034	53	1	0	30	7.84687e-07	1274390
280	t	C	599461	36933	54	111	4	51	0.00018512	599610
280	t	#NAME?	599461	36933	54	103	0	30	8.07689e-05	1275240
280	t	A	599461	36933	54	24	1	56	4.0026e-05	599610
280	t	G	599461	36933	54	14	1	40	2.33485e-05	599610
280	t	#NAME?	599461	36933	54	18	0	30	1.4115e-05	1275240
280	t	+C	599461	36933	54	3	0	30	2.35249e-06	1275240
280	t	#NAME?	599461	36933	54	1	0	30	7.84164e-07	1275240
280	t	#NAME?	599461	36933	54	1	0	30	7.84164e-07	1275240
280	t	#NAME?	599461	36933	54	1	0	30	7.84164e-07	1275240
280	t	#NAME?	599461	36933	54	1	0	30	7.84164e-07	1275240
281	g	A	614447	27822	56	79	6	52	0.000128539	614598
281	g	T	614447	27822	56	57	15	48	9.27435e-05	614598
281	g	C	614447	27822	56	15	1	51	2.44062e-05	614598
281	g	#NAME?	614447	27822	56	8	0	30	6.27076e-06	1275760
281	g	#NAME?	614447	27822	56	4	0	30	3.13538e-06	1275760
281	g	+C	614447	27822	56	2	0	30	1.56769e-06	1275760
281	g	#NAME?	614447	27822	56	1	0	30	7.83845e-07	1275760
281	g	#NAME?	614447	27822	56	1	0	30	7.83845e-07	1275760
281	g	#NAME?	614447	27822	56	1	0	30	7.83845e-07	1275760
281	g	#NAME?	614447	27822	56	1	0	30	7.83845e-07	1275760
282	g	A	607859	30115	54	42	2	49	6.90868e-05	607931
282	g	T	607859	30115	54	20	3	46	3.28985e-05	607931
282	g	C	607859	30115	54	10	1	46	1.64492e-05	607931
282	g	#NAME?	607859	30115	54	19	0	30	1.48952e-05	1275580
282	g	#NAME?	607859	30115	54	8	0	30	6.27167e-06	1275580
282	g	#NAME?	607859	30115	54	2	0	30	1.56792e-06	1275580
282	g	+C	607859	30115	54	2	0	30	1.56792e-06	1275580
282	g	#NAME?	607859	30115	54	2	0	30	1.56792e-06	1275580
282	g	#NAME?	607859	30115	54	1	0	30	7.83959e-07	1275580
282	g	#NAME?	607859	30115	54	1	0	30	7.83959e-07	1275580
283	t	A	599776	29074	55	69	6	50	0.000115015	599920
283	t	C	599776	29074	55	62	3	51	0.000103347	599920
283	t	#NAME?	599776	29074	55	51	0	30	4.00036e-05	1274880
283	t	G	599776	29074	55	13	4	38	2.16696e-05	599920
283	t	#NAME?	599776	29074	55	13	0	30	1.0197e-05	1274880
283	t	+C	599776	29074	55	5	0	30	3.92193e-06	1274880
283	t	#NAME?	599776	29074	55	3	0	30	2.35316e-06	1274880
283	t	#NAME?	599776	29074	55	2	0	30	1.56877e-06	1274880
283	t	#NAME?	599776	29074	55	2	0	30	1.56877e-06	1274880
283	t	#NAME?	599776	29074	55	1	0	30	7.84385e-07	1274880
283	t	#NAME?	599776	29074	55	1	0	30	7.84385e-07	1274880
283	t	#NAME?	599776	29074	55	1	0	30	7.84385e-07	1274880
284	a	G	591530	24973	54	121	12	49	0.000204501	591684
284	a	T	591530	24973	54	26	2	48	4.39424e-05	591684
284	a	C	591530	24973	54	7	0	49	1.18306e-05	591684
284	a	#NAME?	591530	24973	54	11	0	30	8.63042e-06	1274560
284	a	#NAME?	591530	24973	54	10	0	30	7.84583e-06	1274560
284	a	#NAME?	591530	24973	54	10	0	30	7.84583e-06	1274560
284	a	+C	591530	24973	54	5	0	30	3.92292e-06	1274560
284	a	#NAME?	591530	24973	54	3	0	30	2.35375e-06	1274560
284	a	#NAME?	591530	24973	54	2	0	30	1.56917e-06	1274560
284	a	#NAME?	591530	24973	54	1	0	30	7.84583e-07	1274560
285	g	A	611653	27136	56	64	0	57	0.000104619	611744
285	g	T	611653	27136	56	20	3	44	3.26934e-05	611744
285	g	C	611653	27136	56	7	1	46	1.14427e-05	611744
285	g	#NAME?	611653	27136	56	6	0	30	4.70722e-06	1274640
285	g	#NAME?	611653	27136	56	4	0	30	3.13815e-06	1274640
285	g	#NAME?	611653	27136	56	1	0	30	7.84537e-07	1274640
285	g	#NAME?	611653	27136	56	1	0	30	7.84537e-07	1274640
285	g	#NAME?	611653	27136	56	1	0	30	7.84537e-07	1274640
285	g	#NAME?	611653	27136	56	1	0	30	7.84537e-07	1274640
286	t	C	601354	30209	55	60	1	53	9.97561e-05	601467
286	t	A	601354	30209	55	44	3	47	7.31545e-05	601467
286	t	G	601354	30209	55	9	1	48	1.49634e-05	601467
286	t	#NAME?	601354	30209	55	13	0	30	1.02062e-05	1273730
286	t	#NAME?	601354	30209	55	5	0	30	3.92547e-06	1273730
286	t	+C	601354	30209	55	2	0	30	1.57019e-06	1273730
286	t	#NAME?	601354	30209	55	1	0	30	7.85093e-07	1273730
287	g	A	584158	23199	54	102	5	54	0.000174569	584297
287	g	T	584158	23199	54	30	0	48	5.13438e-05	584297
287	g	#NAME?	584158	23199	54	21	0	30	1.64986e-05	1272830
287	g	C	584158	23199	54	7	0	54	1.19802e-05	584297
287	g	-C	584158	23199	54	15	0	30	1.17847e-05	1272830
287	g	#NAME?	584158	23199	54	6	0	30	4.7139e-06	1272830
287	g	#NAME?	584158	23199	54	6	0	30	4.7139e-06	1272830
287	g	+C	584158	23199	54	3	0	30	2.35695e-06	1272830
287	g	#NAME?	584158	23199	54	1	0	30	7.8565e-07	1272830
287	g	#NAME?	584158	23199	54	1	0	30	7.8565e-07	1272830
287	g	#NAME?	584158	23199	54	1	0	30	7.8565e-07	1272830
288	c	T	596000	24144	55	60	6	52	0.000100654	596100
288	c	A	596000	24144	55	31	8	45	5.20047e-05	596100
288	c	G	596000	24144	55	9	0	52	1.50981e-05	596100
288	c	#NAME?	596000	24144	55	13	0	30	1.02169e-05	1272400
288	c	#NAME?	596000	24144	55	10	0	30	7.85916e-06	1272400
288	c	#NAME?	596000	24144	55	6	0	30	4.7155e-06	1272400
288	c	#NAME?	596000	24144	55	2	0	30	1.57183e-06	1272400
288	c	#NAME?	596000	24144	55	1	0	30	7.85916e-07	1272400
288	c	#NAME?	596000	24144	55	1	0	30	7.85916e-07	1272400
288	c	#NAME?	596000	24144	55	1	0	30	7.85916e-07	1272400
289	t	C	601752	25476	55	67	5	50	0.000111322	601857
289	t	#NAME?	601752	25476	55	70	0	30	5.5033e-05	1271960
289	t	A	601752	25476	55	32	1	51	5.31688e-05	601857
289	t	G	601752	25476	55	6	0	48	9.96915e-06	601857
289	t	#NAME?	601752	25476	55	11	0	30	8.64804e-06	1271960
289	t	#NAME?	601752	25476	55	2	0	30	1.57237e-06	1271960
289	t	#NAME?	601752	25476	55	1	0	30	7.86185e-07	1271960
289	t	#NAME?	601752	25476	55	1	0	30	7.86185e-07	1271960
289	t	#NAME?	601752	25476	55	1	0	30	7.86185e-07	1271960
289	t	#NAME?	601752	25476	55	1	0	30	7.86185e-07	1271960
289	t	#NAME?	601752	25476	55	1	0	30	7.86185e-07	1271960
289	t	#NAME?	601752	25476	55	1	0	30	7.86185e-07	1271960
289	t	#NAME?	601752	25476	55	1	0	30	7.86185e-07	1271960
289	t	#NAME?	601752	25476	55	1	0	30	7.86185e-07	1271960
290	g	A	615230	36177	57	105	8	53	0.000170611	615434
290	g	T	615230	36177	57	86	5	49	0.000139739	615434
290	g	C	615230	36177	57	13	0	55	2.11233e-05	615434
290	g	#NAME?	615230	36177	57	8	0	30	6.29092e-06	1271670
290	g	#NAME?	615230	36177	57	5	0	30	3.93183e-06	1271670
290	g	#NAME?	615230	36177	57	1	0	30	7.86365e-07	1271670
290	g	#NAME?	615230	36177	57	1	0	30	7.86365e-07	1271670
290	g	+C	615230	36177	57	1	0	30	7.86365e-07	1271670
291	g	A	609005	37672	55	58	5	54	9.52196e-05	609118
291	g	T	609005	37672	55	52	1	48	8.53693e-05	609118
291	g	-C	609005	37672	55	20	0	30	1.57379e-05	1270820
291	g	+C	609005	37672	55	10	0	30	7.86895e-06	1270820
291	g	C	609005	37672	55	3	1	46	4.92515e-06	609118
291	g	#NAME?	609005	37672	55	2	0	30	1.57379e-06	1270820
291	g	#NAME?	609005	37672	55	2	0	30	1.57379e-06	1270820
291	g	#NAME?	609005	37672	55	1	0	30	7.86895e-07	1270820
292	c	T	593849	34577	53	192	28	48	0.000323158	594136
292	c	A	593849	34577	53	81	25	45	0.000136332	594136
292	c	#NAME?	593849	34577	53	113	0	30	8.90813e-05	1268500
292	c	#NAME?	593849	34577	53	31	0	30	2.44382e-05	1268500
292	c	G	593849	34577	53	14	2	52	2.35636e-05	594136
292	c	#NAME?	593849	34577	53	28	0	30	2.20732e-05	1268500
292	c	#NAME?	593849	34577	53	22	0	30	1.73433e-05	1268500
292	c	#NAME?	593849	34577	53	3	0	30	2.36499e-06	1268500
292	c	#NAME?	593849	34577	53	3	0	30	2.36499e-06	1268500
292	c	#NAME?	593849	34577	53	3	0	30	2.36499e-06	1268500
292	c	#NAME?	593849	34577	53	1	0	30	7.8833e-07	1268500
292	c	#NAME?	593849	34577	53	1	0	30	7.8833e-07	1268500
292	c	#NAME?	593849	34577	53	1	0	30	7.8833e-07	1268500
292	c	#NAME?	593849	34577	53	1	0	30	7.8833e-07	1268500
292	c	#NAME?	593849	34577	53	1	0	30	7.8833e-07	1268500
293	g	A	614205	40315	55	99	17	49	0.000161134	614397
293	g	T	614205	40315	55	81	14	51	0.000131837	614397
293	g	C	614205	40315	55	12	2	55	1.95313e-05	614397
293	g	#NAME?	614205	40315	55	12	0	30	9.46289e-06	1268110
293	g	#NAME?	614205	40315	55	5	0	30	3.94287e-06	1268110
293	g	+C	614205	40315	55	2	0	30	1.57715e-06	1268110
293	g	#NAME?	614205	40315	55	1	0	30	7.88574e-07	1268110
293	g	#NAME?	614205	40315	55	1	0	30	7.88574e-07	1268110
293	g	#NAME?	614205	40315	55	1	0	30	7.88574e-07	1268110
293	g	#NAME?	614205	40315	55	1	0	30	7.88574e-07	1268110
294	g	A	626257	46075	58	57	7	52	9.10039e-05	626347
294	g	T	626257	46075	58	29	8	45	4.63002e-05	626347
294	g	#NAME?	626257	46075	58	57	0	30	4.50073e-05	1266460
294	g	#NAME?	626257	46075	58	32	0	30	2.52673e-05	1266460
294	g	C	626257	46075	58	4	1	45	6.38624e-06	626347
294	g	#NAME?	626257	46075	58	1	0	30	7.89602e-07	1266460
295	t	#NAME?	585867	64116	52	385	0	30	0.000305584	1259880
295	t	C	585867	64116	52	49	5	51	8.36229e-05	585964
295	t	#NAME?	585867	64116	52	79	0	30	6.27043e-05	1259880
295	t	A	585867	64116	52	28	6	49	4.77845e-05	585964
295	t	G	585867	64116	52	20	1	40	3.41318e-05	585964
295	t	#NAME?	585867	64116	52	14	0	30	1.11122e-05	1259880
295	t	#NAME?	585867	64116	52	12	0	30	9.52471e-06	1259880
295	t	#NAME?	585867	64116	52	10	0	30	7.93726e-06	1259880
295	t	#NAME?	585867	64116	52	10	0	30	7.93726e-06	1259880
295	t	#NAME?	585867	64116	52	2	0	30	1.58745e-06	1259880
295	t	+C	585867	64116	52	2	0	30	1.58745e-06	1259880
295	t	#NAME?	585867	64116	52	2	0	30	1.58745e-06	1259880
295	t	#NAME?	585867	64116	52	2	0	30	1.58745e-06	1259880
295	t	#NAME?	585867	64116	52	1	0	30	7.93726e-07	1259880
296	g	T	595678	39475	55	129	20	51	0.000216482	595892
296	g	A	595678	39475	55	74	15	49	0.000124184	595892
296	g	#NAME?	595678	39475	55	37	0	30	2.93717e-05	1259720
296	g	C	595678	39475	55	11	2	43	1.84597e-05	595892
296	g	#NAME?	595678	39475	55	7	0	30	5.5568e-06	1259720
296	g	+C	595678	39475	55	4	0	30	3.17532e-06	1259720
296	g	#NAME?	595678	39475	55	1	0	30	7.93829e-07	1259720
296	g	#NAME?	595678	39475	55	1	0	30	7.93829e-07	1259720
297	g	T	617163	47145	57	160	29	53	0.000259151	617401
297	g	A	617163	47145	57	66	14	51	0.0001069	617401
297	g	#NAME?	617163	47145	57	36	0	30	2.86266e-05	1257570
297	g	C	617163	47145	57	12	3	52	1.94363e-05	617401
297	g	+C	617163	47145	57	6	0	30	4.77109e-06	1257570
297	g	#NAME?	617163	47145	57	1	0	30	7.95182e-07	1257570
297	g	#NAME?	617163	47145	57	1	0	30	7.95182e-07	1257570
298	g	T	613688	47194	58	96	25	51	0.000156383	613877
298	g	A	613688	47194	58	75	18	49	0.000122174	613877
298	g	C	613688	47194	58	18	7	51	2.93218e-05	613877
298	g	#NAME?	613688	47194	58	3	0	30	2.3896e-06	1255440
298	g	+C	613688	47194	58	1	0	30	7.96534e-07	1255440
299	g	A	623655	62161	56	58	12	47	9.29831e-05	623769
299	g	T	623655	62161	56	37	13	44	5.93168e-05	623769
299	g	C	623655	62161	56	19	6	48	3.046e-05	623769
299	g	#NAME?	623655	62161	56	26	0	30	2.08143e-05	1249140
299	g	#NAME?	623655	62161	56	3	0	30	2.40165e-06	1249140
299	g	+C	623655	62161	56	2	0	30	1.6011e-06	1249140
299	g	#NAME?	623655	62161	56	2	0	30	1.6011e-06	1249140
300	t	C	604923	78772	53	50	10	52	8.26426e-05	605015
300	t	#NAME?	604923	78772	53	70	0	30	5.65953e-05	1236850
300	t	A	604923	78772	53	27	4	48	4.4627e-05	605015
300	t	G	604923	78772	53	15	9	35	2.47928e-05	605015
300	t	#NAME?	604923	78772	53	7	0	30	5.65953e-06	1236850
300	t	#NAME?	604923	78772	53	2	0	30	1.61701e-06	1236850
300	t	#NAME?	604923	78772	53	2	0	30	1.61701e-06	1236850
300	t	#NAME?	604923	78772	53	1	0	30	8.08504e-07	1236850
300	t	+C	604923	78772	53	1	0	30	8.08504e-07	1236850
301	a	G	537048	146388	41	86	14	48	0.000160101	537162
301	a	T	537048	146388	41	21	6	42	3.90944e-05	537162
301	a	C	537048	146388	41	7	4	40	1.30315e-05	537162
301	a	#NAME?	537048	146388	41	2	0	30	1.61753e-06	1236450
301	a	#NAME?	537048	146388	41	1	0	30	8.08767e-07	1236450
301	a	+C	537048	146388	41	1	0	30	8.08767e-07	1236450
302	a	G	477703	472546	36	53	50	36	0.000110927	477791
302	a	T	477703	472546	36	31	30	35	6.48819e-05	477791
302	a	#NAME?	477703	472546	36	31	0	30	4.64517e-05	667360
302	a	#NAME?	477703	472546	36	23	0	30	3.44642e-05	667360
302	a	#NAME?	477703	472546	36	13	0	30	1.94797e-05	667360
302	a	C	477703	472546	36	4	4	32	8.37186e-06	477791
302	a	#NAME?	477703	472546	36	5	0	30	7.49221e-06	667360
302	a	#NAME?	477703	472546	36	2	0	30	2.99688e-06	667360
302	a	+C	477703	472546	36	2	0	30	2.99688e-06	667360
302	a	#NAME?	477703	472546	36	1	0	30	1.49844e-06	667360
302	a	#NAME?	477703	472546	36	1	0	30	1.49844e-06	667360
303	g	A	464432	461183	36	50	49	36	0.000107642	464502
303	g	T	464432	461183	36	16	16	33	3.44455e-05	464502
303	g	#NAME?	464432	461183	36	12	0	30	1.82658e-05	656965
303	g	#NAME?	464432	461183	36	8	0	30	1.21772e-05	656965
303	g	C	464432	461183	36	4	4	33	8.61137e-06	464502
303	g	#NAME?	464432	461183	36	3	0	30	4.56645e-06	656965
303	g	+C	464432	461183	36	2	0	30	3.0443e-06	656965
303	g	#NAME?	464432	461183	36	1	0	30	1.52215e-06	656965
304	t	A	447563	444715	36	56	56	36	0.000125094	447663
304	t	G	447563	444715	36	26	26	32	5.80794e-05	447663
304	t	C	447563	444715	36	18	18	33	4.02088e-05	447663
304	t	#NAME?	447563	444715	36	10	0	30	1.52731e-05	654748
304	t	#NAME?	447563	444715	36	5	0	30	7.63653e-06	654748
304	t	#NAME?	447563	444715	36	2	0	30	3.05461e-06	654748
304	t	#NAME?	447563	444715	36	1	0	30	1.52731e-06	654748
304	t	#NAME?	447563	444715	36	1	0	30	1.52731e-06	654748
304	t	+C	447563	444715	36	1	0	30	1.52731e-06	654748
304	t	#NAME?	447563	444715	36	1	0	30	1.52731e-06	654748
304	t	#NAME?	447563	444715	36	1	0	30	1.52731e-06	654748
305	g	A	469039	466036	36	73	72	36	0.000155588	469189
305	g	T	469039	466036	36	69	68	32	0.000147062	469189
305	g	#NAME?	469039	466036	36	24	0	30	3.66616e-05	654636
305	g	C	469039	466036	36	8	8	36	1.70507e-05	469189
305	g	#NAME?	469039	466036	36	8	0	30	1.22205e-05	654636
305	g	#NAME?	469039	466036	36	1	0	30	1.52757e-06	654636
305	g	+C	469039	466036	36	1	0	30	1.52757e-06	654636
306	t	C	452491	449687	36	41	40	35	9.05891e-05	452593
306	t	A	452491	449687	36	34	34	36	7.51227e-05	452593
306	t	#NAME?	452491	449687	36	40	0	30	6.11084e-05	654574
306	t	G	452491	449687	36	27	26	33	5.96562e-05	452593
306	t	#NAME?	452491	449687	36	3	0	30	4.58313e-06	654574
306	t	#NAME?	452491	449687	36	2	0	30	3.05542e-06	654574
306	t	#NAME?	452491	449687	36	1	0	30	1.52771e-06	654574
306	t	#NAME?	452491	449687	36	1	0	30	1.52771e-06	654574
306	t	+C	452491	449687	36	1	0	30	1.52771e-06	654574
306	t	#NAME?	452491	449687	36	1	0	30	1.52771e-06	654574
307	g	A	447304	444411	36	86	85	35	0.000192192	447470
307	g	T	447304	444411	36	70	70	33	0.000156435	447470
307	g	#NAME?	447304	444411	36	24	0	30	3.66622e-05	654626
307	g	C	447304	444411	36	10	10	36	2.23479e-05	447470
307	g	#NAME?	447304	444411	36	10	0	30	1.52759e-05	654626
307	g	#NAME?	447304	444411	36	5	0	30	7.63795e-06	654626
307	g	+C	447304	444411	36	5	0	30	7.63795e-06	654626
307	g	#NAME?	447304	444411	36	3	0	30	4.58277e-06	654626
307	g	#NAME?	447304	444411	36	2	0	30	3.05518e-06	654626
307	g	#NAME?	447304	444411	36	2	0	30	3.05518e-06	654626
308	a	G	468716	465926	36	53	53	36	0.000113042	468853
308	a	T	468716	465926	36	45	44	34	9.59789e-05	468853
308	a	C	468716	465926	36	39	39	33	8.31817e-05	468853
308	a	-C	468716	465926	36	17	0	30	2.59657e-05	654711
308	a	#NAME?	468716	465926	36	4	0	30	6.10957e-06	654711
308	a	#NAME?	468716	465926	36	2	0	30	3.05478e-06	654711
308	a	+C	468716	465926	36	2	0	30	3.05478e-06	654711
308	a	#NAME?	468716	465926	36	1	0	30	1.52739e-06	654711
308	a	#NAME?	468716	465926	36	1	0	30	1.52739e-06	654711
308	a	#NAME?	468716	465926	36	1	0	30	1.52739e-06	654711
308	a	#NAME?	468716	465926	36	1	0	30	1.52739e-06	654711
308	a	#NAME?	468716	465926	36	1	0	30	1.52739e-06	654711
308	a	#NAME?	468716	465926	36	1	0	30	1.52739e-06	654711
308	a	#NAME?	468716	465926	36	1	0	30	1.52739e-06	654711
308	a	#NAME?	468716	465926	36	1	0	30	1.52739e-06	654711
309	c	T	465086	462265	36	40	39	35	8.59899e-05	465171
309	c	A	465086	462265	36	31	31	34	6.66422e-05	465171
309	c	G	465086	462265	36	14	14	37	3.00965e-05	465171
309	c	#NAME?	465086	462265	36	9	0	30	1.37438e-05	654841
309	c	#NAME?	465086	462265	36	8	0	30	1.22167e-05	654841
309	c	#NAME?	465086	462265	36	8	0	30	1.22167e-05	654841
309	c	#NAME?	465086	462265	36	7	0	30	1.06896e-05	654841
309	c	#NAME?	465086	462265	36	2	0	30	3.05418e-06	654841
309	c	#NAME?	465086	462265	36	1	0	30	1.52709e-06	654841
309	c	#NAME?	465086	462265	36	1	0	30	1.52709e-06	654841
309	c	#NAME?	465086	462265	36	1	0	30	1.52709e-06	654841
310	t	C	478221	475490	36	70	70	37	0.000146322	478396
310	t	A	478221	475490	36	63	62	37	0.00013169	478396
310	t	G	478221	475490	36	42	42	34	8.77934e-05	478396
310	t	#NAME?	478221	475490	36	16	0	30	2.44289e-05	654961
310	t	#NAME?	478221	475490	36	7	0	30	1.06877e-05	654961
310	t	#NAME?	478221	475490	36	1	0	30	1.52681e-06	654961
310	t	#NAME?	478221	475490	36	1	0	30	1.52681e-06	654961
310	t	#NAME?	478221	475490	36	1	0	30	1.52681e-06	654961
310	t	#NAME?	478221	475490	36	1	0	30	1.52681e-06	654961
[truncated: 12,999 more rows]

## Sheet: Figure 6b
all data assignment and plotting method is presented in https://github.com/Noireauxlab-TXTL/PHEIGES PHEIGES_kinetics folder.
OD-comp
Time	A12	B12	E12	F12	A11	B11	C11	D11	A1	B1	C1	D1	A2	B2	C2	D2	A3	B3	C3	D3	A4	B4	C4	D4	A5	B5	C5	D5	A6	B6	C6	D6
00:00:58	0.002	-0.002	0	0	0.039	0.04	0.038	0.043	0.037	0.037	0.038	0.038	0.043	0.038	0.046	0.045	0.043	0.044	0.046	0.045	0.045	0.042	0.046	0.039	0.042	0.042	0.043	0.042	0.048	0.048	0.044	0.043
00:03:58	0.002	-0.001	0	0	0.037	0.041	0.038	0.041	0.036	0.036	0.037	0.038	0.042	0.037	0.047	0.043	0.04	0.041	0.045	0.043	0.041	0.039	0.042	0.04	0.04	0.042	0.041	0.042	0.043	0.046	0.044	0.044
00:06:58	0.002	-0.001	0	0	0.036	0.04	0.039	0.04	0.038	0.036	0.037	0.037	0.042	0.036	0.044	0.042	0.039	0.039	0.045	0.044	0.041	0.036	0.043	0.04	0.039	0.038	0.042	0.042	0.043	0.043	0.045	0.044
00:09:58	0.002	-0.001	0	0	0.037	0.038	0.039	0.04	0.038	0.036	0.037	0.037	0.043	0.035	0.043	0.041	0.04	0.038	0.044	0.043	0.041	0.036	0.042	0.04	0.039	0.037	0.043	0.042	0.043	0.042	0.045	0.044
00:12:58	0.002	-0.001	0	0	0.037	0.037	0.038	0.039	0.039	0.036	0.037	0.037	0.042	0.036	0.043	0.041	0.04	0.038	0.042	0.043	0.041	0.035	0.042	0.041	0.04	0.037	0.042	0.043	0.043	0.041	0.045	0.044
00:15:58	0.002	-0.001	0	0	0.037	0.038	0.039	0.04	0.04	0.036	0.037	0.04	0.043	0.037	0.043	0.041	0.041	0.038	0.042	0.043	0.042	0.036	0.042	0.041	0.04	0.037	0.042	0.043	0.044	0.041	0.046	0.045
00:18:58	0.002	-0.001	0	0	0.039	0.039	0.04	0.041	0.042	0.037	0.038	0.039	0.044	0.038	0.044	0.042	0.042	0.039	0.042	0.044	0.043	0.037	0.042	0.042	0.041	0.038	0.042	0.044	0.045	0.042	0.048	0.045
00:21:58	0.002	-0.001	0	0	0.041	0.041	0.041	0.042	0.044	0.039	0.04	0.04	0.046	0.039	0.045	0.043	0.044	0.041	0.043	0.045	0.045	0.038	0.043	0.043	0.043	0.039	0.043	0.045	0.047	0.044	0.049	0.046
00:24:58	0.002	-0.001	0	0	0.043	0.043	0.042	0.045	0.047	0.04	0.041	0.042	0.049	0.041	0.047	0.045	0.046	0.042	0.045	0.046	0.048	0.04	0.045	0.044	0.046	0.041	0.044	0.046	0.049	0.046	0.052	0.047
00:27:58	0.002	-0.001	0	0	0.045	0.045	0.044	0.047	0.049	0.042	0.043	0.044	0.051	0.044	0.049	0.047	0.049	0.045	0.047	0.049	0.05	0.042	0.047	0.047	0.047	0.043	0.046	0.048	0.052	0.048	0.055	0.049
00:30:58	0.002	-0.001	0	0	0.049	0.049	0.047	0.05	0.052	0.045	0.045	0.046	0.054	0.047	0.052	0.05	0.052	0.048	0.05	0.05	0.052	0.046	0.05	0.048	0.051	0.046	0.049	0.051	0.054	0.051	0.058	0.051
00:33:58	0.002	-0.001	0	0	0.052	0.054	0.05	0.052	0.055	0.048	0.048	0.049	0.057	0.05	0.055	0.053	0.055	0.051	0.053	0.053	0.056	0.049	0.052	0.051	0.055	0.05	0.052	0.053	0.057	0.054	0.061	0.054
00:36:58	0.002	-0.001	0	0	0.056	0.056	0.053	0.056	0.059	0.051	0.051	0.051	0.061	0.054	0.058	0.056	0.059	0.055	0.056	0.056	0.06	0.053	0.055	0.054	0.059	0.054	0.055	0.056	0.062	0.058	0.064	0.057
00:39:58	0.002	-0.001	0	0	0.06	0.06	0.057	0.06	0.063	0.055	0.055	0.055	0.066	0.057	0.062	0.06	0.063	0.058	0.059	0.06	0.064	0.056	0.059	0.057	0.063	0.057	0.059	0.059	0.066	0.062	0.068	0.06
00:42:58	0.001	-0.001	0	0	0.066	0.066	0.061	0.064	0.068	0.059	0.06	0.058	0.07	0.061	0.066	0.064	0.068	0.062	0.064	0.064	0.068	0.06	0.063	0.061	0.067	0.062	0.062	0.063	0.07	0.066	0.072	0.064
00:45:58	0.001	-0.001	0	0	0.071	0.07	0.065	0.069	0.073	0.063	0.064	0.062	0.076	0.066	0.07	0.069	0.074	0.068	0.068	0.068	0.074	0.065	0.067	0.065	0.073	0.066	0.067	0.067	0.075	0.071	0.076	0.073
00:48:58	0.001	-0.001	0	0	0.077	0.075	0.07	0.073	0.079	0.069	0.07	0.067	0.082	0.071	0.074	0.073	0.08	0.073	0.074	0.073	0.079	0.069	0.071	0.07	0.078	0.072	0.071	0.072	0.081	0.077	0.08	0.073
00:51:58	0.002	-0.001	0	0	0.083	0.082	0.074	0.079	0.084	0.074	0.075	0.072	0.088	0.076	0.079	0.079	0.085	0.078	0.079	0.078	0.085	0.075	0.077	0.075	0.084	0.077	0.076	0.076	0.088	0.082	0.086	0.078
00:54:58	0.001	-0.001	0	0	0.09	0.087	0.08	0.085	0.089	0.079	0.081	0.077	0.095	0.082	0.084	0.085	0.092	0.084	0.084	0.084	0.091	0.081	0.083	0.08	0.09	0.083	0.082	0.081	0.094	0.087	0.09	0.084
00:57:58	0.001	-0.001	0	0	0.097	0.093	0.086	0.091	0.095	0.084	0.085	0.083	0.102	0.088	0.091	0.09	0.1	0.091	0.09	0.089	0.098	0.087	0.089	0.087	0.098	0.09	0.088	0.087	0.101	0.094	0.096	0.09
01:00:58	0.001	-0.001	0	0	0.104	0.1	0.092	0.098	0.098	0.088	0.09	0.089	0.108	0.094	0.096	0.097	0.107	0.097	0.097	0.095	0.105	0.093	0.095	0.092	0.105	0.095	0.095	0.094	0.107	0.101	0.101	0.096
01:03:58	0.001	-0.001	0	0	0.112	0.106	0.099	0.106	0.098	0.091	0.092	0.091	0.117	0.101	0.102	0.102	0.114	0.105	0.103	0.101	0.114	0.1	0.101	0.099	0.113	0.101	0.101	0.1	0.116	0.108	0.105	0.102
01:06:58	0.002	-0.001	0	0	0.119	0.114	0.105	0.112	0.095	0.089	0.092	0.091	0.122	0.107	0.107	0.107	0.119	0.11	0.108	0.108	0.121	0.107	0.107	0.105	0.121	0.108	0.107	0.106	0.122	0.114	0.11	0.109
01:09:58	0.001	-0.001	0	0	0.126	0.121	0.112	0.12	0.087	0.084	0.088	0.088	0.126	0.113	0.113	0.113	0.126	0.117	0.115	0.114	0.126	0.114	0.115	0.111	0.128	0.116	0.113	0.115	0.13	0.122	0.116	0.117
01:12:58	0.001	-0.001	0	0	0.135	0.129	0.118	0.128	0.08	0.078	0.082	0.083	0.131	0.118	0.12	0.12	0.131	0.125	0.123	0.122	0.135	0.121	0.12	0.118	0.136	0.123	0.121	0.121	0.138	0.129	0.121	0.124
01:15:58	0.001	-0.001	0	0	0.143	0.136	0.126	0.135	0.074	0.072	0.076	0.077	0.135	0.122	0.123	0.124	0.14	0.133	0.132	0.13	0.143	0.129	0.128	0.126	0.144	0.13	0.128	0.128	0.147	0.137	0.129	0.133
01:18:58	0.001	-0.001	0	0	0.151	0.145	0.132	0.146	0.063	0.065	0.07	0.07	0.138	0.127	0.128	0.13	0.146	0.141	0.14	0.139	0.151	0.136	0.136	0.135	0.152	0.139	0.136	0.137	0.155	0.147	0.136	0.142
01:21:58	0.001	-0.001	0	0	0.161	0.154	0.14	0.153	0.046	0.053	0.06	0.06	0.143	0.13	0.131	0.134	0.155	0.149	0.148	0.149	0.16	0.145	0.145	0.143	0.161	0.146	0.145	0.144	0.163	0.153	0.146	0.153
01:24:58	0.001	-0.001	0	0	0.17	0.161	0.148	0.161	0.027	0.034	0.041	0.043	0.138	0.13	0.134	0.136	0.161	0.156	0.157	0.157	0.168	0.154	0.153	0.153	0.171	0.155	0.154	0.151	0.173	0.162	0.154	0.163
01:27:58	0.001	-0.001	0	0	0.18	0.168	0.156	0.17	0.016	0.018	0.024	0.025	0.126	0.124	0.133	0.133	0.167	0.164	0.165	0.165	0.178	0.162	0.166	0.163	0.182	0.164	0.164	0.16	0.181	0.172	0.164	0.173
01:30:58	0.001	-0.001	0	0	0.188	0.178	0.164	0.181	0.011	0.011	0.014	0.014	0.111	0.112	0.125	0.123	0.173	0.171	0.173	0.172	0.182	0.171	0.174	0.174	0.19	0.173	0.172	0.172	0.19	0.181	0.173	0.182
01:33:58	0.001	-0.001	0	0	0.197	0.188	0.171	0.191	0.01	0.009	0.01	0.01	0.097	0.098	0.113	0.111	0.177	0.176	0.179	0.18	0.195	0.178	0.185	0.184	0.2	0.181	0.182	0.179	0.201	0.19	0.183	0.191
01:36:58	0.001	-0.001	0	0	0.207	0.196	0.179	0.198	0.009	0.007	0.009	0.008	0.083	0.085	0.1	0.096	0.18	0.181	0.183	0.185	0.202	0.187	0.193	0.194	0.209	0.188	0.191	0.191	0.206	0.197	0.193	0.2
01:39:58	0.001	-0.001	0	0	0.216	0.205	0.186	0.209	0.009	0.007	0.008	0.008	0.066	0.068	0.085	0.083	0.182	0.184	0.188	0.189	0.208	0.196	0.203	0.203	0.217	0.2	0.201	0.205	0.214	0.207	0.201	0.208
01:42:58	0.001	-0.001	0	0	0.222	0.212	0.198	0.217	0.008	0.007	0.008	0.007	0.047	0.051	0.067	0.066	0.179	0.184	0.187	0.19	0.218	0.205	0.212	0.212	0.222	0.21	0.209	0.216	0.226	0.215	0.211	0.222
01:45:58	0.001	-0.001	0	0	0.233	0.217	0.204	0.226	0.008	0.007	0.008	0.007	0.031	0.034	0.046	0.046	0.168	0.179	0.185	0.188	0.222	0.209	0.219	0.22	0.232	0.211	0.216	0.225	0.231	0.222	0.218	0.229
01:48:58	0.001	-0.001	0	0	0.239	0.228	0.214	0.235	0.008	0.007	0.008	0.007	0.021	0.021	0.031	0.031	0.152	0.17	0.177	0.18	0.227	0.213	0.224	0.224	0.239	0.222	0.224	0.232	0.238	0.233	0.228	0.239
01:51:58	0.001	-0.001	0	0	0.248	0.236	0.218	0.242	0.008	0.007	0.008	0.007	0.017	0.016	0.023	0.022	0.123	0.149	0.16	0.163	0.228	0.217	0.228	0.229	0.247	0.227	0.233	0.241	0.246	0.237	0.235	0.248
01:54:58	0.001	-0.001	0	0	0.253	0.243	0.23	0.25	0.009	0.007	0.008	0.007	0.016	0.014	0.018	0.018	0.096	0.122	0.134	0.139	0.228	0.216	0.232	0.23	0.252	0.234	0.239	0.247	0.254	0.246	0.241	0.254
01:57:58	0.001	-0.001	0	0	0.264	0.247	0.232	0.256	0.008	0.007	0.008	0.007	0.015	0.013	0.017	0.016	0.074	0.096	0.106	0.116	0.227	0.218	0.23	0.232	0.261	0.241	0.247	0.255	0.26	0.254	0.25	0.264
02:00:58	0.001	-0.001	0	0	0.271	0.256	0.24	0.262	0.008	0.007	0.008	0.007	0.014	0.012	0.016	0.016	0.055	0.076	0.082	0.093	0.222	0.218	0.232	0.234	0.265	0.247	0.254	0.26	0.268	0.261	0.258	0.27
02:03:58	0.001	-0.001	0	0	0.279	0.265	0.251	0.272	0.008	0.007	0.008	0.007	0.014	0.012	0.015	0.015	0.039	0.055	0.062	0.072	0.217	0.214	0.231	0.232	0.272	0.252	0.261	0.266	0.275	0.266	0.263	0.279
02:06:58	0.001	-0.001	0	0	0.29	0.272	0.256	0.277	0.008	0.007	0.008	0.007	0.013	0.012	0.015	0.015	0.028	0.039	0.045	0.054	0.204	0.205	0.224	0.227	0.276	0.258	0.264	0.272	0.283	0.273	0.27	0.286
02:09:58	0.001	-0.001	0	0	0.297	0.279	0.263	0.286	0.008	0.007	0.008	0.008	0.013	0.011	0.015	0.015	0.021	0.028	0.033	0.04	0.184	0.19	0.209	0.218	0.277	0.264	0.269	0.276	0.288	0.28	0.274	0.292
02:12:58	0.001	-0.001	0	0	0.302	0.287	0.269	0.289	0.008	0.008	0.009	0.007	0.013	0.012	0.014	0.015	0.019	0.022	0.026	0.03	0.159	0.168	0.186	0.204	0.279	0.27	0.274	0.277	0.295	0.284	0.284	0.3
02:15:58	0.001	-0.001	0	0	0.31	0.295	0.278	0.299	0.008	0.008	0.009	0.008	0.013	0.012	0.015	0.015	0.017	0.019	0.021	0.025	0.127	0.14	0.158	0.18	0.279	0.27	0.275	0.279	0.303	0.292	0.29	0.301
02:18:58	0.001	-0.001	0	0	0.315	0.302	0.285	0.306	0.008	0.008	0.009	0.008	0.014	0.012	0.015	0.015	0.016	0.017	0.019	0.021	0.096	0.107	0.129	0.148	0.276	0.273	0.274	0.274	0.307	0.297	0.293	0.307
02:21:58	0.001	-0.001	0	0	0.32	0.307	0.29	0.312	0.008	0.008	0.009	0.008	0.014	0.012	0.014	0.015	0.016	0.016	0.018	0.02	0.072	0.082	0.103	0.119	0.272	0.269	0.273	0.268	0.314	0.299	0.298	0.31
02:24:58	0.001	-0.001	0	0	0.329	0.315	0.299	0.319	0.008	0.008	0.009	0.008	0.013	0.012	0.015	0.015	0.015	0.016	0.017	0.019	0.053	0.06	0.081	0.093	0.265	0.263	0.267	0.257	0.318	0.305	0.301	0.318
02:27:58	0.001	-0.001	0	0	0.338	0.321	0.305	0.323	0.008	0.008	0.009	0.008	0.013	0.012	0.015	0.015	0.015	0.016	0.017	0.019	0.041	0.045	0.063	0.074	0.251	0.258	0.258	0.243	0.321	0.31	0.303	0.322
02:30:58	0.001	-0.001	0	0	0.342	0.325	0.311	0.331	0.008	0.008	0.009	0.007	0.013	0.012	0.015	0.015	0.015	0.016	0.017	0.019	0.032	0.036	0.05	0.059	0.234	0.247	0.241	0.223	0.322	0.312	0.304	0.325
02:33:58	0.001	-0.001	0	0	0.347	0.332	0.317	0.337	0.008	0.008	0.009	0.008	0.013	0.012	0.014	0.015	0.016	0.016	0.017	0.018	0.027	0.029	0.04	0.049	0.211	0.235	0.23	0.2	0.325	0.315	0.305	0.325
02:36:58	0.001	-0.001	0	0	0.351	0.336	0.32	0.34	0.008	0.008	0.009	0.008	0.013	0.012	0.015	0.015	0.015	0.016	0.016	0.018	0.024	0.025	0.033	0.041	0.18	0.215	0.205	0.172	0.324	0.317	0.298	0.323
02:39:58	0.001	-0.001	0	0	0.36	0.344	0.327	0.346	0.008	0.008	0.009	0.008	0.014	0.012	0.015	0.015	0.015	0.015	0.016	0.018	0.023	0.022	0.028	0.035	0.147	0.188	0.176	0.143	0.319	0.318	0.29	0.326
02:42:58	0.001	-0.001	0	0	0.363	0.348	0.333	0.352	0.008	0.008	0.009	0.007	0.013	0.012	0.014	0.015	0.015	0.015	0.016	0.018	0.022	0.021	0.025	0.03	0.115	0.158	0.145	0.113	0.312	0.318	0.278	0.324
02:45:58	0.001	-0.001	0	0	0.367	0.355	0.338	0.356	0.008	0.008	0.009	0.007	0.013	0.012	0.014	0.015	0.015	0.016	0.016	0.018	0.021	0.02	0.023	0.026	0.087	0.126	0.116	0.088	0.302	0.317	0.26	0.317
02:48:58	0.001	-0.001	0	0	0.375	0.361	0.344	0.359	0.008	0.008	0.009	0.007	0.014	0.012	0.014	0.015	0.015	0.016	0.016	0.018	0.021	0.019	0.022	0.024	0.066	0.098	0.091	0.069	0.286	0.318	0.249	0.309
02:51:58	0.001	-0.001	0	0	0.381	0.365	0.352	0.364	0.008	0.008	0.009	0.007	0.013	0.012	0.014	0.015	0.015	0.016	0.016	0.018	0.021	0.019	0.021	0.023	0.051	0.077	0.072	0.057	0.268	0.319	0.224	0.296
02:54:58	0.001	-0.001	0	0	0.391	0.373	0.355	0.37	0.007	0.008	0.008	0.007	0.013	0.012	0.014	0.015	0.015	0.016	0.016	0.018	0.021	0.019	0.021	0.022	0.041	0.063	0.058	0.047	0.246	0.312	0.197	0.28
02:57:58	0.001	-0.001	0	0	0.392	0.381	0.361	0.373	0.008	0.008	0.009	0.007	0.013	0.012	0.014	0.015	0.016	0.016	0.016	0.018	0.021	0.019	0.021	0.022	0.035	0.052	0.049	0.041	0.222	0.306	0.171	0.261
03:00:58	0.001	-0.001	0	0	0.399	0.385	0.368	0.377	0.008	0.008	0.008	0.007	0.013	0.012	0.014	0.014	0.015	0.016	0.016	0.018	0.021	0.02	0.021	0.022	0.032	0.045	0.042	0.036	0.194	0.296	0.143	0.239
03:03:58	0.001	-0.001	0	0	0.402	0.389	0.378	0.378	0.008	0.008	0.008	0.007	0.013	0.012	0.014	0.015	0.015	0.016	0.016	0.018	0.021	0.02	0.021	0.022	0.029	0.039	0.037	0.032	0.161	0.287	0.118	0.209
03:06:58	0.001	-0.001	0	0	0.408	0.393	0.381	0.385	0.007	0.008	0.008	0.007	0.013	0.012	0.014	0.014	0.015	0.016	0.016	0.018	0.021	0.02	0.021	0.022	0.027	0.034	0.033	0.03	0.129	0.27	0.097	0.178
03:09:58	0.001	-0.001	0	0	0.412	0.399	0.388	0.386	0.007	0.008	0.008	0.007	0.013	0.012	0.014	0.014	0.015	0.016	0.016	0.018	0.021	0.02	0.021	0.022	0.027	0.031	0.03	0.028	0.102	0.25	0.08	0.15
03:12:58	0.001	-0.001	0	0	0.411	0.404	0.394	0.392	0.008	0.008	0.008	0.007	0.013	0.012	0.014	0.014	0.015	0.016	0.016	0.018	0.021	0.02	0.021	0.022	0.026	0.029	0.029	0.027	0.081	0.225	0.068	0.127
03:15:58	0.001	-0.001	0	0	0.413	0.407	0.401	0.394	0.008	0.008	0.008	0.007	0.013	0.012	0.014	0.014	0.015	0.017	0.017	0.018	0.021	0.02	0.021	0.022	0.026	0.027	0.028	0.027	0.067	0.196	0.058	0.106
03:18:58	0.001	-0.001	0	0	0.421	0.41	0.402	0.4	0.007	0.008	0.008	0.007	0.013	0.012	0.014	0.014	0.015	0.016	0.016	0.018	0.021	0.02	0.021	0.021	0.026	0.027	0.027	0.026	0.056	0.163	0.05	0.09
03:21:58	0.001	-0.001	0	0	0.42	0.418	0.407	0.405	0.007	0.008	0.008	0.007	0.013	0.012	0.014	0.014	0.015	0.017	0.017	0.018	0.021	0.02	0.021	0.021	0.026	0.026	0.027	0.026	0.048	0.134	0.044	0.079
03:24:58	0.001	-0.001	0	0	0.422	0.421	0.411	0.409	0.007	0.008	0.008	0.007	0.013	0.012	0.013	0.013	0.015	0.016	0.017	0.018	0.021	0.02	0.021	0.021	0.026	0.026	0.027	0.026	0.043	0.109	0.039	0.069
03:27:58	0.001	-0.001	0	0	0.425	0.426	0.413	0.419	0.007	0.007	0.008	0.007	0.013	0.012	0.013	0.014	0.016	0.017	0.017	0.018	0.021	0.021	0.021	0.022	0.026	0.026	0.027	0.026	0.039	0.088	0.035	0.06
03:30:58	0.001	0	0	0	0.432	0.433	0.422	0.421	0.007	0.007	0.008	0.007	0.012	0.012	0.013	0.013	0.015	0.017	0.017	0.018	0.021	0.02	0.021	0.022	0.027	0.027	0.027	0.026	0.037	0.073	0.033	0.053
03:33:58	0.001	-0.001	0	0	0.441	0.437	0.425	0.43	0.007	0.007	0.008	0.007	0.012	0.012	0.013	0.013	0.015	0.017	0.017	0.018	0.021	0.02	0.021	0.022	0.026	0.026	0.027	0.026	0.036	0.061	0.031	0.046
03:36:58	0.001	-0.001	0	0	0.434	0.437	0.435	0.432	0.007	0.008	0.008	0.007	0.012	0.012	0.013	0.013	0.015	0.017	0.017	0.018	0.021	0.021	0.021	0.021	0.026	0.027	0.027	0.026	0.035	0.053	0.031	0.041
03:39:58	0.001	0	0	0	0.444	0.443	0.439	0.441	0.007	0.008	0.008	0.007	0.012	0.012	0.013	0.013	0.015	0.017	0.017	0.018	0.021	0.021	0.021	0.022	0.027	0.027	0.027	0.026	0.034	0.047	0.031	0.038
03:42:58	0.001	-0.001	0	0	0.449	0.448	0.444	0.444	0.007	0.007	0.008	0.007	0.012	0.012	0.013	0.013	0.015	0.017	0.017	0.018	0.021	0.021	0.021	0.022	0.027	0.027	0.027	0.026	0.034	0.043	0.03	0.036
03:45:58	0.001	-0.001	0	0	0.455	0.452	0.448	0.448	0.007	0.007	0.008	0.007	0.012	0.012	0.013	0.013	0.015	0.017	0.018	0.019	0.021	0.021	0.021	0.022	0.027	0.026	0.027	0.026	0.034	0.04	0.03	0.034
03:48:58	0.001	-0.001	0	0	0.453	0.457	0.455	0.455	0.007	0.007	0.008	0.007	0.012	0.012	0.013	0.013	0.015	0.017	0.018	0.019	0.021	0.021	0.021	0.021	0.027	0.027	0.027	0.026	0.034	0.038	0.03	0.034
03:51:58	0	-0.001	0	0	0.465	0.462	0.458	0.463	0.007	0.007	0.008	0.007	0.012	0.012	0.013	0.013	0.015	0.017	0.018	0.019	0.021	0.021	0.021	0.021	0.027	0.027	0.026	0.026	0.034	0.037	0.03	0.034
03:54:58	0.001	-0.001	0	0	0.47	0.467	0.465	0.466	0.007	0.007	0.008	0.007	0.012	0.012	0.013	0.013	0.015	0.017	0.018	0.019	0.021	0.021	0.021	0.021	0.027	0.027	0.026	0.026	0.034	0.036	0.03	0.034
03:57:58	0	-0.001	0	0	0.467	0.475	0.468	0.474	0.007	0.007	0.008	0.007	0.012	0.012	0.013	0.013	0.015	0.017	0.018	0.019	0.02	0.021	0.021	0.021	0.027	0.027	0.027	0.026	0.034	0.036	0.03	0.033
04:00:58	0	0	0	0	0.472	0.48	0.469	0.481	0.007	0.007	0.008	0.007	0.012	0.012	0.013	0.013	0.015	0.017	0.018	0.019	0.02	0.021	0.021	0.021	0.027	0.027	0.026	0.026	0.034	0.036	0.03	0.033
04:03:58	0.001	-0.001	0	0	0.486	0.483	0.473	0.484	0.007	0.007	0.008	0.007	0.012	0.012	0.013	0.013	0.015	0.017	0.018	0.019	0.02	0.021	0.021	0.022	0.027	0.027	0.026	0.026	0.034	0.036	0.03	0.033
04:06:58	0.001	0	0	0	0.489	0.486	0.477	0.49	0.007	0.007	0.008	0.007	0.012	0.012	0.013	0.013	0.016	0.017	0.019	0.02	0.02	0.021	0.021	0.022	0.027	0.027	0.026	0.026	0.034	0.036	0.03	0.033
04:09:58	0.001	0	0	0	0.492	0.492	0.482	0.492	0.007	0.008	0.008	0.007	0.012	0.012	0.013	0.012	0.015	0.017	0.019	0.02	0.02	0.022	0.021	0.022	0.027	0.027	0.026	0.026	0.034	0.037	0.03	0.032
04:12:58	0	0	0	0	0.504	0.495	0.487	0.498	0.007	0.007	0.008	0.007	0.012	0.012	0.013	0.013	0.015	0.017	0.019	0.02	0.02	0.022	0.021	0.022	0.027	0.027	0.026	0.026	0.034	0.037	0.03	0.032
04:15:58	0.001	0	0	0	0.502	0.502	0.492	0.501	0.007	0.008	0.008	0.007	0.012	0.012	0.013	0.013	0.016	0.017	0.019	0.02	0.02	0.022	0.021	0.022	0.027	0.027	0.027	0.026	0.035	0.037	0.03	0.033
04:18:58	0	-0.001	0	0	0.503	0.509	0.497	0.506	0.007	0.007	0.008	0.007	0.011	0.012	0.013	0.012	0.015	0.017	0.018	0.02	0.02	0.022	0.021	0.022	0.027	0.027	0.027	0.026	0.034	0.037	0.03	0.033
04:21:58	0.001	-0.001	0	0	0.513	0.509	0.502	0.509	0.007	0.007	0.008	0.007	0.012	0.012	0.013	0.012	0.016	0.017	0.018	0.02	0.02	0.022	0.021	0.022	0.027	0.027	0.026	0.026	0.034	0.037	0.03	0.033
04:24:58	0.001	0	0	0	0.521	0.516	0.504	0.513	0.007	0.008	0.008	0.007	0.012	0.012	0.013	0.013	0.016	0.017	0.018	0.021	0.02	0.022	0.022	0.022	0.027	0.027	0.027	0.026	0.034	0.037	0.03	0.033
04:27:58	0.001	0	0	0	0.53	0.517	0.509	0.52	0.007	0.007	0.008	0.007	0.012	0.012	0.013	0.012	0.015	0.017	0.018	0.021	0.02	0.023	0.022	0.022	0.027	0.027	0.027	0.026	0.035	0.037	0.03	0.032
04:30:58	0	0	0	0	0.529	0.526	0.517	0.523	0.007	0.008	0.008	0.007	0.012	0.012	0.013	0.013	0.016	0.017	0.018	0.021	0.02	0.023	0.022	0.022	0.027	0.028	0.027	0.026	0.034	0.037	0.03	0.033
04:33:58	0.001	0	0	0	0.527	0.528	0.522	0.529	0.007	0.007	0.008	0.007	0.011	0.012	0.013	0.012	0.016	0.017	0.019	0.021	0.02	0.023	0.022	0.022	0.027	0.028	0.027	0.026	0.034	0.037	0.03	0.032
04:36:58	0	0	0	0	0.537	0.531	0.526	0.533	0.007	0.007	0.008	0.008	0.011	0.012	0.013	0.012	0.016	0.017	0.019	0.021	0.02	0.023	0.022	0.022	0.027	0.028	0.027	0.026	0.034	0.037	0.03	0.033
04:39:58	0.001	-0.001	0	0	0.544	0.538	0.531	0.536	0.007	0.008	0.008	0.008	0.012	0.012	0.013	0.012	0.016	0.017	0.019	0.022	0.02	0.023	0.022	0.022	0.027	0.028	0.027	0.026	0.034	0.037	0.03	0.033
04:42:58	0.001	0	0	0	0.553	0.541	0.536	0.541	0.007	0.008	0.008	0.008	0.012	0.012	0.013	0.012	0.016	0.017	0.019	0.022	0.02	0.024	0.022	0.023	0.027	0.028	0.027	0.026	0.034	0.038	0.03	0.033
04:45:58	0	0	0	0	0.553	0.545	0.539	0.546	0.007	0.007	0.008	0.008	0.012	0.012	0.017	0.012	0.016	0.017	0.019	0.022	0.02	0.024	0.023	0.023	0.027	0.028	0.027	0.026	0.034	0.038	0.031	0.033
04:48:58	0.001	0	0	0	0.559	0.551	0.545	0.55	0.007	0.008	0.008	0.008	0.011	0.012	0.017	0.012	0.016	0.017	0.019	0.022	0.02	0.024	0.026	0.023	0.027	0.028	0.027	0.026	0.034	0.038	0.031	0.033
04:51:58	0.001	0	0	0	0.568	0.552	0.548	0.553	0.007	0.008	0.008	0.008	0.011	0.012	0.017	0.012	0.016	0.017	0.019	0.022	0.02	0.024	0.026	0.023	0.026	0.028	0.027	0.026	0.035	0.038	0.031	0.033
04:54:58	0.001	0	0	0	0.572	0.559	0.551	0.554	0.007	0.008	0.008	0.008	0.011	0.012	0.018	0.012	0.016	0.017	0.019	0.023	0.02	0.024	0.023	0.023	0.027	0.028	0.027	0.026	0.034	0.038	0.031	0.033
04:57:58	0.001	0	0	0	0.578	0.562	0.555	0.56	0.007	0.008	0.008	0.008	0.011	0.012	0.017	0.012	0.016	0.017	0.019	0.023	0.02	0.024	0.023	0.023	0.026	0.028	0.028	0.026	0.034	0.038	0.031	0.033
05:00:58	0.001	0	0	0	0.578	0.565	0.563	0.564	0.007	0.008	0.008	0.008	0.011	0.012	0.017	0.012	0.016	0.017	0.02	0.023	0.02	0.024	0.024	0.023	0.026	0.029	0.028	0.027	0.034	0.038	0.031	0.033
fluo-comp
Time	A12	B12	E12	F12	A11	B11	C11	D11	A1	B1	C1	D1	A2	B2	C2	D2	A3	B3	C3	D3	A4	B4	C4	D4	A5	B5	C5	D5	A6	B6	C6	D6
00:01:48	5	-7	4	-9	9	2	-5	3	9	-5	2	-1	3	3	-2	0	1	6	13	5	-1	-1	0	2	11	-6	7	1	0	0	3	-11
00:04:48	-4	-5	-3	3	2	-9	-4	-7	1	0	3	-2	-9	-4	-6	-2	-1	-1	8	5	4	-9	-8	4	-10	0	-1	3	9	1	-4	-11
00:07:48	-3	-1	-1	5	13	1	0	20	-6	0	4	0	5	7	2	6	-2	-9	2	-1	-4	-5	5	7	-7	7	-3	9	-5	10	-4	-4
00:10:48	-10	-2	10	-4	-17	-1	2	7	-1	5	-4	1	3	1	2	3	2	9	-5	2	-2	5	7	-4	9	1	-12	2	-1	-7	1	-1
00:13:48	6	2	-3	1	-6	-2	-6	-2	4	3	-1	2	-9	-1	4	7	6	-1	3	-5	-2	-10	7	4	-2	-6	0	-3	-1	-3	-6	4
00:16:48	0	-13	4	2	-5	2	0	1	0	4	11	-2	-1	2	3	-7	-1	-7	5	-5	-6	-3	0	-13	-12	-2	16	6	-16	-3	1	3
00:19:48	-5	9	-2	4	3	-4	6	7	4	-1	0	3	-6	3	4	-3	3	-5	-5	10	3	7	6	-4	10	-7	0	11	1	3	3	-3
00:22:48	-1	0	-5	1	-3	6	1	-1	4	-2	11	-6	-10	-3	-6	6	5	-12	-6	-10	-4	8	-3	4	14	1	2	-1	2	4	6	-6
00:25:48	-5	-11	-5	4	-1	4	7	10	-4	10	2	1	1	2	5	6	10	1	-3	1	17	12	2	-2	0	-7	13	6	10	7	3	0
00:28:48	-3	9	0	-3	-5	0	12	-6	3	-1	-2	10	2	1	-3	3	-4	-5	-11	0	-4	-15	1	0	-8	-5	2	-4	-7	-4	3	-6
00:31:48	-4	-7	1	-1	-1	4	-9	-7	2	4	-6	5	8	-5	-3	-13	0	-5	-9	0	3	-4	-13	-7	10	3	2	-6	-8	1	-9	-8
00:34:48	-5	0	5	-5	6	5	1	-4	-2	6	4	6	1	4	-5	7	3	-2	0	4	1	-6	8	1	5	0	-12	-5	6	9	5	1
00:37:48	8	-9	0	-2	-4	8	-6	8	6	1	16	1	-10	3	-1	-3	5	-3	0	1	7	-1	-2	-2	-8	-2	-1	5	4	-11	-4	-6
00:40:48	0	2	1	0	-6	-11	-10	-3	0	9	9	5	4	5	-3	9	3	11	-2	7	7	-12	12	-5	-4	-2	7	6	3	-2	-1	-6
00:43:48	5	-2	-12	9	2	-1	6	7	2	13	5	10	5	-6	-8	-6	0	4	11	7	4	-2	0	-11	-3	3	-13	5	2	-2	7	-12
00:46:48	5	-9	-3	1	9	7	-1	0	-3	6	3	15	-13	8	1	6	-1	2	4	-8	-6	-8	-13	3	-9	-6	14	-14	-1	0	0	7
00:49:48	-6	5	-5	10	-2	-10	-6	4	1	6	-9	-7	-6	-6	-6	-10	-6	-2	-6	2	3	-5	-4	-9	-5	-1	-9	-6	-20	-7	-12	-6
00:52:48	3	-2	2	0	-5	-4	-10	-5	0	3	-18	3	-16	-5	-13	-1	1	-7	-9	-3	0	-6	-2	-7	-2	6	3	-6	-8	-20	2	1
00:55:48	-7	4	12	-9	6	0	1	13	1	-2	0	0	0	-4	-6	9	3	0	1	-4	1	-2	8	14	-8	14	7	7	4	6	-7	-1
00:58:48	-8	-2	-6	12	-17	-3	-1	-6	-7	-6	2	-13	-17	1	-4	1	-13	-12	-6	-2	-22	-14	-7	-1	-13	1	-21	-8	-15	-11	-6	4
01:01:48	2	3	-5	1	-16	-1	-13	-5	-1	-10	-5	-12	-7	5	0	-12	-13	-1	0	-6	-4	6	-4	-8	-9	-2	-14	-12	-11	-16	0	-8
01:04:48	1	12	-5	-3	-7	-4	-2	15	-2	-9	-2	-2	-5	7	0	0	-9	8	-4	1	-16	-10	-6	-2	-1	2	-6	-10	-15	10	-2	-19
01:07:48	4	4	9	-1	1	2	1	5	2	5	-3	-3	11	4	0	-4	-4	-6	-1	-4	-3	0	-1	18	-2	-1	-9	1	1	-3	-6	4
01:10:48	0	1	4	0	-2	-4	1	2	-2	4	3	1	-8	-5	5	-9	4	-1	-5	-6	3	-3	-4	0	-3	5	-7	-9	-13	-2	4	5
01:13:48	5	2	-3	-3	-9	-2	5	-3	4	-9	1	-1	-8	-11	-3	-13	0	-19	-8	-15	-3	-1	-5	-15	-8	-15	-3	-12	-1	3	-10	0
01:16:48	2	4	-6	3	-1	1	-11	-2	-3	11	0	5	3	2	-10	2	-9	5	1	-8	-10	-4	-5	4	-4	-7	0	5	0	-1	-7	-7
01:19:48	-1	-2	-1	-1	-4	-12	-4	4	-4	12	3	2	-6	3	-13	-3	-9	-10	2	1	-5	-14	-5	7	6	-17	7	2	-1	-6	-8	5
01:22:48	5	2	0	-6	-3	-6	-5	-6	8	2	1	10	-3	-12	-8	-3	-2	-13	-1	-4	-9	-8	-10	-6	1	-5	-9	-6	-2	-1	-11	-4
01:25:48	-4	-3	10	-12	-14	2	-18	-8	0	-4	5	-5	3	-2	1	-11	0	-1	-13	8	-11	-13	-3	0	-10	-4	0	3	-11	-12	-4	-13
01:28:48	-3	4	-1	11	-5	-11	1	-4	2	6	-7	10	-6	3	-4	0	-6	-7	4	-4	-5	10	-4	13	-6	2	1	2	-1	-6	-7	4
01:31:48	5	-3	1	-2	-6	-2	-10	-7	13	18	15	25	3	-6	-4	0	-9	8	-3	1	6	-8	0	5	13	0	-2	4	0	-2	-2	6
01:34:48	-4	0	1	13	-3	-6	8	-5	4	2	6	4	10	-4	-3	-3	-4	-3	4	-2	-8	-2	0	-4	-4	-4	-8	-8	9	0	4	0
01:37:48	5	2	-3	-4	-8	-10	-4	-11	3	8	5	-5	-5	-6	-19	-3	-11	-3	-13	-9	-14	0	-8	-2	-9	-2	-3	-4	-8	-10	-3	-7
01:40:48	6	-10	-1	7	-10	-2	-8	-3	20	13	5	-3	-14	-3	-6	-15	-11	4	-4	-8	-2	-9	-5	-4	4	-7	-9	-16	-17	-11	3	5
01:43:48	0	-4	-6	10	-6	-12	-9	-6	11	23	24	6	-3	-5	-8	-1	-15	-8	-6	-11	-1	-1	-11	-12	-8	6	-2	-11	-7	1	-7	-12
01:46:48	-1	3	0	-15	-5	-12	-12	-12	14	16	21	12	-19	-8	6	-15	-10	-5	-8	-7	6	-13	-8	-18	-8	-21	-18	-5	-15	-11	-10	-3
01:49:48	-3	9	4	-1	-10	-21	1	-8	16	19	13	22	0	-4	-6	-5	3	-11	-15	-8	2	-14	11	-8	-8	-8	-25	-3	-1	-11	-16	-11
01:52:48	3	-12	-7	-4	-10	-9	-21	-3	38	19	20	36	1	-6	1	-8	-9	-2	0	4	0	-14	-2	-11	4	-3	1	-4	-8	-6	-9	-9
01:55:48	-4	-1	1	3	-3	-15	-6	-2	55	41	50	42	2	5	1	-3	-5	-8	0	-1	-1	-4	0	1	2	-8	-5	-3	1	1	-4	-10
01:58:48	1	7	6	-4	-8	-12	-2	-12	59	72	43	48	3	9	2	-2	5	4	-7	-7	-10	-7	-1	-14	-9	-12	1	4	2	1	-7	-7
02:01:48	-6	6	1	7	-2	-5	-5	-2	54	49	67	60	8	17	2	6	-2	-3	-3	-9	-3	2	-11	-8	-13	-18	0	-9	-9	2	-9	-5
02:04:48	7	2	9	-9	-16	-13	-17	-15	81	50	65	64	1	11	1	7	-6	5	-8	-9	-6	-10	-9	-10	-14	-4	1	-2	-9	-12	2	-4
02:07:48	1	-4	0	3	1	-3	-12	-10	103	94	89	65	16	18	13	19	11	4	-3	-5	-7	-4	-3	-2	-7	-8	-10	0	-9	-5	1	-2
02:10:48	-8	11	1	-2	-11	-9	-17	-11	93	88	73	64	21	21	13	5	11	-8	13	-13	-8	-20	-11	-17	-7	-17	-20	-16	-8	-11	-17	-10
02:13:48	-2	-4	7	5	-9	-4	-1	-8	114	92	100	100	32	18	31	19	1	-12	-3	6	-11	-1	4	-2	-10	-6	-8	-18	-11	-10	-11	-12
02:16:48	0	0	1	4	-5	-2	-12	-9	127	98	118	116	52	52	33	33	17	3	-4	9	-4	2	-1	-2	-10	-8	-2	-4	-5	7	-15	-5
02:19:48	-7	-2	7	0	-5	-16	-10	-6	139	98	107	109	41	41	27	48	-3	-3	4	-1	3	5	-7	0	-4	-6	-6	2	-5	-3	-2	-10
02:22:48	-5	-9	-1	-4	-3	-6	-10	-2	126	125	113	116	58	47	43	58	9	4	12	-10	7	-2	-7	-7	-11	2	-16	-8	-8	-12	-12	-12
02:25:48	-5	-3	10	4	-7	2	2	7	153	133	140	120	68	64	58	62	-1	18	15	4	5	5	4	1	-3	3	-3	2	-11	-6	-7	-10
02:28:48	8	1	-4	4	-9	-11	-14	-3	148	131	141	141	83	63	67	75	2	2	11	11	1	-3	-6	-3	-15	-16	-4	-15	-10	-16	-17	-13
02:31:48	4	-1	-2	-2	-15	-12	-7	-10	167	141	147	149	82	75	73	78	19	11	-5	-8	-12	-10	-2	-8	2	-15	-17	-15	-17	-3	-12	-11
02:34:48	-6	4	-2	-3	-10	-4	-12	-15	172	170	153	171	98	95	72	93	19	5	1	3	-1	13	-1	-11	-12	-18	-1	-12	-5	-9	-8	-9
02:37:48	2	10	11	-10	-2	-11	-11	-8	189	150	155	170	112	135	104	114	27	23	21	10	5	1	8	3	1	-2	11	-1	-5	2	-8	0
02:40:48	6	6	-6	-7	-2	-5	-1	-8	180	172	171	163	115	123	104	115	39	25	41	33	10	3	8	-3	-14	1	2	-12	-9	-13	-16	-8
02:43:48	-5	0	-4	10	-2	-10	-7	6	198	174	170	163	141	143	124	116	42	42	34	38	-1	13	11	0	0	2	9	-4	6	-4	-3	-12
02:46:48	-3	1	8	-2	-5	-7	-17	-11	163	178	197	196	140	138	135	116	50	48	41	45	10	-2	12	8	-9	-5	-3	-14	-14	-12	-13	-10
02:49:48	3	4	1	-10	-9	-4	-12	-13	197	186	190	174	148	143	144	175	59	66	61	59	10	4	8	6	-6	-3	-4	-11	-9	-5	-5	-15
02:52:48	-8	-4	8	-1	-11	-14	-9	-12	201	186	194	172	163	141	162	146	74	67	64	56	7	4	-9	0	7	-5	-14	6	-9	-12	-9	-7
02:55:48	-1	4	14	-9	-4	-13	-8	-12	196	182	210	174	176	173	166	159	88	59	77	80	9	6	1	8	6	-9	2	0	-13	-8	-3	-7
02:58:48	1	11	9	-9	-11	-7	-14	-9	190	200	182	187	183	187	180	178	111	83	96	94	18	15	14	17	11	2	3	7	-5	1	-14	-19
03:01:48	3	0	-6	8	-21	-16	-15	-14	179	200	219	208	201	164	185	180	81	85	91	111	13	11	16	12	-4	5	-14	1	-2	-15	-4	-1
03:04:48	4	-4	3	1	-19	-11	-22	2	208	192	199	220	186	183	178	203	130	110	125	111	29	30	14	15	-3	-7	-5	3	-7	-13	-5	-5
03:07:48	-4	7	-5	4	-3	-11	-7	-10	222	218	221	222	197	196	189	175	131	130	123	111	41	29	44	23	-7	18	-3	-2	-1	-8	8	2
03:10:48	4	1	-6	3	-17	-7	-7	-9	243	221	212	215	210	202	189	201	143	139	150	142	50	47	44	31	2	4	11	5	3	-1	1	-4
03:13:48	-8	-3	-3	1	-11	-4	-7	-7	230	219	217	215	214	262	208	205	132	150	164	153	82	56	50	42	15	13	-1	7	-3	1	10	5
03:16:48	4	3	-9	-6	-13	-2	-17	-17	236	200	256	230	255	221	217	197	158	181	168	160	72	60	77	54	8	21	10	7	7	6	-4	2
03:19:48	0	6	3	4	-12	-16	-13	-11	233	222	200	214	216	217	208	228	171	177	169	149	77	70	71	67	8	10	0	8	-12	-3	-8	3
03:22:48	5	8	-6	-3	-15	-22	-13	-7	241	220	230	205	223	248	220	236	165	186	158	172	86	87	85	82	-1	14	12	13	-7	-15	-1	-9
03:25:48	0	-3	0	7	-16	-14	-21	-23	220	226	228	241	221	252	241	243	188	182	187	183	100	99	102	93	16	3	20	3	-2	-4	-2	2
03:28:48	-1	0	9	-2	-13	-17	-10	-19	250	227	217	229	231	220	236	252	199	191	194	190	134	101	117	95	28	6	10	21	2	-9	0	-9
03:31:48	3	3	2	-2	-14	-12	-16	-21	253	228	244	218	260	215	238	234	197	212	190	206	157	138	136	127	23	23	20	28	-3	-6	-3	1
03:34:48	-4	-3	2	0	-11	-20	-23	-13	211	210	212	236	241	231	233	253	212	208	225	218	145	132	131	128	33	27	20	41	5	1	17	-4
03:37:48	-3	-5	2	-2	-17	0	-12	-5	253	226	235	216	249	247	247	241	204	249	213	210	179	142	153	148	53	27	34	40	13	2	17	-4
03:40:48	18	-3	-13	6	-10	-12	-3	-11	252	255	241	259	252	251	213	234	215	230	211	248	189	182	170	142	60	45	38	68	15	4	11	0
03:43:48	5	-2	1	-5	2	-23	-13	-19	228	206	232	220	230	233	246	230	212	244	233	227	179	171	174	163	57	38	38	74	13	0	-1	3
03:46:48	-3	-2	1	-4	-3	-16	-8	-12	245	230	227	201	238	264	262	257	223	223	225	235	174	193	221	179	73	71	68	81	5	-1	18	1
03:49:48	4	6	-1	3	-3	-19	1	-4	226	236	247	266	221	247	282	252	233	249	237	269	223	192	223	179	90	78	77	99	19	-1	36	8
03:52:48	2	-2	-11	2	-10	-9	-9	-9	231	245	234	254	252	265	261	258	234	264	270	259	229	203	223	204	114	81	86	120	20	2	18	24
03:55:48	2	7	-12	4	-8	-9	-10	-17	266	270	257	255	240	259	234	239	251	255	253	263	237	214	222	221	126	90	107	158	30	6	45	21
03:58:48	4	-1	-6	-2	-16	-9	-10	-22	216	243	245	216	231	236	263	269	262	239	259	231	240	227	209	229	150	104	116	156	29	1	42	25
04:01:48	-3	-4	-1	0	-2	-9	-7	-14	242	232	264	221	228	269	224	264	265	252	254	253	250	247	255	257	133	131	158	163	24	6	48	20
04:04:48	5	9	-4	7	-13	-15	-17	-11	250	240	244	250	264	261	254	258	268	264	258	272	254	261	282	256	167	153	165	171	62	23	55	47
04:07:48	1	-4	5	-9	-8	-7	-13	-4	241	235	233	213	266	247	270	262	258	242	281	255	251	258	252	244	179	171	147	195	67	18	83	55
04:10:48	0	4	5	0	-4	-11	-16	-3	245	251	227	246	234	264	251	238	242	253	275	272	250	236	275	255	187	177	179	197	88	0	100	66
04:13:48	-8	1	1	9	-7	-7	-10	-3	243	222	257	226	252	290	271	264	279	262	256	289	258	272	271	271	210	192	198	219	108	19	123	74
04:16:48	-9	-2	5	10	-26	-24	-18	-17	237	203	243	241	237	246	258	240	238	275	270	287	284	249	297	271	200	201	215	230	119	25	114	88
04:19:48	9	3	7	-5	-13	-2	-20	-17	227	215	226	250	245	241	248	247	236	289	263	274	264	262	296	233	206	218	217	222	141	27	167	94
04:22:48	-2	-7	-1	10	-16	-9	-24	-11	235	249	275	240	263	261	255	260	270	267	281	284	251	263	288	282	240	207	234	271	136	28	145	128
04:25:48	-5	-1	5	-6	-10	-22	-11	-12	257	226	239	237	266	282	271	248	276	269	262	263	247	280	290	292	261	211	227	267	158	38	163	133
04:28:48	-4	2	4	-4	-13	-14	-20	-12	251	250	261	243	249	260	292	280	249	282	281	282	281	278	280	267	276	240	252	255	161	70	188	140
04:31:48	-5	-2	-2	-8	-19	-23	-14	-15	253	222	230	257	236	272	256	286	263	281	274	256	287	294	281	272	245	275	269	289	180	64	194	182
04:34:48	-1	1	10	12	-22	-15	-17	-26	242	234	237	258	243	245	260	255	272	259	288	291	272	288	300	280	288	256	265	287	213	85	203	189
04:37:48	7	-4	8	-7	-14	-13	-18	-16	232	230	224	234	256	274	281	282	254	285	291	265	298	282	278	289	266	299	285	319	244	98	223	188
04:40:48	-2	-1	-2	-2	-14	-25	-9	-13	242	244	231	258	264	276	266	251	278	290	318	277	288	288	294	302	282	305	280	290	214	113	231	202
04:43:48	-3	-1	1	7	-12	-4	-13	-22	238	234	234	237	250	315	290	253	280	291	314	297	302	282	339	308	284	275	283	306	253	139	237	231
04:46:48	-2	1	-5	7	-14	-16	-11	-9	266	237	244	246	253	289	281	273	265	316	300	265	299	295	307	275	291	291	301	316	258	154	244	248
04:49:48	-2	-2	4	-1	-8	-13	-10	-13	259	255	229	240	254	233	267	275	253	292	275	278	264	307	330	297	291	286	325	280	278	146	273	285
04:52:48	0	-3	2	-7	-14	-20	-5	-12	214	235	277	229	261	241	265	240	283	272	293	264	283	326	298	295	301	329	313	289	261	171	273	249
04:55:48	0	-2	-2	-6	-11	-8	-10	-19	239	231	268	247	282	269	267	284	281	283	292	291	281	303	325	323	273	317	314	320	293	204	284	268
04:58:48	-3	3	4	3	-12	-22	-11	-8	255	243	261	260	264	263	250	260	255	284	280	280	312	320	334	328	323	307	304	336	288	206	296	299
05:01:48	-2	2	-2	-12	-11	-15	-20	-10	245	242	235	256	260	280	283	297	273	280	288	329	309	324	301	305	299	319	323	342	312	227	290	305

## Sheet: Supplementary Figure 2
Data for Supplementary Figure 2
T7 cascade plasmids	0	0.01	0.33	0.1	0.33	1	3.33
Rep1	0.316798	0.333962	0.977632	4.77448	20.0147	50.0202	124.808
Rep2	0.366291	0.339516	0.960176	3.8569	12.6162	48.8717	109.031
Rep3	0.316294	0.323865	0.996124	4.02677	16.1711	43.1466	108.607
T7 cascade linear	0	0.01	0.33	0.1	0.33	1	3.33	10
Rep1	0.259308	0.308724	1.05371	5.23968	6.59301	38.0442	63.5077	72.4357
Rep2	0.743144	0.350123	1.34812	4.98844	11.9026	16.5911	50.4363	82.0294
Rep3	0.260316	0.31478	0.88428	3.05182	5.56876	40.7913	66.7353	73.5077
p70adeGFP plasmids	0	0.5	1	2	5	10
Rep1	0.331942	1.85422	10.5093	38.3235	87.3394	106.178
Rep2	1.05577	2.18637	10.63	32.0735	91.23	100.523
Rep3	0.359216	2.39653	8.9703	36.906	84.6448	106.34
p70adeGFP linear	0	0.5	1	2	5	10	15
Rep1	0.43139	1.90105	2.93928	7.28434	11.1411	35.6205	51.9044
Rep2	0.648677	0.502913	1.92345	6.12064	17.269	47.8365	55.9408
Rep3	0.631651	0.778981	2.09547	4.22223	13.5598	39.1656	51.032

## Sheet: Supplementary Figure 8
all data assignment and plotting method is presented in https://github.com/Noireauxlab-TXTL/PHEIGES PHEIGES_kinetics folder.
OD										fluo
F11	G11	H11	F10	G10	H10	E6	F6	G6		F11	G11	H11	F10	G10	H10	E6	F6	G6
-0.002	0	0.002	0.021	0.019	0.017	0.018	0.018	0.018		-8	12	-5	-16	-19	8	-8	-6	-12
-0.002	0	0.002	0.022	0.018	0.017	0.019	0.019	0.018		5	3	-9	2	-8	1	1	-2	-3
-0.001	0	0.002	0.021	0.017	0.017	0.03	0.019	0.017		6	-7	2	-1	-10	-3	19	0	1
-0.001	0	0.002	0.021	0.017	0.018	0.021	0.019	0.017		-2	0	3	7	-3	-3	3	-7	-9
-0.001	0	0.002	0.021	0.017	0.018	0.024	0.019	0.018		-3	-6	9	-3	-3	-2	-2	-9	-6
-0.001	0	0.002	0.022	0.018	0.019	0.021	0.019	0.019		-1	-5	5	-10	-1	-7	-6	9	-12
-0.001	0	0.002	0.022	0.019	0.02	0.023	0.02	0.02		3	1	-3	9	1	-4	-3	8	-4
-0.001	-0.001	0.002	0.024	0.02	0.021	0.027	0.021	0.021		-5	5	1	-7	-6	-7	-17	-6	-4
-0.001	-0.001	0.002	0.025	0.022	0.023	0.03	0.023	0.021		1	-2	1	13	-9	-7	1	0	5
-0.002	-0.001	0.002	0.026	0.023	0.025	0.025	0.024	0.023		1	0	-1	-3	-18	-11	-4	-19	-13
-0.001	-0.001	0.002	0.029	0.026	0.027	0.027	0.026	0.026		-3	4	-2	19	-4	0	8	5	14
-0.001	0	0.002	0.031	0.029	0.03	0.037	0.029	0.029		1	-7	7	-9	5	9	-2	-7	-2
-0.001	0	0.001	0.033	0.031	0.033	0.035	0.032	0.032		-3	-1	3	7	-5	-9	-4	0	-3
-0.001	0	0.002	0.037	0.035	0.037	0.035	0.035	0.035		1	6	-6	-10	-8	-2	-8	4	-1
-0.001	0	0.002	0.041	0.039	0.041	0.059	0.039	0.039		1	1	-1	8	13	0	10	1	10
-0.001	0	0.002	0.045	0.043	0.046	0.055	0.043	0.043		3	-1	-2	4	-1	-11	-4	8	8
-0.001	0	0.002	0.049	0.048	0.052	0.061	0.047	0.049		1	4	-4	-2	-3	-12	-6	0	2
-0.001	0	0.001	0.055	0.052	0.057	0.064	0.052	0.053		-1	-10	10	7	1	15	-4	-2	2
-0.001	-0.001	0.002	0.06	0.058	0.063	0.085	0.058	0.059		3	2	-6	-12	2	-4	-12	-13	-16
-0.001	0	0.002	0.066	0.065	0.069	0.071	0.064	0.066		-5	4	0	2	-2	0	2	5	0
-0.001	0	0.002	0.074	0.072	0.077	0.088	0.071	0.072		3	0	-3	5	6	4	9	-6	8
-0.001	0	0.002	0.08	0.081	0.086	0.086	0.078	0.08		-5	5	-1	-9	0	4	3	-5	-1
-0.001	0	0.002	0.087	0.089	0.095	0.084	0.085	0.088		-8	6	3	8	3	2	5	15	-5
-0.001	0	0.002	0.096	0.097	0.104	0.106	0.094	0.096		8	-4	-4	1	-1	-1	-4	2	-5
-0.001	0	0.001	0.105	0.105	0.115	0.128	0.102	0.105		-4	4	-1	-4	3	-9	-6	-3	-9
-0.001	0	0.002	0.113	0.115	0.125	0.135	0.112	0.114		-2	7	-5	-1	-1	0	0	7	4
-0.001	0	0.001	0.123	0.126	0.137	0.144	0.122	0.124		3	1	-3	-5	-9	-5	-5	1	2
-0.001	0	0.001	0.136	0.135	0.147	0.163	0.132	0.137		10	-4	-6	1	1	-15	0	-13	6
-0.001	0	0.001	0.15	0.148	0.161	0.174	0.142	0.149		-2	1	0	-3	-7	-10	2	-6	6
-0.001	0	0.002	0.164	0.158	0.17	0.185	0.153	0.159		5	-10	4	-6	-5	-11	-7	-16	-12
-0.001	0	0.001	0.178	0.17	0.184	0.192	0.166	0.171		5	-3	-2	-15	-12	-8	-14	-8	-12
-0.001	0	0.001	0.188	0.183	0.195	0.201	0.177	0.181		2	1	-2	-10	-11	-12	-13	-16	-6
-0.001	0	0.001	0.201	0.195	0.206	0.208	0.186	0.19		2	-4	2	11	-3	-7	-8	-10	-2
-0.001	0	0.002	0.215	0.207	0.218	0.216	0.196	0.199		-1	1	-1	-1	-1	1	-1	-10	-2
-0.001	0	0.001	0.226	0.217	0.229	0.222	0.203	0.205		2	-3	2	5	-9	-7	-9	-8	-11
-0.001	0	0.001	0.237	0.228	0.241	0.223	0.208	0.207		-6	8	-2	-3	-7	4	-7	-14	-10
-0.001	0	0.002	0.247	0.24	0.252	0.223	0.207	0.206		-3	3	-1	-10	-13	-11	-19	-13	-17
-0.001	0	0.001	0.257	0.25	0.263	0.215	0.203	0.198		1	-5	5	-11	-14	-15	-2	-12	-10
-0.001	0	0.001	0.269	0.26	0.272	0.201	0.192	0.182		-7	8	0	-9	-10	-11	-8	-7	-17
-0.001	0	0.001	0.279	0.271	0.283	0.179	0.173	0.159		2	0	-2	-17	-13	-17	1	-4	-10
-0.001	0	0.001	0.287	0.282	0.295	0.151	0.146	0.13		3	-2	-1	-14	-9	-2	-10	-10	-9
-0.001	0	0.002	0.299	0.293	0.306	0.126	0.119	0.099		8	-3	-5	-10	-7	1	-7	-7	4
-0.001	0	0.002	0.311	0.306	0.318	0.089	0.094	0.073		-4	4	0	-30	-5	-20	-6	-21	-9
-0.001	0	0.002	0.325	0.317	0.332	0.071	0.075	0.056		-9	2	6	-9	-11	-7	-13	-13	-3
-0.001	0	0.001	0.337	0.333	0.346	0.056	0.059	0.043		-4	5	0	-10	-14	-16	-12	1	3
-0.001	0	0.002	0.35	0.344	0.359	0.044	0.046	0.032		3	3	-7	-21	-9	-13	-9	-3	-4
-0.001	0	0.001	0.364	0.357	0.371	0.034	0.036	0.025		3	2	-4	-22	-23	-10	-14	-11	-11
-0.001	0	0.002	0.378	0.371	0.382	0.026	0.027	0.021		-2	-1	4	-20	-7	-17	15	17	20
-0.001	-0.001	0.002	0.391	0.382	0.396	0.022	0.022	0.018		-6	-7	13	-10	-15	-17	12	5	9
-0.001	0	0.002	0.404	0.394	0.409	0.02	0.02	0.017		-1	-2	3	-12	-32	-13	24	3	48
-0.001	0	0.002	0.413	0.404	0.417	0.019	0.019	0.017		3	-3	-1	-21	-13	-6	44	42	39
-0.001	0	0.001	0.426	0.415	0.426	0.018	0.018	0.016		-7	0	6	-20	-8	-22	61	39	59
-0.001	0	0.001	0.434	0.423	0.434	0.018	0.018	0.016		2	-2	0	-18	-13	-15	63	62	90
-0.001	0	0.001	0.442	0.43	0.44	0.017	0.018	0.016		-1	-4	5	-10	-11	-12	95	75	112
-0.001	0	0.001	0.449	0.436	0.448	0.017	0.018	0.016		6	-2	-3	-13	-12	-7	130	107	148
-0.001	0	0.001	0.454	0.442	0.451	0.017	0.018	0.016		11	-3	-8	-7	-9	-9	135	105	180
-0.001	0	0.002	0.459	0.446	0.453	0.017	0.018	0.016		0	1	-2	-18	-23	-28	173	151	203
-0.001	-0.001	0.001	0.464	0.45	0.454	0.018	0.017	0.016		2	0	-2	-19	-17	-7	212	201	255
-0.001	-0.001	0.001	0.467	0.449	0.456	0.018	0.018	0.016		-11	9	3	-25	-22	-21	218	234	242
-0.001	0	0.001	0.465	0.452	0.455	0.017	0.017	0.016		-6	1	4	-21	-20	-14	278	290	325
-0.001	0	0.001	0.469	0.451	0.452	0.018	0.018	0.016		1	3	-4	-19	-19	-18	320	331	386
-0.001	-0.001	0.001	0.469	0.451	0.445	0.018	0.018	0.016		12	-6	-7	-5	-18	-23	357	361	430
-0.001	0	0.001	0.469	0.449	0.446	0.018	0.018	0.016		-2	-7	9	-19	-13	-14	389	374	485
-0.001	-0.001	0.001	0.472	0.45	0.444	0.018	0.017	0.016		6	-3	-3	-14	-18	-16	422	473	472
-0.001	0	0.001	0.466	0.449	0.448	0.018	0.017	0.016		-6	-4	10	-9	-21	-10	477	450	559
-0.001	0	0.001	0.463	0.444	0.445	0.018	0.02	0.016		7	4	-12	-13	-15	-25	517	493	550
-0.001	0	0.001	0.463	0.442	0.447	0.018	0.02	0.016		-2	8	-7	-12	-19	-4	558	553	620
-0.001	-0.001	0.001	0.461	0.44	0.444	0.018	0.017	0.016		-1	-6	6	-10	-31	-17	590	592	648
-0.001	0	0.002	0.456	0.437	0.441	0.019	0.024	0.016		-12	10	1	-26	-23	-25	618	607	624
-0.001	-0.001	0.001	0.457	0.437	0.441	0.019	0.018	0.016		-2	1	0	-10	-10	-7	709	651	712
-0.001	0	0.001	0.452	0.432	0.437	0.019	0.018	0.016		5	-4	0	-14	-13	-16	683	677	685
-0.001	0	0.001	0.452	0.435	0.436	0.018	0.017	0.016		2	-2	-1	-9	-16	-20	750	712	783
-0.001	0	0.001	0.45	0.434	0.437	0.019	0.017	0.016		-4	3	0	-16	-17	-14	791	735	776
-0.001	0	0.001	0.447	0.432	0.435	0.019	0.018	0.016		6	-8	3	-16	-25	-14	784	818	817
-0.001	0	0.001	0.449	0.432	0.437	0.019	0.018	0.016		-2	6	-5	-3	-4	-3	868	807	789
-0.001	-0.001	0.001	0.448	0.431	0.434	0.019	0.018	0.016		8	1	-9	-22	-17	-18	803	802	846
-0.001	0	0.001	0.448	0.43	0.433	0.018	0.018	0.016		3	5	-7	-18	-9	-13	897	842	837
-0.001	0	0.001	0.448	0.431	0.432	0.019	0.018	0.017		-2	-10	13	-20	-14	-11	896	895	947
-0.001	0	0.001	0.445	0.43	0.432	0.019	0.018	0.016		7	-5	-1	-6	-8	-5	925	893	934
-0.001	0	0.001	0.441	0.427	0.43	0.019	0.018	0.017		-2	7	-4	-14	-25	-23	890	935	912
-0.001	0	0.001	0.44	0.425	0.428	0.019	0.018	0.017		3	1	-3	-17	-27	-13	924	938	942
-0.001	0	0.001	0.441	0.425	0.429	0.019	0.018	0.017		7	1	-9	-18	-34	-31	982	935	948
-0.001	-0.001	0.001	0.437	0.425	0.429	0.019	0.018	0.017		2	1	-2	-14	-7	-17	988	933	947
-0.001	0	0.001	0.438	0.425	0.429	0.019	0.018	0.018		4	-7	3	-8	-16	7	1019	978	994
-0.001	0	0.001	0.44	0.425	0.43	0.019	0.018	0.017		0	-3	2	-10	-8	-21	971	967	1016
-0.001	-0.001	0.001	0.443	0.426	0.431	0.019	0.018	0.017		-2	4	-3	-21	-23	-16	1007	943	981
-0.001	0	0.001	0.442	0.427	0.431	0.019	0.018	0.017		4	-3	0	-16	-11	-13	950	1007	1013
-0.001	0	0.001	0.444	0.428	0.432	0.019	0.018	0.017		7	-10	3	-9	-14	-9	1006	964	986
-0.001	0	0.001	0.445	0.429	0.433	0.019	0.018	0.018		2	-8	5	-14	-17	-14	989	1014	967
-0.001	0	0.001	0.447	0.43	0.434	0.019	0.018	0.017		2	-4	3	-6	-15	-15	1031	1018	1052
-0.001	0	0.001	0.449	0.432	0.436	0.019	0.018	0.018		-5	7	-2	-12	-15	-15	1002	1000	976
-0.001	-0.001	0.002	0.448	0.433	0.437	0.019	0.018	0.018		2	6	-8	-13	-16	-2	1007	1034	1041
-0.001	0	0.001	0.45	0.433	0.437	0.019	0.018	0.018		9	0	-10	-16	-2	-12	1027	1052	1035
-0.001	0	0.001	0.452	0.437	0.441	0.019	0.018	0.018		2	-1	-2	-17	-20	-16	1004	1006	1023
-0.001	-0.001	0.001	0.454	0.438	0.441	0.019	0.019	0.018		6	1	-6	-5	-7	-12	1022	1105	1053
-0.001	-0.001	0.001	0.456	0.439	0.443	0.019	0.019	0.018		2	1	-2	-11	-16	-10	1088	1050	1065
-0.001	0	0.001	0.455	0.441	0.444	0.019	0.019	0.018		5	2	-6	-11	-1	-12	1080	1067	1037
-0.001	0	0.002	0.456	0.441	0.445	0.019	0.019	0.018		-3	-2	5	-14	-8	-2	1048	1081	1051
-0.001	0	0.001	0.456	0.443	0.447	0.019	0.018	0.018		10	-11	0	-5	-25	-9	1029	1029	1079
-0.001	0	0.001	0.459	0.444	0.448	0.019	0.019	0.018		4	-2	-3	-21	-20	-17	1031	1066	1048
-0.001	0	0.002	0.459	0.445	0.451	0.019	0.019	0.018		-7	2	5	-8	-16	-10	1010	991	1063

## Sheet: Supplementary Figure 10
all data assignment and plotting method is presented in https://github.com/Noireauxlab-TXTL/PHEIGES PHEIGES_kinetics folder.
OD WT
Time	E11	E12	G11	G12	E9	E10	G9	G10	A1	A2	A3	A4	A5	A6	A7	A8	A9	A10	A11	A12	E1	E2	E3	E4	E5	E6	E7	E8
00:00:58	0.001	-0.001	-0.002	0.001	0.01	0.01	0.009	0.008	0.009	0.01	0.011	0.01	0.01	0.012	0.01	0.015	0.01	0.021	0.009	0.008	0.01	0.011	0.011	0.01	0.009	0.012	0.009	0.009
00:03:58	0.001	-0.001	-0.002	0.001	0.009	0.009	0.009	0.009	0.01	0.01	0.011	0.009	0.012	0.012	0.009	0.015	0.009	0.023	0.009	0.007	0.01	0.01	0.011	0.011	0.009	0.012	0.009	0.009
00:06:58	0.001	-0.001	-0.002	0.001	0.01	0.01	0.008	0.008	0.01	0.01	0.01	0.01	0.012	0.012	0.009	0.014	0.01	0.021	0.009	0.008	0.01	0.01	0.011	0.011	0.01	0.01	0.009	0.009
00:09:58	0.001	-0.001	-0.002	0.001	0.01	0.01	0.009	0.008	0.01	0.011	0.011	0.01	0.011	0.013	0.01	0.015	0.01	0.021	0.01	0.008	0.011	0.01	0.013	0.011	0.01	0.01	0.009	0.01
00:12:58	0.001	-0.001	-0.002	0.001	0.01	0.011	0.009	0.008	0.011	0.011	0.011	0.01	0.011	0.014	0.009	0.015	0.011	0.021	0.01	0.008	0.011	0.01	0.014	0.011	0.01	0.01	0.009	0.01
00:15:58	0.001	-0.001	-0.002	0.001	0.011	0.011	0.009	0.008	0.011	0.012	0.012	0.01	0.011	0.013	0.01	0.015	0.011	0.021	0.01	0.008	0.011	0.011	0.011	0.013	0.011	0.01	0.009	0.01
00:18:58	0.001	-0.001	-0.002	0.001	0.01	0.009	0.009	0.009	0.012	0.012	0.011	0.01	0.013	0.014	0.01	0.015	0.01	0.022	0.01	0.008	0.011	0.011	0.012	0.012	0.011	0.01	0.009	0.01
00:21:58	0.001	-0.001	-0.002	0.001	0.011	0.01	0.01	0.009	0.013	0.013	0.012	0.011	0.011	0.016	0.01	0.016	0.011	0.022	0.011	0.009	0.012	0.011	0.012	0.015	0.011	0.01	0.01	0.01
00:24:58	0.001	-0.001	-0.002	0.001	0.011	0.011	0.01	0.01	0.014	0.013	0.013	0.011	0.012	0.014	0.011	0.016	0.012	0.022	0.011	0.01	0.013	0.012	0.012	0.013	0.012	0.011	0.011	0.01
00:27:58	0.001	-0.001	-0.002	0.001	0.015	0.011	0.011	0.01	0.014	0.014	0.013	0.012	0.013	0.015	0.012	0.016	0.012	0.023	0.012	0.011	0.013	0.013	0.013	0.014	0.013	0.011	0.013	0.011
00:30:58	0.001	-0.001	-0.002	0.001	0.016	0.012	0.012	0.011	0.016	0.015	0.014	0.013	0.014	0.016	0.012	0.018	0.013	0.023	0.013	0.011	0.014	0.014	0.014	0.014	0.011	0.012	0.011	0.012
00:33:58	0.001	-0.001	-0.002	0.001	0.013	0.013	0.013	0.012	0.016	0.015	0.015	0.014	0.016	0.017	0.013	0.019	0.014	0.024	0.013	0.012	0.015	0.015	0.015	0.015	0.014	0.013	0.012	0.012
00:36:58	0.001	-0.001	-0.002	0.001	0.014	0.014	0.014	0.013	0.017	0.016	0.016	0.015	0.016	0.018	0.015	0.019	0.015	0.025	0.015	0.014	0.017	0.016	0.017	0.016	0.014	0.014	0.013	0.014
00:39:58	0.001	-0.001	-0.002	0.001	0.015	0.015	0.015	0.014	0.019	0.018	0.017	0.016	0.016	0.019	0.016	0.021	0.016	0.026	0.016	0.015	0.018	0.017	0.018	0.017	0.014	0.014	0.014	0.014
00:42:58	0.001	-0.001	-0.002	0.001	0.016	0.016	0.015	0.015	0.02	0.019	0.018	0.017	0.018	0.02	0.017	0.022	0.017	0.027	0.017	0.016	0.019	0.018	0.019	0.018	0.015	0.016	0.015	0.015
00:45:58	0.001	-0.001	-0.002	0.001	0.018	0.017	0.017	0.017	0.022	0.021	0.02	0.018	0.019	0.022	0.018	0.023	0.019	0.029	0.019	0.018	0.021	0.02	0.022	0.019	0.017	0.017	0.016	0.017
00:48:58	0.001	-0.001	-0.002	0.001	0.019	0.018	0.019	0.018	0.024	0.023	0.022	0.02	0.021	0.023	0.02	0.025	0.02	0.03	0.02	0.019	0.023	0.021	0.024	0.021	0.018	0.018	0.018	0.018
00:51:58	0.001	-0.001	-0.002	0.001	0.021	0.021	0.021	0.02	0.025	0.025	0.024	0.021	0.023	0.025	0.021	0.027	0.022	0.032	0.022	0.021	0.025	0.023	0.026	0.023	0.02	0.02	0.019	0.02
00:54:58	0.001	-0.001	-0.002	0.001	0.022	0.023	0.023	0.022	0.027	0.026	0.025	0.023	0.024	0.027	0.023	0.029	0.024	0.034	0.024	0.023	0.027	0.025	0.027	0.024	0.021	0.021	0.02	0.021
00:57:58	0.001	-0.001	-0.002	0.001	0.024	0.025	0.025	0.024	0.029	0.028	0.027	0.026	0.026	0.029	0.025	0.031	0.025	0.036	0.026	0.025	0.029	0.028	0.028	0.026	0.023	0.023	0.023	0.023
01:00:58	0.001	-0.001	-0.002	0.001	0.026	0.027	0.027	0.027	0.031	0.03	0.028	0.027	0.029	0.031	0.028	0.033	0.028	0.038	0.029	0.028	0.031	0.03	0.031	0.028	0.025	0.026	0.025	0.026
01:03:58	0.001	-0.001	-0.002	0.001	0.029	0.029	0.029	0.029	0.031	0.03	0.03	0.028	0.031	0.034	0.03	0.035	0.03	0.04	0.031	0.031	0.034	0.033	0.034	0.031	0.027	0.027	0.027	0.028
01:06:58	0.001	-0.001	-0.002	0.001	0.032	0.032	0.033	0.032	0.03	0.03	0.03	0.028	0.034	0.036	0.033	0.038	0.033	0.044	0.035	0.035	0.037	0.035	0.036	0.033	0.03	0.03	0.03	0.03
01:09:58	0.001	-0.001	-0.002	0.001	0.034	0.035	0.036	0.035	0.026	0.027	0.027	0.027	0.036	0.039	0.035	0.04	0.037	0.047	0.037	0.037	0.04	0.038	0.04	0.036	0.033	0.033	0.033	0.034
01:12:58	0.001	-0.001	-0.002	0.001	0.037	0.038	0.039	0.039	0.02	0.022	0.022	0.023	0.038	0.041	0.038	0.043	0.04	0.05	0.04	0.041	0.044	0.042	0.043	0.039	0.036	0.036	0.036	0.038
01:15:58	0.003	-0.001	-0.002	0.001	0.042	0.041	0.042	0.043	0.014	0.016	0.017	0.016	0.039	0.042	0.038	0.043	0.043	0.053	0.044	0.044	0.048	0.046	0.047	0.043	0.04	0.04	0.04	0.041
01:18:58	0.002	-0.001	-0.002	0.001	0.046	0.045	0.047	0.047	0.009	0.01	0.011	0.01	0.037	0.041	0.037	0.042	0.046	0.057	0.047	0.047	0.053	0.05	0.052	0.047	0.044	0.044	0.044	0.045
01:21:58	0	0	-0.002	0.001	0.052	0.05	0.052	0.053	0.007	0.007	0.007	0.006	0.034	0.038	0.033	0.038	0.049	0.059	0.05	0.048	0.058	0.056	0.058	0.057	0.049	0.05	0.048	0.051
01:24:58	0	0	-0.002	0.001	0.057	0.056	0.057	0.058	0.006	0.006	0.005	0.004	0.025	0.031	0.025	0.031	0.048	0.06	0.051	0.046	0.063	0.06	0.063	0.062	0.055	0.054	0.053	0.055
01:27:58	0	-0.001	-0.002	0.001	0.061	0.061	0.064	0.065	0.006	0.005	0.005	0.003	0.014	0.02	0.014	0.02	0.045	0.056	0.048	0.039	0.067	0.065	0.069	0.067	0.06	0.059	0.059	0.061
01:30:58	0	0	-0.002	0.001	0.067	0.068	0.071	0.072	0.006	0.005	0.005	0.004	0.007	0.012	0.007	0.013	0.037	0.048	0.041	0.029	0.069	0.069	0.074	0.074	0.065	0.064	0.065	0.068
01:33:58	0	0	-0.002	0.001	0.074	0.075	0.079	0.08	0.006	0.005	0.005	0.003	0.004	0.008	0.004	0.01	0.026	0.037	0.031	0.018	0.067	0.068	0.076	0.08	0.071	0.067	0.071	0.074
01:36:58	0.001	-0.001	-0.002	0.001	0.082	0.083	0.087	0.088	0.006	0.005	0.004	0.003	0.004	0.007	0.004	0.009	0.015	0.027	0.017	0.009	0.06	0.065	0.078	0.088	0.071	0.066	0.078	0.081
01:39:58	0.001	-0.001	-0.002	0.001	0.09	0.092	0.096	0.097	0.006	0.005	0.004	0.003	0.003	0.007	0.004	0.009	0.008	0.019	0.009	0.005	0.045	0.053	0.074	0.096	0.07	0.063	0.086	0.09
01:42:58	0	-0.001	-0.002	0.001	0.099	0.102	0.107	0.109	0.006	0.005	0.004	0.003	0.004	0.007	0.003	0.009	0.005	0.016	0.005	0.003	0.029	0.036	0.065	0.103	0.064	0.051	0.095	0.098
01:45:58	-0.001	-0.001	-0.002	0.001	0.112	0.111	0.118	0.119	0.006	0.005	0.004	0.003	0.004	0.007	0.004	0.009	0.005	0.015	0.005	0.003	0.018	0.024	0.048	0.117	0.047	0.036	0.105	0.109
01:48:58	0	-0.001	-0.002	0.001	0.123	0.123	0.128	0.13	0.006	0.005	0.004	0.003	0.004	0.007	0.004	0.009	0.005	0.014	0.005	0.003	0.013	0.018	0.033	0.126	0.033	0.025	0.114	0.122
01:51:58	0	-0.001	-0.002	0.001	0.134	0.134	0.142	0.142	0.006	0.005	0.004	0.003	0.004	0.007	0.003	0.009	0.005	0.015	0.004	0.003	0.011	0.014	0.027	0.132	0.026	0.021	0.126	0.132
01:54:58	0	-0.001	-0.002	0.002	0.145	0.145	0.151	0.152	0.006	0.005	0.004	0.003	0.003	0.006	0.004	0.009	0.004	0.015	0.004	0.003	0.01	0.011	0.023	0.134	0.023	0.018	0.137	0.145
01:57:58	0	-0.001	-0.002	0.001	0.158	0.157	0.162	0.165	0.006	0.005	0.004	0.003	0.004	0.006	0.004	0.009	0.004	0.014	0.004	0.003	0.009	0.01	0.018	0.128	0.018	0.014	0.147	0.155
02:00:58	0	-0.001	-0.002	0.001	0.169	0.17	0.176	0.177	0.006	0.005	0.004	0.003	0.004	0.006	0.003	0.009	0.005	0.014	0.004	0.002	0.009	0.009	0.015	0.111	0.013	0.009	0.16	0.166
02:03:58	0	0	-0.002	0.001	0.181	0.183	0.191	0.19	0.006	0.005	0.004	0.003	0.004	0.007	0.004	0.009	0.005	0.015	0.004	0.003	0.009	0.009	0.014	0.084	0.007	0.006	0.172	0.178
02:06:58	0	0	-0.002	0.001	0.192	0.193	0.197	0.201	0.006	0.005	0.004	0.003	0.004	0.006	0.003	0.009	0.005	0.015	0.004	0.003	0.009	0.009	0.014	0.059	0.006	0.005	0.185	0.188
02:09:58	-0.001	-0.001	-0.002	0.001	0.203	0.202	0.207	0.208	0.006	0.005	0.004	0.003	0.004	0.013	0.003	0.009	0.004	0.014	0.004	0.002	0.009	0.009	0.014	0.04	0.005	0.005	0.193	0.201
02:12:58	0	-0.001	-0.001	0.001	0.213	0.212	0.216	0.219	0.006	0.005	0.004	0.003	0.004	0.007	0.003	0.009	0.004	0.014	0.004	0.003	0.009	0.009	0.014	0.029	0.005	0.005	0.201	0.21
02:15:58	-0.001	-0.001	-0.002	0.001	0.223	0.224	0.226	0.229	0.006	0.005	0.004	0.003	0.004	0.006	0.003	0.009	0.004	0.014	0.004	0.002	0.009	0.009	0.014	0.021	0.005	0.005	0.208	0.218
02:18:58	0	-0.001	-0.002	0.001	0.232	0.233	0.237	0.241	0.006	0.005	0.004	0.003	0.004	0.011	0.003	0.009	0.004	0.014	0.004	0.002	0.009	0.009	0.014	0.016	0.005	0.005	0.215	0.228
02:21:58	-0.001	-0.001	-0.002	0.001	0.244	0.246	0.248	0.25	0.006	0.005	0.004	0.003	0.004	0.008	0.003	0.009	0.004	0.014	0.004	0.002	0.009	0.01	0.014	0.013	0.005	0.005	0.217	0.241
02:24:58	0	-0.001	-0.002	0.002	0.256	0.257	0.26	0.262	0.006	0.005	0.004	0.003	0.004	0.008	0.003	0.009	0.004	0.014	0.004	0.002	0.009	0.01	0.014	0.012	0.005	0.005	0.214	0.251
02:27:58	-0.001	-0.001	-0.002	0.001	0.263	0.266	0.273	0.274	0.006	0.005	0.004	0.003	0.004	0.008	0.003	0.009	0.004	0.014	0.004	0.002	0.009	0.01	0.014	0.013	0.005	0.005	0.201	0.262
02:30:58	-0.001	-0.001	-0.002	0.002	0.275	0.278	0.283	0.285	0.006	0.005	0.004	0.003	0.004	0.008	0.003	0.009	0.004	0.014	0.004	0.002	0.009	0.01	0.014	0.012	0.004	0.005	0.173	0.274
02:33:58	-0.001	-0.001	-0.002	0.002	0.289	0.292	0.297	0.298	0.006	0.005	0.004	0.003	0.004	0.008	0.003	0.009	0.004	0.014	0.004	0.002	0.009	0.01	0.014	0.012	0.005	0.005	0.127	0.289
02:36:58	0	-0.001	-0.002	0.001	0.301	0.304	0.311	0.309	0.005	0.005	0.004	0.003	0.004	0.008	0.003	0.009	0.004	0.014	0.004	0.002	0.009	0.009	0.014	0.012	0.005	0.005	0.08	0.299
02:39:58	-0.001	-0.001	-0.002	0.001	0.312	0.318	0.321	0.322	0.006	0.005	0.004	0.003	0.003	0.008	0.003	0.009	0.004	0.014	0.004	0.002	0.009	0.009	0.014	0.012	0.005	0.005	0.051	0.312
02:42:58	0	-0.001	-0.001	0.001	0.325	0.328	0.334	0.336	0.006	0.005	0.004	0.003	0.003	0.008	0.003	0.009	0.004	0.014	0.004	0.002	0.009	0.009	0.014	0.012	0.005	0.005	0.035	0.323
02:45:58	0	0	-0.002	0.001	0.338	0.342	0.348	0.347	0.006	0.005	0.004	0.003	0.003	0.008	0.003	0.009	0.004	0.014	0.004	0.002	0.009	0.009	0.014	0.012	0.005	0.005	0.028	0.337
02:48:58	0	-0.001	-0.001	0.002	0.354	0.357	0.361	0.361	0.006	0.005	0.004	0.002	0.003	0.008	0.003	0.009	0.004	0.014	0.004	0.002	0.009	0.009	0.015	0.012	0.005	0.005	0.024	0.351
02:51:58	0	-0.001	-0.002	0.001	0.366	0.37	0.373	0.376	0.006	0.005	0.004	0.003	0.003	0.008	0.003	0.009	0.004	0.014	0.004	0.002	0.009	0.009	0.014	0.012	0.005	0.005	0.021	0.363
02:54:58	-0.001	-0.001	-0.002	0.001	0.379	0.382	0.386	0.386	0.006	0.005	0.004	0.003	0.003	0.008	0.003	0.009	0.004	0.014	0.004	0.002	0.009	0.009	0.014	0.012	0.005	0.005	0.02	0.373
02:57:58	-0.001	-0.001	-0.002	0.001	0.391	0.394	0.396	0.398	0.006	0.005	0.004	0.003	0.003	0.008	0.003	0.009	0.004	0.014	0.004	0.002	0.009	0.009	0.015	0.012	0.005	0.005	0.019	0.384
03:00:58	-0.001	0	-0.002	0.001	0.401	0.404	0.408	0.408	0.006	0.004	0.003	0.003	0.003	0.008	0.003	0.009	0.004	0.014	0.004	0.002	0.009	0.009	0.014	0.012	0.005	0.005	0.018	0.395
03:03:58	-0.001	-0.001	-0.002	0.001	0.409	0.414	0.417	0.418	0.006	0.005	0.004	0.003	0.003	0.008	0.003	0.009	0.004	0.014	0.003	0.002	0.009	0.009	0.014	0.012	0.005	0.005	0.018	0.405
03:06:58	-0.001	-0.001	-0.002	0.001	0.42	0.423	0.425	0.424	0.006	0.005	0.004	0.003	0.003	0.007	0.003	0.009	0.004	0.014	0.003	0.002	0.009	0.009	0.014	0.013	0.005	0.005	0.018	0.412
03:09:58	-0.001	-0.001	-0.002	0.001	0.428	0.428	0.432	0.432	0.006	0.005	0.004	0.003	0.003	0.008	0.003	0.009	0.004	0.014	0.004	0.002	0.009	0.009	0.015	0.013	0.005	0.005	0.018	0.422
03:12:58	-0.001	0	-0.002	0.001	0.435	0.435	0.439	0.439	0.006	0.005	0.004	0.003	0.003	0.008	0.003	0.009	0.004	0.014	0.003	0.002	0.009	0.009	0.015	0.013	0.005	0.005	0.018	0.426
03:15:58	-0.001	-0.001	-0.002	0.001	0.439	0.439	0.443	0.444	0.006	0.005	0.004	0.003	0.003	0.009	0.003	0.009	0.004	0.014	0.004	0.002	0.009	0.009	0.015	0.013	0.005	0.005	0.017	0.431
03:18:58	-0.001	-0.001	-0.002	0.002	0.446	0.447	0.448	0.451	0.005	0.005	0.003	0.002	0.003	0.009	0.003	0.009	0.004	0.013	0.003	0.002	0.009	0.009	0.015	0.012	0.005	0.005	0.017	0.438
03:21:58	0	-0.001	-0.002	0.001	0.451	0.453	0.451	0.453	0.006	0.005	0.003	0.002	0.003	0.012	0.003	0.009	0.003	0.014	0.003	0.002	0.009	0.009	0.015	0.013	0.005	0.005	0.017	0.441
03:24:58	-0.001	-0.001	-0.002	0.001	0.453	0.455	0.455	0.456	0.006	0.005	0.004	0.002	0.003	0.007	0.003	0.009	0.004	0.014	0.003	0.002	0.009	0.009	0.015	0.012	0.005	0.005	0.017	0.445
03:27:58	-0.001	-0.001	-0.002	0.001	0.457	0.459	0.457	0.457	0.006	0.005	0.003	0.002	0.003	0.007	0.003	0.009	0.004	0.014	0.003	0.002	0.009	0.009	0.015	0.013	0.005	0.005	0.017	0.448
03:30:58	-0.001	-0.001	-0.002	0.001	0.448	0.45	0.451	0.448	0.006	0.005	0.003	0.002	0.003	0.007	0.003	0.009	0.004	0.014	0.003	0.002	0.009	0.009	0.015	0.013	0.005	0.005	0.017	0.45
03:33:58	-0.001	-0.001	-0.002	0.002	0.445	0.443	0.445	0.443	0.006	0.005	0.003	0.002	0.003	0.007	0.003	0.009	0.003	0.014	0.003	0.002	0.009	0.009	0.015	0.013	0.005	0.005	0.017	0.445
03:36:58	-0.001	-0.001	-0.002	0.002	0.444	0.445	0.445	0.447	0.006	0.005	0.003	0.002	0.003	0.006	0.003	0.009	0.003	0.014	0.003	0.002	0.009	0.009	0.015	0.012	0.005	0.005	0.017	0.436
03:39:58	-0.001	-0.001	-0.002	0.001	0.445	0.448	0.447	0.448	0.005	0.005	0.003	0.002	0.003	0.006	0.002	0.009	0.004	0.014	0.003	0.002	0.009	0.009	0.015	0.013	0.005	0.005	0.017	0.438
03:42:58	-0.001	-0.001	-0.002	0.002	0.447	0.451	0.453	0.453	0.006	0.005	0.003	0.002	0.003	0.006	0.002	0.009	0.004	0.014	0.003	0.002	0.009	0.009	0.015	0.013	0.005	0.005	0.017	0.438
03:45:58	-0.001	-0.001	-0.002	0.002	0.448	0.449	0.45	0.451	0.006	0.005	0.004	0.002	0.003	0.006	0.002	0.009	0.004	0.014	0.003	0.002	0.009	0.009	0.015	0.013	0.005	0.005	0.017	0.438
03:48:58	-0.001	-0.001	-0.002	0.002	0.448	0.45	0.446	0.448	0.006	0.005	0.003	0.002	0.003	0.006	0.002	0.009	0.004	0.014	0.003	0.002	0.009	0.009	0.016	0.013	0.005	0.005	0.017	0.438
03:51:58	-0.001	-0.001	-0.002	0.002	0.444	0.444	0.446	0.446	0.005	0.005	0.003	0.003	0.003	0.006	0.002	0.009	0.004	0.014	0.003	0.002	0.009	0.009	0.016	0.013	0.005	0.005	0.017	0.435
03:54:58	-0.001	-0.001	-0.002	0.001	0.442	0.443	0.443	0.444	0.006	0.005	0.003	0.002	0.003	0.006	0.003	0.009	0.004	0.014	0.003	0.002	0.009	0.009	0.016	0.013	0.005	0.005	0.017	0.433
03:57:58	-0.001	-0.001	-0.002	0.002	0.442	0.442	0.441	0.443	0.006	0.005	0.003	0.002	0.003	0.006	0.003	0.009	0.004	0.014	0.003	0.002	0.009	0.009	0.015	0.013	0.005	0.005	0.017	0.431
04:00:58	-0.001	-0.001	-0.002	0.002	0.44	0.438	0.44	0.441	0.006	0.005	0.003	0.002	0.003	0.006	0.002	0.009	0.003	0.014	0.003	0.002	0.009	0.009	0.015	0.013	0.005	0.005	0.016	0.429
04:03:58	0	-0.001	-0.002	0.001	0.438	0.436	0.437	0.436	0.006	0.005	0.004	0.002	0.003	0.006	0.002	0.009	0.004	0.014	0.003	0.002	0.009	0.009	0.015	0.013	0.005	0.005	0.017	0.429
04:06:58	-0.001	-0.001	-0.002	0.001	0.434	0.444	0.433	0.433	0.006	0.005	0.003	0.002	0.004	0.006	0.002	0.009	0.003	0.014	0.003	0.002	0.009	0.009	0.015	0.013	0.005	0.005	0.016	0.425
04:09:58	-0.001	-0.001	-0.002	0.001	0.437	0.446	0.436	0.437	0.005	0.005	0.003	0.002	0.003	0.006	0.002	0.009	0.003	0.014	0.003	0.002	0.009	0.009	0.015	0.013	0.005	0.005	0.018	0.427
04:12:58	-0.001	-0.001	-0.002	0.001	0.444	0.442	0.438	0.44	0.006	0.005	0.003	0.002	0.003	0.006	0.002	0.009	0.003	0.014	0.003	0.002	0.009	0.008	0.015	0.013	0.005	0.005	0.017	0.43
04:15:58	-0.001	-0.001	-0.002	0.002	0.436	0.44	0.435	0.436	0.006	0.005	0.003	0.002	0.003	0.006	0.003	0.008	0.004	0.014	0.003	0.002	0.009	0.009	0.015	0.014	0.005	0.005	0.018	0.425
04:18:58	-0.001	-0.001	-0.002	0.002	0.44	0.438	0.436	0.437	0.005	0.005	0.003	0.002	0.003	0.006	0.003	0.009	0.004	0.014	0.003	0.002	0.009	0.009	0.015	0.013	0.005	0.005	0.017	0.426
04:21:58	-0.001	-0.001	-0.002	0.002	0.439	0.437	0.435	0.436	0.006	0.005	0.003	0.002	0.003	0.006	0.002	0.009	0.003	0.014	0.003	0.002	0.009	0.009	0.015	0.013	0.005	0.005	0.017	0.426
04:24:58	-0.001	-0.001	-0.002	0.001	0.438	0.436	0.436	0.437	0.006	0.005	0.003	0.002	0.003	0.006	0.002	0.009	0.003	0.014	0.003	0.002	0.009	0.009	0.015	0.013	0.005	0.005	0.017	0.427
04:27:58	-0.001	-0.001	-0.002	0.001	0.437	0.436	0.437	0.436	0.006	0.005	0.003	0.002	0.003	0.005	0.002	0.009	0.003	0.014	0.003	0.002	0.009	0.009	0.015	0.013	0.006	0.005	0.017	0.43
04:30:58	-0.001	-0.001	-0.002	0.002	0.436	0.436	0.433	0.435	0.006	0.005	0.003	0.002	0.003	0.006	0.002	0.009	0.003	0.014	0.003	0.002	0.009	0.009	0.015	0.012	0.005	0.005	0.019	0.427
04:33:58	-0.001	-0.001	-0.002	0.002	0.434	0.435	0.431	0.432	0.005	0.005	0.003	0.002	0.003	0.006	0.002	0.009	0.003	0.014	0.003	0.002	0.009	0.009	0.015	0.012	0.005	0.005	0.018	0.427
04:36:58	-0.001	-0.001	-0.002	0.001	0.433	0.435	0.43	0.433	0.006	0.005	0.003	0.002	0.003	0.006	0.002	0.009	0.003	0.014	0.003	0.002	0.009	0.009	0.015	0.012	0.005	0.005	0.017	0.424
04:39:58	-0.001	-0.001	-0.002	0.001	0.432	0.434	0.433	0.433	0.006	0.005	0.003	0.002	0.003	0.006	0.002	0.009	0.003	0.014	0.003	0.002	0.009	0.009	0.015	0.012	0.005	0.005	0.017	0.424
04:42:58	-0.001	-0.001	-0.002	0.001	0.431	0.434	0.432	0.432	0.005	0.005	0.003	0.002	0.003	0.006	0.002	0.009	0.003	0.014	0.003	0.002	0.009	0.009	0.014	0.012	0.005	0.005	0.017	0.423
04:45:58	-0.001	-0.001	-0.002	0.002	0.43	0.435	0.432	0.433	0.006	0.005	0.003	0.002	0.003	0.006	0.002	0.009	0.004	0.014	0.003	0.002	0.009	0.009	0.015	0.012	0.005	0.005	0.017	0.423
04:48:58	-0.001	-0.001	-0.002	0.002	0.433	0.436	0.434	0.433	0.006	0.005	0.003	0.002	0.003	0.006	0.002	0.008	0.003	0.014	0.003	0.002	0.009	0.009	0.014	0.012	0.005	0.005	0.016	0.424
04:51:58	-0.001	-0.001	-0.002	0.001	0.433	0.438	0.434	0.433	0.005	0.005	0.003	0.002	0.003	0.006	0.002	0.009	0.003	0.014	0.003	0.002	0.009	0.008	0.014	0.012	0.005	0.005	0.016	0.425
04:54:58	-0.001	-0.001	-0.002	0.001	0.433	0.438	0.435	0.435	0.006	0.005	0.003	0.002	0.003	0.006	0.002	0.009	0.003	0.014	0.003	0.002	0.009	0.008	0.014	0.012	0.005	0.005	0.016	0.425
04:57:58	-0.001	-0.001	-0.002	0.002	0.437	0.439	0.436	0.436	0.006	0.005	0.003	0.002	0.003	0.006	0.002	0.009	0.003	0.014	0.003	0.002	0.009	0.009	0.014	0.012	0.005	0.005	0.016	0.427
05:00:58	-0.001	-0.001	-0.002	0.002	0.438	0.441	0.436	0.437	0.005	0.005	0.003	0.002	0.003	0.006	0.002	0.009	0.003	0.014	0.003	0.002	0.009	0.009	0.014	0.012	0.005	0.005	0.016	0.427
fluo WT
Time	E11	E12	G11	G12	E9	E10	G9	G10	A1	A2	A3	A4	A5	A6	A7	A8	A9	A10	A11	A12	E1	E2	E3	E4	E5	E6	E7	E8
00:01:48	7	-7	11	-6	-4	1	3	-9	-10	4	1	-9	-1	3	7	17	-10	0	0	-4	-6	11	-2	-1	4	3	-7	-3
00:04:48	-1	-9	6	-3	7	-1	5	1	-2	1	-7	-5	2	8	7	-2	5	0	3	-1	-3	6	18	-2	1	-6	-2	1
00:07:48	-3	2	0	-2	1	7	-4	5	8	5	11	7	-2	2	6	22	5	15	-6	-3	4	1	9	-1	8	1	-9	3
00:10:48	2	5	-5	-4	5	4	2	-3	6	-9	0	-1	4	-1	10	-2	1	4	-8	2	11	1	2	-7	-1	-6	4	2
00:13:48	3	6	3	-12	5	6	-5	-9	-1	-2	8	1	-3	-4	7	6	10	15	-1	-10	5	-4	6	6	4	-6	9	-8
00:16:48	-1	5	-4	-6	2	-5	-6	5	-4	1	-3	1	-2	-2	-5	-1	-1	-12	1	-5	11	8	4	-1	-18	-5	1	1
00:19:48	3	4	-6	-7	-5	0	12	2	-7	1	-10	2	3	-4	1	8	-4	15	1	-10	5	-5	18	-4	-6	4	0	-10
00:22:48	2	8	-3	12	11	17	2	-2	14	2	0	10	1	-5	9	0	6	5	-1	10	6	4	9	0	9	-3	-2	-3
00:25:48	-6	-2	9	6	-5	10	2	4	-8	-7	-4	1	1	4	-11	-3	-14	-1	-2	3	6	2	-8	13	-4	2	6	6
00:28:48	-7	-3	-5	7	6	-2	3	-8	5	-7	2	-6	1	-3	-12	8	-8	0	-10	-3	-6	-1	-2	-1	-5	-6	3	-3
00:31:48	-1	-1	8	-2	-6	-8	6	3	11	-10	1	5	0	11	3	-1	2	4	1	5	11	9	6	4	-2	10	5	-11
00:34:48	11	-2	-2	3	12	-2	5	9	4	7	2	9	12	15	5	-1	-2	-3	3	13	9	8	6	0	4	7	7	5
00:37:48	9	-6	-2	-1	-9	-1	-6	-4	0	-5	-6	6	-8	1	-2	8	-9	5	-6	-2	-10	-3	-1	-16	-2	0	0	3
00:40:48	-4	-5	1	-6	15	6	18	-3	-2	-6	-6	4	2	-1	-3	3	10	5	6	8	-3	-3	-10	4	2	-2	7	-4
00:43:48	-4	3	1	14	-5	5	8	13	-5	6	8	-5	10	5	8	7	-4	3	12	-2	12	13	-3	11	-2	5	4	-5
00:46:48	3	-6	0	-3	12	5	5	-5	-2	1	10	-6	18	5	2	0	17	9	-1	-2	2	4	12	18	9	6	-1	0
00:49:48	1	-3	6	-7	3	0	20	-7	15	12	6	-2	9	8	4	8	16	12	8	11	9	10	8	13	-2	0	7	15
00:52:48	-4	10	-3	-6	7	5	25	2	-7	-5	11	6	3	-2	0	-10	-5	8	-5	2	4	-4	-2	-9	1	-3	-10	-6
00:55:48	-8	10	7	-1	1	8	6	-6	1	8	-2	2	4	0	-1	-7	-9	3	-10	-4	0	-7	-5	-4	-10	3	-3	10
00:58:48	8	3	-3	4	0	6	2	1	-17	5	23	9	-16	-3	1	-10	-9	7	0	8	-4	-2	5	7	11	5	-6	-3
01:01:48	-1	4	6	-5	-6	6	1	5	-11	-5	-12	-2	-8	7	5	-4	-3	6	4	-9	-9	-19	-12	-6	-10	-3	5	12
01:04:48	9	2	-2	-11	-9	-10	7	-6	5	0	-2	-8	-7	0	-9	6	-3	-3	-1	2	-2	1	2	-3	-3	3	-8	-2
01:07:48	4	-11	-7	-4	3	8	-1	0	11	-4	-8	15	5	7	-3	0	-6	6	-10	-5	17	4	8	4	-1	10	4	-1
01:10:48	-4	1	-5	6	1	3	1	2	-8	6	1	4	-7	-8	-9	-4	3	0	-5	-9	-2	0	-7	0	-3	-8	-5	-13
01:13:48	2	1	-2	-4	-4	-16	-22	-8	-4	-2	2	-10	-10	0	-3	0	-16	-24	-6	-9	-12	2	-11	-10	-9	-8	-3	0
01:16:48	1	1	2	-6	-1	-9	-7	2	-4	1	16	6	-7	4	-12	-3	-5	8	-14	-15	4	8	-8	-4	-14	4	0	-6
01:19:48	-7	-11	7	13	-11	-3	1	0	-11	3	8	-5	4	3	-2	5	-4	-5	-11	-7	7	-10	0	0	-11	2	-8	8
01:22:48	-4	1	6	-3	1	1	8	5	4	3	-12	0	16	7	1	5	-2	-6	9	-3	6	7	-1	3	-7	8	-1	-12
01:25:48	0	3	-7	6	1	1	-7	-7	5	-4	0	9	13	3	-11	-9	5	-7	9	-8	-6	-9	-4	-3	-8	5	-4	5
01:28:48	8	-9	13	1	-6	-14	-6	-12	-10	14	3	-1	-5	0	-4	-7	-2	-3	-1	-2	-2	-12	-1	-8	5	13	-2	-14
01:31:48	-5	4	11	-7	7	8	9	-3	5	15	1	11	10	-2	6	-3	9	-4	-2	-1	1	-11	4	-1	-2	0	2	5
01:34:48	-3	9	0	1	-3	1	-3	1	6	-1	0	10	6	1	0	-5	-2	4	-11	-3	1	4	2	-4	0	10	8	5
01:37:48	-5	-8	2	12	10	3	0	-12	3	11	8	0	9	1	9	5	4	-3	-8	-5	-1	0	-2	-5	-3	-7	-2	3
01:40:48	3	-3	1	-2	-3	1	-11	-7	5	7	-5	-7	1	1	0	-3	0	0	22	1	0	-1	1	-11	-11	-12	-5	3
01:43:48	7	6	3	-1	-3	-5	3	-5	1	-13	13	2	5	-2	0	-3	4	0	-4	9	-4	2	-1	-5	9	-16	0	2
01:46:48	-2	9	-3	0	-8	-3	-1	-5	2	10	-5	-9	-5	-3	1	7	4	-4	-12	2	0	-5	2	1	6	-1	2	0
01:49:48	-10	-6	1	2	-11	-3	10	-7	-11	13	-3	-13	12	5	2	12	-7	1	1	-3	-8	0	1	-6	2	2	3	4
01:52:48	6	-12	2	-3	-9	3	-2	-5	-5	4	4	6	0	11	14	6	13	3	7	6	4	4	-3	-5	-4	5	4	-7
01:55:48	-7	7	9	-6	-6	-4	-10	-4	-3	-4	-9	0	-1	-6	0	3	6	-4	5	-7	0	0	12	-4	1	-9	-4	1
01:58:48	0	3	2	-5	4	-9	-3	-12	-4	6	-2	8	-1	-2	4	13	2	7	1	-2	1	1	1	-2	-2	-6	-13	-4
02:01:48	2	1	-9	5	-2	-9	-9	-3	-9	2	-15	8	2	6	9	3	9	-10	1	2	8	1	2	4	9	-3	2	-1
02:04:48	-10	-3	6	-5	5	-9	-7	1	-6	-3	-10	4	-15	1	1	-7	0	-7	-4	4	-1	8	-4	2	-10	-7	-18	-15
02:07:48	-3	-9	4	-5	-4	1	-6	-12	-7	-12	-9	1	12	0	0	3	4	17	-6	4	8	-7	-8	-8	10	-1	-4	-8
02:10:48	-4	7	-6	-7	-13	-11	1	-8	3	8	6	12	0	0	15	-8	-1	5	-5	-1	3	4	5	-2	-1	15	2	2
02:13:48	4	-9	-3	3	-3	-5	3	2	-2	10	6	2	9	-3	-6	-1	1	4	2	4	8	8	-3	-8	3	2	6	4
02:16:48	-7	6	-8	4	-4	-5	-12	-10	0	-6	-5	-12	-4	-2	0	-3	-2	-10	0	6	8	-12	1	0	6	-7	-4	-10
02:19:48	-1	3	2	-7	-13	-10	-3	-12	8	-1	12	6	2	3	3	5	1	9	1	-3	6	-7	-9	3	2	6	-7	-12
02:22:48	1	1	-3	-5	0	-9	-9	-1	0	7	10	1	1	14	2	21	6	-4	11	4	-5	0	-2	6	3	5	-4	0
02:25:48	4	4	0	0	-14	-6	-8	-15	3	-2	4	0	2	9	2	2	5	5	6	-3	3	-10	2	9	-12	-2	-10	1
02:28:48	0	-15	-6	0	-6	-2	-11	8	10	-7	2	0	3	8	13	-4	8	1	-1	4	-5	-3	2	20	-6	7	5	0
02:31:48	-3	17	-7	-3	-17	-13	-15	-13	0	2	-6	-1	-12	-5	-7	-17	-10	-10	-10	-10	8	-11	-5	0	8	-11	-10	-2
02:34:48	3	-3	0	-1	-19	3	-2	-6	-6	0	-6	8	9	4	13	-1	-1	1	0	12	3	3	-8	6	1	-3	-1	3
02:37:48	-4	3	3	-7	-3	1	-10	-7	2	0	-7	2	5	-2	2	-7	-3	4	-4	-13	12	11	-7	-1	3	2	-1	0
02:40:48	1	-9	-2	9	-15	-7	-15	-12	0	0	-3	-1	13	3	-4	6	15	-1	1	7	1	-2	-7	7	3	8	-11	-12
02:43:48	-9	6	7	-6	-7	-7	-5	-10	9	5	-1	4	11	11	-1	1	-4	-1	3	15	8	5	2	8	7	-4	15	-4
02:46:48	-3	9	8	1	-16	-15	-16	-20	-10	-9	-8	-11	-10	-12	-3	-4	-9	11	-4	1	-6	-6	-6	12	-9	0	3	-14
02:49:48	5	0	-8	-4	-17	-19	-14	-11	-8	-1	7	-9	7	-1	-3	2	-6	9	3	-8	10	7	-8	1	1	2	2	-5
02:52:48	3	1	4	-2	-17	-11	-10	-16	-3	5	2	4	-3	4	-8	-2	7	-9	5	-3	-6	-5	-2	2	-3	3	9	-11
02:55:48	-1	8	5	8	-15	-16	-19	-14	4	8	0	5	3	9	4	12	2	6	15	4	7	10	2	5	-7	11	8	-13
02:58:48	-3	8	-8	-1	-16	-13	-15	-20	1	-9	-11	-5	-5	-5	2	5	-2	-16	-4	-2	-12	-13	-6	7	-15	-9	-3	-21
03:01:48	10	8	-1	-10	-18	-4	-14	-11	-3	2	12	-1	4	1	-11	-9	-7	-7	1	-3	-3	-2	-3	-4	6	-10	-8	-4
03:04:48	0	-1	4	0	-12	-16	-13	-12	8	11	0	-7	10	-4	-4	-4	-5	6	-7	-2	0	-5	-4	6	-12	-2	-1	-11
03:07:48	2	8	-7	5	-16	-10	-8	-15	-1	-8	-2	7	0	3	0	14	9	6	9	1	3	-4	-4	-2	5	2	1	-15
03:10:48	4	-3	10	-2	-8	-11	-12	-13	13	4	9	-3	13	2	3	-4	5	-2	3	-4	12	13	3	9	-5	5	0	-10
03:13:48	-1	-5	-4	1	-18	-11	-20	-16	4	-4	7	-9	7	0	-9	-11	3	8	6	-7	-1	-2	-6	-4	-1	-2	-9	-22
03:16:48	0	-1	2	2	-15	-21	-9	-16	1	4	10	15	4	-2	-7	0	3	-6	-1	2	-2	-2	1	12	3	-2	-11	-16
03:19:48	-2	7	4	1	-14	-9	-10	-15	-2	-7	2	-5	-1	4	4	-1	-2	1	-5	2	7	2	0	10	1	8	0	-16
03:22:48	-6	3	-4	2	-23	-5	-3	-1	3	9	7	4	1	3	5	-9	5	5	6	-10	-3	0	2	7	9	-5	2	-14
03:25:48	-5	-2	1	2	-16	-4	-14	-12	10	-6	3	-4	-4	-6	-4	-4	2	2	4	5	-5	-2	-14	-7	-7	-6	-3	-22
03:28:48	-5	0	-1	-3	-14	-16	-18	-22	-1	-9	-6	7	8	-1	0	-16	-5	-7	0	4	4	3	1	-9	-15	-5	-5	-13
03:31:48	-1	-6	-2	-7	-11	-16	-10	-15	2	8	-13	-8	7	1	2	0	-4	-7	-5	1	-1	4	-5	-4	7	-4	-17	-5
03:34:48	-5	6	-2	-8	-4	-17	-15	-8	4	0	9	4	-4	-8	9	-2	-2	-9	1	0	-2	-3	10	5	5	9	-9	-9
03:37:48	7	-7	0	12	-21	-16	-19	-16	-6	3	-2	-11	3	-4	-6	-13	2	2	-7	2	-6	3	0	0	-3	-5	5	-27
03:40:48	-6	10	0	-2	-13	-21	-15	-17	-4	-4	-9	7	-11	6	1	8	2	5	4	0	1	-2	4	-16	-6	5	-10	-19
03:43:48	8	-1	3	-9	-18	-27	-12	-4	4	3	6	11	1	9	-2	-5	3	6	-5	-3	-11	0	-4	-17	-6	11	1	-6
03:46:48	-1	-10	-5	10	-20	-24	-16	-14	1	-5	-8	-9	-3	-6	-2	-13	8	-6	1	-10	4	1	-3	0	-18	-4	-5	-23
03:49:48	0	8	-1	7	-13	-13	-15	-13	1	3	-3	4	-8	8	-9	2	-2	-5	-10	0	-6	5	-2	7	4	-2	4	-19
03:52:48	3	-3	-2	0	-12	-22	-16	-7	-1	-1	4	-8	-8	-7	-1	0	0	2	-4	-1	3	-7	-3	1	5	-9	0	-11
03:55:48	5	2	-8	4	-14	-6	-11	-19	-3	23	2	2	0	10	8	6	4	11	-4	6	-2	2	-4	16	9	-2	-1	-6
03:58:48	-1	-1	0	-2	-10	-19	-19	-4	8	-9	1	4	2	-7	1	2	-1	10	3	12	0	5	9	-2	12	-1	5	-22
04:01:48	1	6	-2	-5	-8	-12	-6	-16	-4	-4	8	1	0	-11	-7	8	-9	0	-6	2	-4	-3	1	-10	-5	-6	-4	-16
04:04:48	4	11	-3	-6	-12	-10	-17	-17	12	0	3	-4	-1	4	-2	-9	2	-4	5	4	-11	-1	2	-2	-1	-11	0	-10
04:07:48	-7	2	4	3	-17	-17	-14	-19	1	-3	6	-1	4	-2	-6	-2	4	-6	-9	2	1	-8	-7	-5	-2	4	-3	-19
04:10:48	3	0	-4	-5	-11	-12	-19	-14	4	-2	8	12	7	-10	-8	-3	-8	-3	1	-2	4	3	2	2	-8	6	-12	-18
04:13:48	2	4	-5	8	-12	-16	-6	-3	6	1	4	12	7	9	12	0	6	5	0	0	-1	18	7	-4	8	7	3	-12
04:16:48	-6	-7	5	-6	-19	-12	-16	-12	5	-11	-2	-1	0	-8	1	-10	-6	-1	-8	-3	-7	5	10	7	-9	1	1	-13
04:19:48	4	3	2	-2	-13	5	-6	-8	-4	-2	4	-3	1	-1	-4	2	6	8	9	-2	7	-5	-7	5	7	0	3	-15
04:22:48	-7	-7	1	5	-16	-15	-17	-18	3	-1	-2	3	9	1	-2	3	1	8	-7	-6	-1	0	2	3	-4	-10	-1	-21
04:25:48	3	0	-9	1	-27	-23	-10	-24	-4	-3	-6	-9	-7	-8	-4	-10	-6	-7	7	3	-1	-10	2	-5	-3	1	-12	-19
04:28:48	-8	2	1	-5	-2	-17	-14	-11	0	10	-2	3	-1	-10	-2	10	4	-10	9	-3	4	8	-6	-5	3	-6	-6	1
04:31:48	9	2	7	-1	-12	-3	-5	-12	-3	0	-4	1	2	-2	11	7	9	5	-3	-11	2	-3	-12	-4	5	2	-12	-15
04:34:48	2	1	-5	-3	-9	2	-7	-12	0	-6	-5	1	0	3	-2	0	2	3	0	-11	-2	-6	0	0	12	1	-3	-13
04:37:48	-2	2	-1	-1	-12	-14	-11	-17	-7	3	5	11	1	4	4	6	0	3	5	12	8	11	-6	-9	-1	2	6	-6
04:40:48	-4	8	-17	5	-19	-9	-17	-20	-6	3	3	-1	1	-1	9	4	-1	13	2	8	16	-7	6	-3	1	-12	1	-5
04:43:48	-3	3	10	-6	-15	-9	-11	-10	-5	2	-6	6	-2	-6	6	-2	0	-11	6	-7	9	-3	-7	-1	3	2	-4	-16
04:46:48	-2	-2	7	-1	-6	-13	-4	-8	-4	-5	-7	0	15	-2	-4	9	-3	1	7	4	-4	-2	2	0	2	-4	-4	-9
04:49:48	-1	4	2	1	-14	-11	-21	-7	9	-1	3	0	2	-6	-2	4	8	1	-5	-6	7	-9	-2	-2	-2	-6	-1	-13
04:52:48	3	3	4	-13	-24	-17	-10	-8	4	2	-1	-5	-2	5	-12	1	2	-7	-1	-3	0	6	-11	2	-2	-4	0	-8
04:55:48	-2	-6	4	7	-1	-10	-13	-10	-1	8	10	-3	-2	-1	-3	0	4	-7	-8	3	2	-3	13	1	-7	-4	8	-18
04:58:48	-1	2	-8	-3	-13	-19	-14	-12	0	-2	-3	5	-9	3	1	10	6	5	-7	-6	3	16	-3	4	4	-1	3	-5
05:01:48	1	4	-4	4	-9	-24	-6	-5	14	15	3	14	16	7	-14	2	9	5	-2	2	5	3	-1	13	8	7	-2	-16
odgp1
Time	E11	E12	G11	G12	E9	E10	G9	G10	B1	B2	B3	B4	B5	B6	B7	B8	B9	B10	B11	B12	F1	F2	F3	F4	F5	F6	F7	F8
00:00:58	0.001	-0.001	-0.002	0.001	0.01	0.01	0.009	0.008	0.013	0.01	0.012	0.009	0.01	0.01	0.009	0.01	0.008	0.017	0.016	0.009	0.01	0.011	0.023	0.01	0.011	0.01	0.01	0.01
00:03:58	0.001	-0.001	-0.002	0.001	0.009	0.009	0.009	0.009	0.013	0.009	0.012	0.009	0.01	0.009	0.01	0.01	0.008	0.018	0.015	0.009	0.01	0.011	0.024	0.01	0.01	0.01	0.01	0.009
00:06:58	0.001	-0.001	-0.002	0.001	0.01	0.01	0.008	0.008	0.013	0.01	0.012	0.009	0.01	0.009	0.009	0.01	0.008	0.017	0.015	0.009	0.01	0.011	0.01	0.01	0.01	0.01	0.01	0.009
00:09:58	0.001	-0.001	-0.002	0.001	0.01	0.01	0.009	0.008	0.013	0.01	0.012	0.009	0.01	0.01	0.009	0.011	0.008	0.018	0.015	0.008	0.01	0.011	0.01	0.01	0.01	0.01	0.01	0.009
00:12:58	0.001	-0.001	-0.002	0.001	0.01	0.011	0.009	0.008	0.014	0.01	0.012	0.009	0.01	0.01	0.009	0.011	0.008	0.018	0.015	0.009	0.01	0.011	0.01	0.01	0.01	0.009	0.009	0.009
00:15:58	0.001	-0.001	-0.002	0.001	0.011	0.011	0.009	0.008	0.014	0.01	0.012	0.009	0.01	0.01	0.009	0.011	0.009	0.017	0.015	0.009	0.011	0.011	0.01	0.011	0.01	0.01	0.01	0.009
00:18:58	0.001	-0.001	-0.002	0.001	0.01	0.009	0.009	0.009	0.015	0.011	0.012	0.009	0.01	0.01	0.009	0.012	0.009	0.018	0.015	0.009	0.011	0.011	0.01	0.011	0.01	0.009	0.01	0.009
00:21:58	0.001	-0.001	-0.002	0.001	0.011	0.01	0.01	0.009	0.016	0.012	0.013	0.009	0.011	0.011	0.01	0.013	0.009	0.018	0.016	0.01	0.011	0.012	0.011	0.011	0.011	0.01	0.01	0.009
00:24:58	0.001	-0.001	-0.002	0.001	0.011	0.011	0.01	0.01	0.016	0.013	0.013	0.01	0.011	0.011	0.011	0.011	0.01	0.019	0.016	0.01	0.012	0.012	0.011	0.011	0.012	0.01	0.011	0.01
00:27:58	0.001	-0.001	-0.002	0.001	0.015	0.011	0.011	0.01	0.017	0.013	0.013	0.011	0.012	0.012	0.013	0.012	0.01	0.02	0.017	0.011	0.013	0.013	0.012	0.012	0.013	0.011	0.011	0.01
00:30:58	0.001	-0.001	-0.002	0.001	0.016	0.012	0.012	0.011	0.018	0.014	0.014	0.011	0.013	0.013	0.012	0.013	0.011	0.02	0.018	0.012	0.014	0.014	0.013	0.014	0.014	0.011	0.012	0.011
00:33:58	0.001	-0.001	-0.002	0.001	0.013	0.013	0.013	0.012	0.019	0.015	0.015	0.012	0.013	0.014	0.013	0.013	0.012	0.021	0.018	0.013	0.015	0.015	0.014	0.015	0.015	0.013	0.013	0.012
00:36:58	0.001	-0.001	-0.002	0.001	0.014	0.014	0.014	0.013	0.02	0.015	0.016	0.013	0.015	0.015	0.014	0.015	0.013	0.022	0.019	0.014	0.016	0.016	0.015	0.016	0.015	0.014	0.014	0.013
00:39:58	0.001	-0.001	-0.002	0.001	0.015	0.015	0.015	0.014	0.022	0.017	0.017	0.014	0.015	0.015	0.015	0.015	0.014	0.023	0.021	0.015	0.017	0.017	0.016	0.017	0.017	0.015	0.015	0.014
00:42:58	0.001	-0.001	-0.002	0.001	0.016	0.016	0.015	0.015	0.023	0.019	0.018	0.015	0.017	0.016	0.016	0.016	0.015	0.024	0.022	0.016	0.019	0.018	0.017	0.018	0.018	0.016	0.016	0.015
00:45:58	0.001	-0.001	-0.002	0.001	0.018	0.017	0.017	0.017	0.025	0.02	0.02	0.017	0.018	0.018	0.017	0.018	0.016	0.025	0.023	0.018	0.021	0.02	0.019	0.02	0.019	0.017	0.017	0.016
00:48:58	0.001	-0.001	-0.002	0.001	0.019	0.018	0.019	0.018	0.027	0.022	0.021	0.018	0.019	0.019	0.019	0.019	0.018	0.027	0.025	0.019	0.022	0.022	0.02	0.021	0.021	0.019	0.019	0.018
00:51:58	0.001	-0.001	-0.002	0.001	0.021	0.021	0.021	0.02	0.029	0.024	0.023	0.02	0.021	0.021	0.02	0.021	0.02	0.029	0.026	0.021	0.024	0.024	0.022	0.023	0.023	0.02	0.021	0.019
00:54:58	0.001	-0.001	-0.002	0.001	0.022	0.023	0.023	0.022	0.03	0.026	0.024	0.021	0.022	0.023	0.022	0.023	0.021	0.03	0.029	0.023	0.027	0.025	0.024	0.025	0.024	0.022	0.022	0.021
00:57:58	0.001	-0.001	-0.002	0.001	0.024	0.025	0.025	0.024	0.033	0.027	0.026	0.024	0.025	0.025	0.024	0.025	0.023	0.032	0.031	0.025	0.028	0.027	0.026	0.026	0.027	0.024	0.025	0.026
01:00:58	0.001	-0.001	-0.002	0.001	0.026	0.027	0.027	0.027	0.035	0.03	0.029	0.026	0.027	0.027	0.026	0.027	0.026	0.035	0.033	0.028	0.031	0.03	0.029	0.029	0.029	0.026	0.027	0.026
01:03:58	0.001	-0.001	-0.002	0.001	0.029	0.029	0.029	0.029	0.037	0.032	0.03	0.028	0.029	0.029	0.028	0.03	0.028	0.037	0.036	0.031	0.034	0.033	0.031	0.031	0.031	0.028	0.029	0.03
01:06:58	0.001	-0.001	-0.002	0.001	0.032	0.032	0.033	0.032	0.04	0.034	0.032	0.03	0.031	0.032	0.031	0.032	0.031	0.04	0.038	0.034	0.037	0.035	0.034	0.034	0.033	0.031	0.031	0.033
01:09:58	0.001	-0.001	-0.002	0.001	0.034	0.035	0.036	0.035	0.042	0.037	0.035	0.032	0.035	0.035	0.034	0.035	0.034	0.043	0.041	0.037	0.04	0.039	0.037	0.037	0.037	0.033	0.035	0.036
01:12:58	0.001	-0.001	-0.002	0.001	0.037	0.038	0.039	0.039	0.045	0.04	0.038	0.035	0.038	0.038	0.038	0.038	0.037	0.046	0.044	0.041	0.044	0.042	0.041	0.041	0.039	0.037	0.038	0.037
01:15:58	0.003	-0.001	-0.002	0.001	0.042	0.041	0.042	0.043	0.045	0.042	0.04	0.037	0.042	0.041	0.041	0.042	0.041	0.05	0.048	0.045	0.048	0.046	0.045	0.045	0.043	0.041	0.041	0.04
01:18:58	0.002	-0.001	-0.002	0.001	0.046	0.045	0.047	0.047	0.046	0.043	0.041	0.038	0.045	0.045	0.045	0.046	0.044	0.054	0.052	0.049	0.053	0.05	0.049	0.049	0.048	0.046	0.045	0.045
01:21:58	0	0	-0.002	0.001	0.052	0.05	0.052	0.053	0.045	0.043	0.042	0.039	0.05	0.049	0.049	0.05	0.049	0.06	0.057	0.055	0.058	0.056	0.054	0.055	0.053	0.05	0.05	0.05
01:24:58	0	0	-0.002	0.001	0.057	0.056	0.057	0.058	0.042	0.04	0.04	0.038	0.054	0.054	0.053	0.054	0.055	0.064	0.062	0.06	0.064	0.062	0.06	0.06	0.059	0.056	0.056	0.055
01:27:58	0	-0.001	-0.002	0.001	0.061	0.061	0.064	0.065	0.035	0.035	0.035	0.033	0.058	0.056	0.056	0.058	0.06	0.07	0.067	0.065	0.071	0.068	0.065	0.066	0.064	0.061	0.062	0.06
01:30:58	0	0	-0.002	0.001	0.067	0.068	0.071	0.072	0.026	0.026	0.028	0.026	0.061	0.058	0.059	0.062	0.066	0.076	0.073	0.072	0.078	0.074	0.072	0.073	0.071	0.068	0.069	0.067
01:33:58	0	0	-0.002	0.001	0.074	0.075	0.079	0.08	0.019	0.018	0.02	0.017	0.06	0.057	0.059	0.069	0.073	0.083	0.074	0.079	0.085	0.081	0.08	0.08	0.078	0.075	0.077	0.075
01:36:58	0.001	-0.001	-0.002	0.001	0.082	0.083	0.087	0.088	0.014	0.012	0.012	0.01	0.057	0.053	0.056	0.061	0.079	0.09	0.075	0.085	0.094	0.089	0.087	0.088	0.086	0.083	0.086	0.084
01:39:58	0.001	-0.001	-0.002	0.001	0.09	0.092	0.096	0.097	0.013	0.009	0.008	0.005	0.05	0.044	0.048	0.054	0.087	0.096	0.069	0.092	0.103	0.097	0.096	0.097	0.096	0.092	0.095	0.091
01:42:58	0	-0.001	-0.002	0.001	0.099	0.102	0.107	0.109	0.012	0.008	0.006	0.003	0.038	0.03	0.035	0.044	0.093	0.102	0.057	0.097	0.112	0.107	0.105	0.106	0.105	0.102	0.104	0.102
01:45:58	-0.001	-0.001	-0.002	0.001	0.112	0.111	0.118	0.119	0.012	0.008	0.006	0.003	0.023	0.016	0.022	0.03	0.098	0.107	0.041	0.099	0.121	0.117	0.115	0.117	0.117	0.113	0.115	0.113
01:48:58	0	-0.001	-0.002	0.001	0.123	0.123	0.128	0.13	0.012	0.008	0.006	0.003	0.012	0.009	0.012	0.016	0.099	0.108	0.026	0.098	0.131	0.126	0.123	0.126	0.127	0.123	0.124	0.122
01:51:58	0	-0.001	-0.002	0.001	0.134	0.134	0.142	0.142	0.012	0.008	0.005	0.003	0.008	0.007	0.007	0.01	0.095	0.104	0.017	0.09	0.138	0.133	0.133	0.136	0.137	0.134	0.135	0.135
01:54:58	0	-0.001	-0.002	0.002	0.145	0.145	0.151	0.152	0.012	0.008	0.006	0.003	0.006	0.006	0.005	0.007	0.086	0.096	0.013	0.074	0.147	0.141	0.141	0.146	0.149	0.144	0.148	0.144
01:57:58	0	-0.001	-0.002	0.001	0.158	0.157	0.162	0.165	0.012	0.008	0.005	0.003	0.006	0.006	0.005	0.006	0.069	0.08	0.012	0.055	0.15	0.143	0.144	0.155	0.158	0.155	0.158	0.156
02:00:58	0	-0.001	-0.002	0.001	0.169	0.17	0.176	0.177	0.012	0.008	0.005	0.003	0.005	0.006	0.005	0.006	0.051	0.059	0.011	0.034	0.152	0.144	0.154	0.162	0.17	0.166	0.171	0.165
02:03:58	0	0	-0.002	0.001	0.181	0.183	0.191	0.19	0.012	0.008	0.005	0.003	0.006	0.006	0.005	0.005	0.032	0.04	0.011	0.02	0.146	0.134	0.153	0.165	0.182	0.178	0.183	0.18
02:06:58	0	0	-0.002	0.001	0.192	0.193	0.197	0.201	0.012	0.007	0.005	0.003	0.005	0.006	0.005	0.005	0.019	0.027	0.011	0.012	0.133	0.119	0.143	0.16	0.191	0.186	0.195	0.189
02:09:58	-0.001	-0.001	-0.002	0.001	0.203	0.202	0.207	0.208	0.012	0.007	0.005	0.003	0.005	0.006	0.005	0.005	0.012	0.02	0.011	0.009	0.114	0.099	0.128	0.15	0.205	0.197	0.202	0.191
02:12:58	0	-0.001	-0.001	0.001	0.213	0.212	0.216	0.219	0.012	0.008	0.005	0.003	0.005	0.006	0.005	0.005	0.009	0.017	0.011	0.008	0.09	0.074	0.107	0.135	0.217	0.206	0.213	0.196
02:15:58	-0.001	-0.001	-0.002	0.001	0.223	0.224	0.226	0.229	0.012	0.007	0.005	0.003	0.005	0.005	0.004	0.005	0.008	0.015	0.011	0.007	0.067	0.054	0.082	0.111	0.22	0.213	0.221	0.192
02:18:58	0	-0.001	-0.002	0.001	0.232	0.233	0.237	0.241	0.012	0.008	0.005	0.002	0.005	0.005	0.004	0.005	0.007	0.015	0.011	0.007	0.047	0.037	0.058	0.085	0.231	0.218	0.232	0.184
02:21:58	-0.001	-0.001	-0.002	0.001	0.244	0.246	0.248	0.25	0.012	0.008	0.005	0.003	0.005	0.005	0.004	0.005	0.007	0.015	0.011	0.007	0.034	0.028	0.041	0.063	0.241	0.222	0.243	0.169
02:24:58	0	-0.001	-0.002	0.002	0.256	0.257	0.26	0.262	0.012	0.007	0.005	0.003	0.005	0.005	0.004	0.005	0.007	0.015	0.01	0.007	0.026	0.021	0.03	0.046	0.249	0.218	0.253	0.146
02:27:58	-0.001	-0.001	-0.002	0.001	0.263	0.266	0.273	0.274	0.012	0.008	0.005	0.003	0.005	0.006	0.004	0.005	0.007	0.015	0.01	0.007	0.021	0.017	0.024	0.034	0.257	0.209	0.26	0.117
02:30:58	-0.001	-0.001	-0.002	0.002	0.275	0.278	0.283	0.285	0.012	0.007	0.005	0.003	0.005	0.005	0.004	0.004	0.007	0.015	0.01	0.007	0.018	0.016	0.019	0.026	0.264	0.193	0.266	0.091
02:33:58	-0.001	-0.001	-0.002	0.002	0.289	0.292	0.297	0.298	0.012	0.007	0.005	0.003	0.005	0.005	0.004	0.004	0.006	0.015	0.01	0.006	0.016	0.015	0.017	0.022	0.266	0.169	0.269	0.07
02:36:58	0	-0.001	-0.002	0.001	0.301	0.304	0.311	0.309	0.012	0.008	0.005	0.003	0.004	0.005	0.004	0.004	0.007	0.014	0.01	0.007	0.015	0.014	0.016	0.019	0.263	0.14	0.269	0.054
02:39:58	-0.001	-0.001	-0.002	0.001	0.312	0.318	0.321	0.322	0.012	0.007	0.005	0.002	0.004	0.005	0.004	0.004	0.006	0.014	0.01	0.006	0.015	0.013	0.015	0.017	0.256	0.113	0.261	0.042
02:42:58	0	-0.001	-0.001	0.001	0.325	0.328	0.334	0.336	0.012	0.008	0.005	0.002	0.004	0.005	0.004	0.004	0.007	0.014	0.01	0.007	0.015	0.014	0.018	0.017	0.239	0.088	0.245	0.031
02:45:58	0	0	-0.002	0.001	0.338	0.342	0.348	0.347	0.012	0.007	0.004	0.002	0.004	0.004	0.004	0.004	0.006	0.014	0.01	0.006	0.014	0.013	0.018	0.016	0.217	0.069	0.218	0.023
02:48:58	0	-0.001	-0.001	0.002	0.354	0.357	0.361	0.361	0.012	0.007	0.005	0.002	0.004	0.004	0.004	0.004	0.006	0.014	0.01	0.006	0.014	0.013	0.014	0.016	0.186	0.053	0.188	0.019
02:51:58	0	-0.001	-0.002	0.001	0.366	0.37	0.373	0.376	0.012	0.007	0.005	0.002	0.004	0.005	0.004	0.004	0.006	0.014	0.01	0.007	0.014	0.013	0.014	0.016	0.154	0.04	0.159	0.017
02:54:58	-0.001	-0.001	-0.002	0.001	0.379	0.382	0.386	0.386	0.011	0.007	0.004	0.002	0.004	0.004	0.003	0.004	0.006	0.014	0.009	0.007	0.014	0.013	0.014	0.016	0.128	0.031	0.133	0.015
02:57:58	-0.001	-0.001	-0.002	0.001	0.391	0.394	0.396	0.398	0.012	0.007	0.005	0.002	0.004	0.004	0.004	0.004	0.006	0.014	0.009	0.007	0.014	0.013	0.014	0.016	0.108	0.025	0.114	0.015
03:00:58	-0.001	0	-0.002	0.001	0.401	0.404	0.408	0.408	0.011	0.007	0.004	0.002	0.004	0.005	0.003	0.004	0.006	0.014	0.009	0.007	0.014	0.013	0.014	0.016	0.092	0.022	0.1	0.014
03:03:58	-0.001	-0.001	-0.002	0.001	0.409	0.414	0.417	0.418	0.011	0.007	0.004	0.002	0.004	0.004	0.004	0.004	0.006	0.014	0.01	0.007	0.014	0.013	0.014	0.017	0.078	0.021	0.087	0.014
03:06:58	-0.001	-0.001	-0.002	0.001	0.42	0.423	0.425	0.424	0.012	0.007	0.005	0.002	0.004	0.004	0.004	0.004	0.006	0.014	0.01	0.007	0.014	0.013	0.014	0.018	0.066	0.02	0.073	0.014
03:09:58	-0.001	-0.001	-0.002	0.001	0.428	0.428	0.432	0.432	0.011	0.007	0.005	0.002	0.004	0.004	0.004	0.004	0.006	0.014	0.01	0.007	0.014	0.014	0.014	0.018	0.053	0.02	0.058	0.014
03:12:58	-0.001	0	-0.002	0.001	0.435	0.435	0.439	0.439	0.012	0.007	0.004	0.002	0.004	0.004	0.004	0.004	0.006	0.014	0.01	0.007	0.014	0.014	0.014	0.018	0.044	0.02	0.046	0.015
03:15:58	-0.001	-0.001	-0.002	0.001	0.439	0.439	0.443	0.444	0.012	0.007	0.004	0.002	0.004	0.004	0.004	0.004	0.006	0.014	0.01	0.007	0.014	0.014	0.014	0.018	0.038	0.02	0.037	0.015
03:18:58	-0.001	-0.001	-0.002	0.002	0.446	0.447	0.448	0.451	0.011	0.007	0.004	0.002	0.004	0.004	0.004	0.004	0.006	0.013	0.009	0.007	0.014	0.013	0.014	0.018	0.034	0.02	0.032	0.014
03:21:58	0	-0.001	-0.002	0.001	0.451	0.453	0.451	0.453	0.012	0.007	0.004	0.002	0.004	0.004	0.004	0.004	0.005	0.013	0.01	0.007	0.014	0.013	0.014	0.019	0.033	0.02	0.03	0.015
03:24:58	-0.001	-0.001	-0.002	0.001	0.453	0.455	0.455	0.456	0.012	0.007	0.004	0.002	0.004	0.004	0.004	0.004	0.006	0.013	0.01	0.007	0.014	0.013	0.014	0.019	0.032	0.02	0.029	0.014
03:27:58	-0.001	-0.001	-0.002	0.001	0.457	0.459	0.457	0.457	0.012	0.007	0.004	0.002	0.004	0.004	0.003	0.004	0.005	0.013	0.009	0.007	0.014	0.013	0.015	0.019	0.031	0.02	0.028	0.014
03:30:58	-0.001	-0.001	-0.002	0.001	0.448	0.45	0.451	0.448	0.011	0.007	0.004	0.002	0.004	0.004	0.003	0.004	0.005	0.013	0.009	0.007	0.014	0.013	0.014	0.019	0.031	0.02	0.028	0.015
03:33:58	-0.001	-0.001	-0.002	0.002	0.445	0.443	0.445	0.443	0.012	0.007	0.005	0.002	0.004	0.004	0.004	0.004	0.006	0.014	0.01	0.007	0.014	0.013	0.014	0.019	0.031	0.02	0.028	0.015
03:36:58	-0.001	-0.001	-0.002	0.002	0.444	0.445	0.445	0.447	0.011	0.007	0.004	0.002	0.004	0.004	0.004	0.004	0.005	0.013	0.009	0.007	0.014	0.013	0.015	0.019	0.031	0.02	0.028	0.014
03:39:58	-0.001	-0.001	-0.002	0.001	0.445	0.448	0.447	0.448	0.011	0.007	0.004	0.002	0.004	0.004	0.003	0.004	0.005	0.013	0.009	0.007	0.014	0.013	0.015	0.019	0.031	0.019	0.028	0.014
03:42:58	-0.001	-0.001	-0.002	0.002	0.447	0.451	0.453	0.453	0.012	0.007	0.004	0.002	0.004	0.004	0.003	0.004	0.006	0.013	0.01	0.007	0.014	0.013	0.015	0.019	0.031	0.019	0.028	0.014
03:45:58	-0.001	-0.001	-0.002	0.002	0.448	0.449	0.45	0.451	0.012	0.007	0.004	0.002	0.004	0.004	0.003	0.004	0.005	0.013	0.01	0.007	0.014	0.014	0.015	0.019	0.031	0.019	0.027	0.014
03:48:58	-0.001	-0.001	-0.002	0.002	0.448	0.45	0.446	0.448	0.011	0.007	0.004	0.002	0.004	0.004	0.003	0.004	0.005	0.013	0.01	0.007	0.014	0.014	0.015	0.019	0.031	0.019	0.027	0.014
03:51:58	-0.001	-0.001	-0.002	0.002	0.444	0.444	0.446	0.446	0.012	0.007	0.004	0.002	0.004	0.004	0.004	0.004	0.005	0.013	0.01	0.007	0.014	0.013	0.015	0.019	0.03	0.019	0.027	0.015
03:54:58	-0.001	-0.001	-0.002	0.001	0.442	0.443	0.443	0.444	0.012	0.007	0.004	0.002	0.004	0.004	0.004	0.004	0.005	0.013	0.01	0.007	0.014	0.014	0.015	0.019	0.031	0.019	0.027	0.015
03:57:58	-0.001	-0.001	-0.002	0.002	0.442	0.442	0.441	0.443	0.011	0.007	0.004	0.002	0.004	0.004	0.004	0.004	0.005	0.013	0.01	0.007	0.014	0.013	0.015	0.019	0.03	0.019	0.027	0.014
04:00:58	-0.001	-0.001	-0.002	0.002	0.44	0.438	0.44	0.441	0.011	0.007	0.004	0.002	0.004	0.004	0.004	0.004	0.005	0.014	0.009	0.007	0.014	0.013	0.015	0.02	0.03	0.019	0.026	0.014
04:03:58	0	-0.001	-0.002	0.001	0.438	0.436	0.437	0.436	0.012	0.007	0.004	0.002	0.004	0.004	0.003	0.004	0.006	0.013	0.009	0.007	0.014	0.013	0.015	0.019	0.03	0.019	0.026	0.014
04:06:58	-0.001	-0.001	-0.002	0.001	0.434	0.444	0.433	0.433	0.011	0.007	0.004	0.002	0.004	0.004	0.003	0.004	0.005	0.013	0.01	0.007	0.014	0.013	0.015	0.019	0.029	0.019	0.026	0.014
04:09:58	-0.001	-0.001	-0.002	0.001	0.437	0.446	0.436	0.437	0.012	0.007	0.004	0.002	0.004	0.004	0.003	0.004	0.005	0.013	0.009	0.007	0.014	0.013	0.015	0.02	0.029	0.019	0.026	0.014
04:12:58	-0.001	-0.001	-0.002	0.001	0.444	0.442	0.438	0.44	0.011	0.007	0.004	0.002	0.004	0.004	0.003	0.004	0.005	0.013	0.009	0.007	0.014	0.013	0.015	0.019	0.028	0.019	0.026	0.014
04:15:58	-0.001	-0.001	-0.002	0.002	0.436	0.44	0.435	0.436	0.011	0.007	0.004	0.002	0.004	0.004	0.003	0.004	0.005	0.013	0.01	0.007	0.014	0.013	0.015	0.019	0.028	0.019	0.026	0.014
04:18:58	-0.001	-0.001	-0.002	0.002	0.44	0.438	0.436	0.437	0.011	0.007	0.004	0.002	0.004	0.004	0.003	0.004	0.005	0.013	0.009	0.007	0.014	0.013	0.015	0.019	0.028	0.019	0.026	0.014
04:21:58	-0.001	-0.001	-0.002	0.002	0.439	0.437	0.435	0.436	0.012	0.007	0.004	0.002	0.004	0.004	0.003	0.004	0.005	0.013	0.009	0.007	0.014	0.013	0.015	0.02	0.028	0.019	0.026	0.015
04:24:58	-0.001	-0.001	-0.002	0.001	0.438	0.436	0.436	0.437	0.011	0.007	0.004	0.002	0.004	0.004	0.004	0.004	0.005	0.013	0.009	0.007	0.014	0.013	0.015	0.02	0.028	0.019	0.026	0.014
04:27:58	-0.001	-0.001	-0.002	0.001	0.437	0.436	0.437	0.436	0.011	0.007	0.004	0.002	0.004	0.004	0.003	0.004	0.005	0.013	0.009	0.007	0.014	0.013	0.015	0.02	0.028	0.019	0.026	0.015
04:30:58	-0.001	-0.001	-0.002	0.002	0.436	0.436	0.433	0.435	0.011	0.007	0.004	0.002	0.004	0.004	0.004	0.004	0.005	0.013	0.009	0.007	0.014	0.013	0.015	0.019	0.028	0.019	0.026	0.015
04:33:58	-0.001	-0.001	-0.002	0.002	0.434	0.435	0.431	0.432	0.011	0.007	0.004	0.002	0.004	0.004	0.003	0.004	0.005	0.014	0.009	0.007	0.014	0.013	0.015	0.018	0.028	0.019	0.026	0.015
04:36:58	-0.001	-0.001	-0.002	0.001	0.433	0.435	0.43	0.433	0.011	0.007	0.004	0.002	0.004	0.004	0.003	0.004	0.006	0.013	0.009	0.007	0.014	0.013	0.015	0.018	0.028	0.019	0.026	0.015
04:39:58	-0.001	-0.001	-0.002	0.001	0.432	0.434	0.433	0.433	0.011	0.007	0.004	0.002	0.004	0.004	0.003	0.004	0.005	0.013	0.009	0.007	0.014	0.013	0.015	0.018	0.028	0.019	0.026	0.015
04:42:58	-0.001	-0.001	-0.002	0.001	0.431	0.434	0.432	0.432	0.011	0.007	0.004	0.002	0.004	0.004	0.003	0.004	0.005	0.013	0.009	0.007	0.014	0.013	0.015	0.019	0.028	0.019	0.026	0.015
04:45:58	-0.001	-0.001	-0.002	0.002	0.43	0.435	0.432	0.433	0.011	0.007	0.004	0.002	0.004	0.004	0.004	0.004	0.005	0.013	0.009	0.007	0.014	0.013	0.015	0.019	0.028	0.019	0.026	0.015
04:48:58	-0.001	-0.001	-0.002	0.002	0.433	0.436	0.434	0.433	0.011	0.007	0.004	0.002	0.004	0.004	0.003	0.004	0.005	0.013	0.009	0.007	0.014	0.013	0.015	0.019	0.028	0.019	0.026	0.015
04:51:58	-0.001	-0.001	-0.002	0.001	0.433	0.438	0.434	0.433	0.011	0.007	0.004	0.002	0.004	0.004	0.004	0.004	0.005	0.013	0.009	0.007	0.014	0.013	0.015	0.019	0.028	0.019	0.026	0.015
04:54:58	-0.001	-0.001	-0.002	0.001	0.433	0.438	0.435	0.435	0.011	0.007	0.004	0.002	0.004	0.004	0.003	0.004	0.005	0.013	0.009	0.007	0.014	0.013	0.015	0.018	0.028	0.019	0.026	0.015
04:57:58	-0.001	-0.001	-0.002	0.002	0.437	0.439	0.436	0.436	0.011	0.007	0.004	0.002	0.004	0.004	0.004	0.004	0.005	0.013	0.009	0.007	0.014	0.013	0.015	0.019	0.028	0.019	0.026	0.015
05:00:58	-0.001	-0.001	-0.002	0.002	0.438	0.441	0.436	0.437	0.011	0.007	0.004	0.002	0.004	0.004	0.003	0.004	0.005	0.013	0.01	0.007	0.014	0.013	0.016	0.019	0.028	0.019	0.026	0.015
fluo gp1
Time	E11	E12	G11	G12	E9	E10	G9	G10	B1	B2	B3	B4	B5	B6	B7	B8	B9	B10	B11	B12	F1	F2	F3	F4	F5	F6	F7	F8
00:01:48	7	-7	11	-6	-4	1	3	-9	15	1	-6	-7	3	6	-6	-1	-9	8	1	8	3	3	1	-5	-4	6	0	-12
00:04:48	-1	-9	6	-3	7	-1	5	1	-3	-9	3	2	9	-2	-2	10	-3	2	-8	-3	2	9	9	-5	-7	4	15	6
00:07:48	-3	2	0	-2	1	7	-4	5	-5	2	-9	-8	5	2	4	9	-5	0	7	-5	1	9	13	-3	8	14	8	7
00:10:48	2	5	-5	-4	5	4	2	-3	5	-9	4	-2	13	2	-7	11	1	-1	-6	4	-13	-9	0	-7	-9	3	-4	-12
00:13:48	3	6	3	-12	5	6	-5	-9	8	-3	0	1	-8	7	-5	8	9	-1	0	-2	8	-5	13	12	-1	-4	-4	0
00:16:48	-1	5	-4	-6	2	-5	-6	5	6	-10	-12	0	-5	6	7	-1	8	-3	-9	-15	-3	0	2	15	14	-4	-2	5
00:19:48	3	4	-6	-7	-5	0	12	2	-8	9	5	-10	3	-2	-3	2	4	-9	-4	1	-4	-6	19	3	12	0	2	0
00:22:48	2	8	-3	12	11	17	2	-2	6	10	1	4	6	7	9	8	8	14	-3	-6	7	9	5	-4	6	-13	3	1
00:25:48	-6	-2	9	6	-5	10	2	4	-4	-9	-10	6	4	4	-1	-8	2	4	8	5	-4	2	4	0	-2	10	-2	-4
00:28:48	-7	-3	-5	7	6	-2	3	-8	-17	16	-12	-11	-8	-1	-8	-3	7	0	-4	0	-13	1	-3	-8	-11	6	-14	-7
00:31:48	-1	-1	8	-2	-6	-8	6	3	5	3	5	-6	-4	4	6	5	0	23	-5	8	6	-12	7	12	7	0	18	-3
00:34:48	11	-2	-2	3	12	-2	5	9	8	2	5	7	15	4	10	6	11	-8	3	16	5	8	3	7	4	0	10	11
00:37:48	9	-6	-2	-1	-9	-1	-6	-4	-7	-10	-6	-9	7	-1	-12	-3	-4	0	-8	-7	1	3	5	-4	-3	3	-1	-8
00:40:48	-4	-5	1	-6	15	6	18	-3	-3	-4	4	8	-10	-2	-2	-2	-2	-1	14	2	4	3	3	1	-1	-15	-10	1
00:43:48	-4	3	1	14	-5	5	8	13	9	14	2	4	0	2	4	4	3	0	-7	-11	4	15	11	5	-3	3	-10	-1
00:46:48	3	-6	0	-3	12	5	5	-5	5	-7	1	5	-3	-8	0	6	2	4	7	8	-2	4	5	6	5	5	7	3
00:49:48	1	-3	6	-7	3	0	20	-7	-1	-3	-2	1	9	9	1	13	5	1	10	11	9	6	1	8	-1	0	1	12
00:52:48	-4	10	-3	-6	7	5	25	2	0	-1	-3	3	-4	9	-3	5	6	4	-2	-1	-5	5	0	-4	6	-11	-2	-10
00:55:48	-8	10	7	-1	1	8	6	-6	3	-1	6	-3	-3	-4	0	-3	-4	6	-2	-1	2	1	-11	4	-7	3	-8	5
00:58:48	8	3	-3	4	0	6	2	1	-1	13	-7	-3	-1	3	2	0	6	-3	-6	-1	-7	-11	15	12	-2	0	11	-3
01:01:48	-1	4	6	-5	-6	6	1	5	2	-13	-7	-10	-11	-12	-2	3	4	1	-3	-8	-8	-3	4	-11	-3	5	-6	-11
01:04:48	9	2	-2	-11	-9	-10	7	-6	-1	0	-4	11	-4	-5	-6	-3	0	-3	-10	5	-6	2	-3	4	-10	-3	-7	10
01:07:48	4	-11	-7	-4	3	8	-1	0	2	3	6	11	3	-4	-2	-6	8	3	5	3	-3	7	12	7	10	-6	6	5
01:10:48	-4	1	-5	6	1	3	1	2	-7	4	5	9	-4	6	-2	-4	1	3	4	2	5	-13	-9	4	10	3	-7	-5
01:13:48	2	1	-2	-4	-4	-16	-22	-8	-11	1	-22	9	-1	-2	-6	-11	-11	0	-2	0	-8	-7	-2	-11	-7	-8	5	-15
01:16:48	1	1	2	-6	-1	-9	-7	2	3	3	-5	-1	-1	7	-7	-7	2	5	-6	-4	11	3	8	-5	4	2	3	-4
01:19:48	-7	-11	7	13	-11	-3	1	0	10	0	-8	-4	-7	0	-1	-3	-3	0	-16	-1	-9	4	-2	2	-5	-5	0	-7
01:22:48	-4	1	6	-3	1	1	8	5	-2	10	10	-1	0	4	-1	-1	12	-4	-9	4	-8	-3	0	0	6	10	9	6
01:25:48	0	3	-7	6	1	1	-7	-7	2	0	3	2	10	-1	-4	-2	0	-1	-18	-4	4	1	-1	-3	6	1	4	-8
01:28:48	8	-9	13	1	-6	-14	-6	-12	3	-7	-14	2	-16	-7	-11	-6	-7	-3	-9	-8	-10	-9	-6	-4	4	-9	7	1
01:31:48	-5	4	11	-7	7	8	9	-3	16	-1	11	2	7	1	0	14	7	3	8	-7	4	4	1	-9	5	4	1	0
01:34:48	-3	9	0	1	-3	1	-3	1	0	3	0	7	4	-7	6	-5	0	7	7	5	2	1	1	-1	12	0	-10	1
01:37:48	-5	-8	2	12	10	3	0	-12	9	9	-9	1	13	5	14	3	7	-1	5	1	0	-12	8	12	3	4	10	-1
01:40:48	3	-3	1	-2	-3	1	-11	-7	4	1	-2	2	-9	2	8	10	1	-11	-6	-5	0	-13	-2	3	4	-5	1	-2
01:43:48	7	6	3	-1	-3	-5	3	-5	2	11	4	12	4	2	-8	-5	-6	-7	-6	-11	0	7	1	-5	-3	-5	-5	3
01:46:48	-2	9	-3	0	-8	-3	-1	-5	1	14	1	9	-9	8	-9	-9	-8	-11	4	8	-11	-6	-8	-7	6	-1	-11	4
01:49:48	-10	-6	1	2	-11	-3	10	-7	20	9	-1	-2	5	-6	2	0	-5	-6	4	-2	-5	0	11	0	-4	1	-2	-1
01:52:48	6	-12	2	-3	-9	3	-2	-5	16	9	10	15	11	-1	6	8	1	13	-10	-1	-1	14	-9	7	8	5	5	-2
01:55:48	-7	7	9	-6	-6	-4	-10	-4	32	5	7	-1	2	-4	-2	4	5	-6	9	-2	-3	-13	-10	-3	-6	-2	10	-3
01:58:48	0	3	2	-5	4	-9	-3	-12	7	5	11	12	5	7	4	8	-13	1	4	-7	0	-2	-8	-7	6	-1	7	1
02:01:48	2	1	-9	5	-2	-9	-9	-3	7	3	3	7	10	10	3	9	-13	-3	-1	-2	3	-3	-12	3	-1	3	-10	-4
02:04:48	-10	-3	6	-5	5	-9	-7	1	-1	17	9	7	-1	2	6	8	-3	-1	-4	-9	-8	-14	-12	-11	-4	-12	-8	0
02:07:48	-3	-9	4	-5	-4	1	-6	-12	16	18	1	14	5	11	5	-7	0	3	-2	-5	4	-11	-6	-8	-5	-6	2	-19
02:10:48	-4	7	-6	-7	-13	-11	1	-8	16	16	6	13	11	9	10	16	2	-3	13	18	-5	-3	-4	-6	-2	-1	-12	1
02:13:48	4	-9	-3	3	-3	-5	3	2	28	21	6	12	12	11	12	11	4	0	3	6	-2	2	13	-1	-11	-4	-13	1
02:16:48	-7	6	-8	4	-4	-5	-12	-10	0	15	11	27	6	18	-10	2	-6	-6	-1	9	-9	6	-10	-10	-16	-6	-8	-4
02:19:48	-1	3	2	-7	-13	-10	-3	-12	20	12	25	20	-4	2	4	18	9	10	0	17	-5	4	1	-5	-7	-6	-10	-12
02:22:48	1	1	-3	-5	0	-9	-9	-1	28	17	25	21	18	21	10	14	-1	10	11	10	1	7	4	3	-4	-6	-6	-12
02:25:48	4	4	0	0	-14	-6	-8	-15	16	21	29	10	-3	7	9	8	-1	11	-2	6	3	-2	4	-4	-10	-16	-2	4
02:28:48	0	-15	-6	0	-6	-2	-11	8	33	24	26	35	23	11	12	15	12	9	0	23	14	7	-2	-1	-18	-5	-6	7
02:31:48	-3	17	-7	-3	-17	-13	-15	-13	13	24	23	15	24	12	3	9	5	12	0	12	5	-5	3	-10	-10	-13	-4	-6
02:34:48	3	-3	0	-1	-19	3	-2	-6	25	41	21	20	21	-2	24	17	34	36	4	27	7	7	9	1	-6	1	3	-10
02:37:48	-4	3	3	-7	-3	1	-10	-7	13	17	30	32	17	25	24	19	28	26	11	30	6	9	6	4	-12	-1	-15	-5
02:40:48	1	-9	-2	9	-15	-7	-15	-12	23	32	28	21	30	10	18	31	43	47	13	39	9	10	10	6	-8	-9	-19	1
02:43:48	-9	6	7	-6	-7	-7	-5	-10	33	23	46	33	26	23	38	36	43	35	10	37	23	10	28	8	-14	6	-5	4
02:46:48	-3	9	8	1	-16	-15	-16	-20	34	32	34	30	24	13	24	29	30	33	2	42	19	17	5	10	0	-12	-6	-6
02:49:48	5	0	-8	-4	-17	-19	-14	-11	28	35	37	32	26	32	32	37	59	49	-3	48	6	15	33	14	-4	-9	-8	14
02:52:48	3	1	4	-2	-17	-11	-10	-16	32	27	42	27	25	28	37	36	54	45	-1	70	15	38	12	26	-17	-7	-16	10
02:55:48	-1	8	5	8	-15	-16	-19	-14	43	23	44	37	30	31	34	42	62	60	8	73	31	38	35	33	1	2	-2	20
02:58:48	-3	8	-8	-1	-16	-13	-15	-20	23	34	30	12	19	8	50	26	37	66	-6	67	23	46	30	20	-9	-5	-22	7
03:01:48	10	8	-1	-10	-18	-4	-14	-11	27	26	32	38	29	22	23	42	70	68	-3	81	46	40	47	53	-6	4	-9	23
03:04:48	0	-1	4	0	-12	-16	-13	-12	24	27	21	44	28	33	36	42	71	84	0	92	65	57	51	47	-8	4	-7	26
03:07:48	2	8	-7	5	-16	-10	-8	-15	30	47	30	34	34	34	43	46	87	62	6	94	28	75	65	56	-6	14	6	28
03:10:48	4	-3	10	-2	-8	-11	-12	-13	45	38	30	37	29	34	50	46	99	96	21	109	56	62	81	76	3	15	14	51
03:13:48	-1	-5	-4	1	-18	-11	-20	-16	36	33	39	42	29	24	35	42	94	96	5	105	59	77	70	74	0	7	-3	47
03:16:48	0	-1	2	2	-15	-21	-9	-16	44	41	50	41	36	25	44	70	97	96	9	114	66	94	73	80	8	21	7	51
03:19:48	-2	7	4	1	-14	-9	-10	-15	27	39	55	56	43	39	49	42	90	98	15	107	82	103	101	83	16	30	12	66
03:22:48	-6	3	-4	2	-23	-5	-3	-1	40	29	46	52	26	32	53	51	116	121	6	106	94	116	94	107	7	48	21	67
03:25:48	-5	-2	1	2	-16	-4	-14	-12	36	34	44	42	37	42	31	45	139	114	-1	126	86	118	113	103	32	39	19	78
03:28:48	-5	0	-1	-3	-14	-16	-18	-22	28	45	58	32	52	36	35	46	117	113	15	119	102	134	100	106	15	54	29	98
03:31:48	-1	-6	-2	-7	-11	-16	-10	-15	35	50	33	36	33	28	49	49	124	118	14	129	98	130	111	110	21	62	32	118
03:34:48	-5	6	-2	-8	-4	-17	-15	-8	29	44	43	54	57	26	65	55	126	134	6	123	108	142	118	131	41	60	35	93
03:37:48	7	-7	0	12	-21	-16	-19	-16	24	41	42	43	35	22	39	46	106	120	20	123	113	134	116	129	41	79	54	116
03:40:48	-6	10	0	-2	-13	-21	-15	-17	50	51	36	45	41	38	37	40	103	125	5	106	92	140	149	143	63	70	54	119
03:43:48	8	-1	3	-9	-18	-27	-12	-4	41	46	45	38	24	30	43	28	98	123	12	138	120	143	140	138	56	96	49	134
03:46:48	-1	-10	-5	10	-20	-24	-16	-14	46	48	48	35	39	26	47	45	119	115	6	142	113	137	149	173	55	105	47	144
03:49:48	0	8	-1	7	-13	-13	-15	-13	45	32	44	35	39	43	50	52	120	136	15	134	135	152	148	163	82	111	60	136
03:52:48	3	-3	-2	0	-12	-22	-16	-7	41	35	48	47	49	26	35	54	130	152	5	150	122	153	165	172	85	129	75	160
03:55:48	5	2	-8	4	-14	-6	-11	-19	50	46	39	47	50	43	45	64	145	126	0	154	136	142	161	164	95	143	95	155
03:58:48	-1	-1	0	-2	-10	-19	-19	-4	48	49	54	48	49	29	48	48	127	153	14	155	131	178	190	181	103	147	120	163
04:01:48	1	6	-2	-5	-8	-12	-6	-16	37	48	57	38	44	45	60	63	122	140	8	144	137	177	169	164	123	165	90	161
04:04:48	4	11	-3	-6	-12	-10	-17	-17	42	40	42	46	43	50	31	62	134	139	17	148	144	195	165	183	109	163	115	191
04:07:48	-7	2	4	3	-17	-17	-14	-19	38	36	49	38	38	30	48	49	137	134	9	137	126	183	188	190	136	186	127	204
04:10:48	3	0	-4	-5	-11	-12	-19	-14	44	47	42	44	55	28	50	60	145	127	21	139	134	181	183	174	145	188	131	195
04:13:48	2	4	-5	8	-12	-16	-6	-3	52	47	62	63	51	34	49	53	149	152	18	149	134	182	169	197	157	178	175	197
04:16:48	-6	-7	5	-6	-19	-12	-16	-12	47	51	30	35	45	28	38	59	140	121	9	138	156	168	195	207	157	172	177	218
04:19:48	4	3	2	-2	-13	5	-6	-8	44	44	48	44	51	40	45	68	145	142	9	142	140	178	190	200	169	178	172	204
04:22:48	-7	-7	1	5	-16	-15	-17	-18	41	31	52	65	48	46	42	56	150	151	17	141	143	193	208	201	179	223	184	235
04:25:48	3	0	-9	1	-27	-23	-10	-24	53	36	41	39	30	30	34	40	133	131	-4	168	153	191	201	195	169	214	219	196
04:28:48	-8	2	1	-5	-2	-17	-14	-11	45	34	51	36	57	40	50	49	147	159	16	140	141	202	193	225	176	223	209	217
04:31:48	9	2	7	-1	-12	-3	-5	-12	38	29	52	48	46	37	39	79	120	152	8	136	156	180	176	199	192	208	210	209
04:34:48	2	1	-5	-3	-9	2	-7	-12	28	44	45	48	47	21	39	52	138	138	5	140	157	190	186	191	199	251	244	225
04:37:48	-2	2	-1	-1	-12	-14	-11	-17	51	57	54	62	46	40	55	57	138	151	9	144	168	191	203	207	247	236	236	217
04:40:48	-4	8	-17	5	-19	-9	-17	-20	37	45	38	30	49	43	53	55	139	145	3	161	159	206	205	211	231	267	231	221
04:43:48	-3	3	10	-6	-15	-9	-11	-10	37	53	41	36	51	29	35	53	128	161	15	151	152	197	212	212	234	229	260	236
04:46:48	-2	-2	7	-1	-6	-13	-4	-8	52	55	39	28	70	36	40	74	144	145	9	150	162	178	205	215	235	256	248	255
04:49:48	-1	4	2	1	-14	-11	-21	-7	44	32	39	44	44	48	48	59	129	147	6	159	178	204	177	193	266	267	238	224
04:52:48	3	3	4	-13	-24	-17	-10	-8	41	43	40	37	50	21	40	44	132	137	19	161	152	190	203	200	257	243	268	262
04:55:48	-2	-6	4	7	-1	-10	-13	-10	44	33	49	48	37	24	62	53	153	148	6	136	147	200	200	207	262	257	254	255
04:58:48	-1	2	-8	-3	-13	-19	-14	-12	40	45	53	55	57	37	45	42	145	167	18	165	165	206	202	225	268	220	261	229
05:01:48	1	4	-4	4	-9	-24	-6	-5	51	46	60	51	41	37	47	66	164	141	25	136	160	215	192	206	281	258	278	267
OD gp10
Time	E11	E12	G11	G12	E9	E10	G9	G10	C1	C2	C3	C4	C5	C6	C7	C8	C9	C10	C11	C12	G1	G2	G3	G4	G5	G6	G7	G8
00:00:58	0.001	-0.001	-0.002	0.001	0.01	0.01	0.009	0.008	0.011	0.01	0.01	0.009	0.013	0.011	0.014	0.011	0.01	0.009	0.01	0.009	0.009	0.01	0.008	0.009	0.011	0.011	0.011	0.01
00:03:58	0.001	-0.001	-0.002	0.001	0.009	0.009	0.009	0.009	0.011	0.01	0.01	0.009	0.012	0.01	0.013	0.01	0.01	0.009	0.009	0.009	0.009	0.01	0.008	0.008	0.01	0.011	0.011	0.009
00:06:58	0.001	-0.001	-0.002	0.001	0.01	0.01	0.008	0.008	0.011	0.01	0.01	0.009	0.012	0.01	0.013	0.01	0.009	0.009	0.009	0.008	0.009	0.01	0.008	0.008	0.01	0.01	0.011	0.009
00:09:58	0.001	-0.001	-0.002	0.001	0.01	0.01	0.009	0.008	0.011	0.01	0.01	0.009	0.011	0.011	0.012	0.011	0.01	0.01	0.01	0.009	0.009	0.01	0.008	0.008	0.01	0.011	0.011	0.008
00:12:58	0.001	-0.001	-0.002	0.001	0.01	0.011	0.009	0.008	0.011	0.011	0.01	0.009	0.011	0.011	0.012	0.011	0.01	0.01	0.01	0.009	0.01	0.01	0.008	0.008	0.01	0.011	0.011	0.009
00:15:58	0.001	-0.001	-0.002	0.001	0.011	0.011	0.009	0.008	0.012	0.011	0.01	0.009	0.012	0.011	0.015	0.011	0.01	0.01	0.01	0.009	0.01	0.011	0.008	0.009	0.01	0.011	0.011	0.009
00:18:58	0.001	-0.001	-0.002	0.001	0.01	0.009	0.009	0.009	0.012	0.011	0.01	0.009	0.011	0.011	0.015	0.01	0.01	0.01	0.01	0.009	0.01	0.011	0.009	0.009	0.01	0.012	0.011	0.009
00:21:58	0.001	-0.001	-0.002	0.001	0.011	0.01	0.01	0.009	0.013	0.012	0.01	0.01	0.012	0.011	0.015	0.011	0.011	0.01	0.01	0.01	0.011	0.012	0.009	0.01	0.011	0.012	0.012	0.009
00:24:58	0.001	-0.001	-0.002	0.001	0.011	0.011	0.01	0.01	0.014	0.013	0.011	0.01	0.012	0.012	0.016	0.011	0.011	0.011	0.011	0.011	0.012	0.011	0.01	0.01	0.011	0.011	0.012	0.01
00:27:58	0.001	-0.001	-0.002	0.001	0.015	0.011	0.011	0.01	0.015	0.013	0.011	0.011	0.013	0.012	0.016	0.012	0.011	0.011	0.011	0.011	0.013	0.012	0.01	0.01	0.012	0.012	0.013	0.01
00:30:58	0.001	-0.001	-0.002	0.001	0.016	0.012	0.012	0.011	0.016	0.014	0.011	0.011	0.013	0.013	0.014	0.012	0.012	0.012	0.012	0.012	0.013	0.013	0.011	0.011	0.013	0.013	0.013	0.011
00:33:58	0.001	-0.001	-0.002	0.001	0.013	0.013	0.013	0.012	0.017	0.015	0.013	0.012	0.014	0.014	0.014	0.013	0.013	0.013	0.013	0.013	0.014	0.014	0.012	0.012	0.014	0.014	0.014	0.012
00:36:58	0.001	-0.001	-0.002	0.001	0.014	0.014	0.014	0.013	0.018	0.017	0.013	0.013	0.015	0.015	0.015	0.014	0.014	0.014	0.014	0.014	0.016	0.015	0.013	0.013	0.015	0.015	0.016	0.013
00:39:58	0.001	-0.001	-0.002	0.001	0.015	0.015	0.015	0.014	0.019	0.018	0.014	0.014	0.016	0.015	0.016	0.015	0.014	0.015	0.015	0.015	0.017	0.016	0.014	0.014	0.016	0.016	0.016	0.014
00:42:58	0.001	-0.001	-0.002	0.001	0.016	0.016	0.015	0.015	0.021	0.019	0.015	0.015	0.017	0.016	0.017	0.016	0.015	0.016	0.016	0.017	0.018	0.017	0.016	0.016	0.017	0.017	0.017	0.015
00:45:58	0.001	-0.001	-0.002	0.001	0.018	0.017	0.017	0.017	0.022	0.021	0.017	0.016	0.018	0.018	0.018	0.017	0.017	0.017	0.018	0.018	0.02	0.019	0.017	0.018	0.019	0.018	0.018	0.017
00:48:58	0.001	-0.001	-0.002	0.001	0.019	0.018	0.019	0.018	0.024	0.023	0.018	0.017	0.02	0.019	0.019	0.019	0.018	0.019	0.019	0.02	0.022	0.021	0.019	0.019	0.02	0.02	0.021	0.018
00:51:58	0.001	-0.001	-0.002	0.001	0.021	0.021	0.021	0.02	0.026	0.024	0.019	0.019	0.021	0.021	0.021	0.02	0.02	0.02	0.021	0.021	0.024	0.023	0.021	0.021	0.023	0.022	0.021	0.02
00:54:58	0.001	-0.001	-0.002	0.001	0.022	0.023	0.023	0.022	0.027	0.026	0.021	0.02	0.023	0.022	0.023	0.022	0.021	0.022	0.023	0.023	0.026	0.025	0.022	0.023	0.024	0.024	0.025	0.022
00:57:58	0.001	-0.001	-0.002	0.001	0.024	0.025	0.025	0.024	0.029	0.028	0.023	0.022	0.025	0.024	0.026	0.024	0.023	0.024	0.025	0.026	0.028	0.027	0.025	0.025	0.027	0.026	0.027	0.024
01:00:58	0.001	-0.001	-0.002	0.001	0.026	0.027	0.027	0.027	0.03	0.029	0.024	0.023	0.027	0.026	0.027	0.026	0.026	0.026	0.027	0.029	0.031	0.03	0.027	0.028	0.029	0.029	0.028	0.026
01:03:58	0.001	-0.001	-0.002	0.001	0.029	0.029	0.029	0.029	0.031	0.031	0.026	0.024	0.029	0.029	0.029	0.028	0.028	0.029	0.03	0.03	0.033	0.032	0.03	0.03	0.031	0.031	0.03	0.029
01:06:58	0.001	-0.001	-0.002	0.001	0.032	0.032	0.033	0.032	0.031	0.031	0.027	0.025	0.031	0.031	0.031	0.031	0.03	0.032	0.032	0.033	0.037	0.035	0.032	0.033	0.034	0.034	0.033	0.031
01:09:58	0.001	-0.001	-0.002	0.001	0.034	0.035	0.036	0.035	0.03	0.031	0.026	0.025	0.034	0.033	0.034	0.034	0.034	0.034	0.035	0.037	0.039	0.038	0.036	0.036	0.037	0.037	0.037	0.035
01:12:58	0.001	-0.001	-0.002	0.001	0.037	0.038	0.039	0.039	0.027	0.03	0.025	0.032	0.036	0.035	0.037	0.036	0.037	0.038	0.038	0.04	0.043	0.042	0.039	0.04	0.041	0.04	0.04	0.038
01:15:58	0.003	-0.001	-0.002	0.001	0.042	0.041	0.042	0.043	0.022	0.026	0.021	0.021	0.037	0.038	0.039	0.038	0.04	0.041	0.042	0.044	0.047	0.046	0.043	0.044	0.045	0.045	0.044	0.042
01:18:58	0.002	-0.001	-0.002	0.001	0.046	0.045	0.047	0.047	0.017	0.02	0.015	0.016	0.039	0.039	0.041	0.04	0.044	0.045	0.046	0.048	0.052	0.051	0.048	0.048	0.049	0.049	0.048	0.047
01:21:58	0	0	-0.002	0.001	0.052	0.05	0.052	0.053	0.013	0.015	0.011	0.011	0.04	0.039	0.042	0.04	0.049	0.049	0.049	0.052	0.058	0.056	0.053	0.054	0.055	0.055	0.054	0.052
01:24:58	0	0	-0.002	0.001	0.057	0.056	0.057	0.058	0.011	0.012	0.006	0.006	0.037	0.037	0.04	0.039	0.053	0.053	0.054	0.055	0.064	0.061	0.059	0.06	0.06	0.059	0.059	0.057
01:27:58	0	-0.001	-0.002	0.001	0.061	0.061	0.064	0.065	0.01	0.01	0.004	0.004	0.032	0.033	0.035	0.033	0.056	0.055	0.056	0.056	0.069	0.067	0.064	0.065	0.067	0.066	0.065	0.063
01:30:58	0	0	-0.002	0.001	0.067	0.068	0.071	0.072	0.009	0.01	0.003	0.003	0.026	0.026	0.028	0.026	0.058	0.057	0.056	0.055	0.075	0.073	0.07	0.071	0.073	0.072	0.071	0.071
01:33:58	0	0	-0.002	0.001	0.074	0.075	0.079	0.08	0.009	0.01	0.003	0.002	0.017	0.017	0.02	0.017	0.057	0.057	0.053	0.049	0.08	0.079	0.077	0.077	0.08	0.08	0.08	0.078
01:36:58	0.001	-0.001	-0.002	0.001	0.082	0.083	0.087	0.088	0.009	0.01	0.003	0.002	0.01	0.009	0.011	0.009	0.053	0.051	0.046	0.04	0.083	0.082	0.082	0.083	0.089	0.088	0.088	0.086
01:39:58	0.001	-0.001	-0.002	0.001	0.09	0.092	0.096	0.097	0.009	0.01	0.002	0.002	0.007	0.006	0.007	0.006	0.044	0.04	0.035	0.028	0.084	0.083	0.085	0.086	0.097	0.096	0.097	0.094
01:42:58	0	-0.001	-0.002	0.001	0.099	0.102	0.107	0.109	0.009	0.01	0.002	0.002	0.006	0.005	0.005	0.004	0.032	0.028	0.024	0.018	0.079	0.079	0.085	0.086	0.107	0.106	0.105	0.103
01:45:58	-0.001	-0.001	-0.002	0.001	0.112	0.111	0.118	0.119	0.009	0.01	0.002	0.002	0.006	0.004	0.005	0.004	0.021	0.018	0.014	0.01	0.069	0.069	0.079	0.081	0.117	0.114	0.114	0.113
01:48:58	0	-0.001	-0.002	0.001	0.123	0.123	0.128	0.13	0.009	0.01	0.003	0.002	0.006	0.004	0.005	0.004	0.011	0.011	0.008	0.006	0.052	0.055	0.067	0.07	0.126	0.119	0.12	0.119
01:51:58	0	-0.001	-0.002	0.001	0.134	0.134	0.142	0.142	0.009	0.01	0.003	0.002	0.005	0.004	0.004	0.004	0.007	0.008	0.006	0.005	0.035	0.038	0.051	0.053	0.135	0.123	0.125	0.125
01:54:58	0	-0.001	-0.002	0.002	0.145	0.145	0.151	0.152	0.009	0.01	0.003	0.002	0.005	0.004	0.005	0.004	0.005	0.006	0.005	0.005	0.021	0.023	0.034	0.037	0.143	0.122	0.124	0.127
01:57:58	0	-0.001	-0.002	0.001	0.158	0.157	0.162	0.165	0.009	0.01	0.003	0.002	0.004	0.004	0.004	0.004	0.005	0.006	0.005	0.004	0.014	0.013	0.021	0.023	0.147	0.11	0.117	0.121
02:00:58	0	-0.001	-0.002	0.001	0.169	0.17	0.176	0.177	0.009	0.01	0.002	0.002	0.004	0.004	0.004	0.004	0.004	0.005	0.005	0.004	0.011	0.01	0.013	0.015	0.146	0.094	0.101	0.106
02:03:58	0	0	-0.002	0.001	0.181	0.183	0.191	0.19	0.009	0.01	0.002	0.002	0.004	0.004	0.004	0.004	0.004	0.005	0.005	0.005	0.01	0.008	0.009	0.011	0.138	0.075	0.079	0.085
02:06:58	0	0	-0.002	0.001	0.192	0.193	0.197	0.201	0.009	0.011	0.002	0.002	0.004	0.004	0.005	0.003	0.004	0.005	0.005	0.004	0.009	0.008	0.007	0.009	0.12	0.054	0.056	0.063
02:09:58	-0.001	-0.001	-0.002	0.001	0.203	0.202	0.207	0.208	0.009	0.01	0.002	0.002	0.004	0.004	0.004	0.003	0.004	0.005	0.005	0.004	0.008	0.007	0.006	0.007	0.099	0.036	0.037	0.043
02:12:58	0	-0.001	-0.001	0.001	0.213	0.212	0.216	0.219	0.009	0.011	0.002	0.002	0.004	0.004	0.004	0.003	0.004	0.005	0.005	0.004	0.008	0.007	0.006	0.007	0.075	0.023	0.023	0.027
02:15:58	-0.001	-0.001	-0.002	0.001	0.223	0.224	0.226	0.229	0.009	0.011	0.002	0.002	0.004	0.004	0.004	0.003	0.004	0.005	0.005	0.004	0.008	0.008	0.006	0.007	0.052	0.016	0.017	0.018
02:18:58	0	-0.001	-0.002	0.001	0.232	0.233	0.237	0.241	0.009	0.011	0.002	0.002	0.004	0.004	0.004	0.003	0.004	0.005	0.004	0.004	0.008	0.007	0.006	0.007	0.034	0.012	0.014	0.012
02:21:58	-0.001	-0.001	-0.002	0.001	0.244	0.246	0.248	0.25	0.009	0.011	0.002	0.002	0.004	0.004	0.004	0.003	0.004	0.005	0.004	0.004	0.008	0.007	0.006	0.007	0.024	0.011	0.011	0.01
02:24:58	0	-0.001	-0.002	0.002	0.256	0.257	0.26	0.262	0.009	0.011	0.002	0.002	0.004	0.004	0.004	0.003	0.004	0.005	0.004	0.004	0.008	0.007	0.006	0.007	0.018	0.01	0.011	0.009
02:27:58	-0.001	-0.001	-0.002	0.001	0.263	0.266	0.273	0.274	0.009	0.011	0.002	0.002	0.006	0.004	0.004	0.003	0.004	0.005	0.004	0.004	0.008	0.008	0.006	0.007	0.015	0.01	0.01	0.009
02:30:58	-0.001	-0.001	-0.002	0.002	0.275	0.278	0.283	0.285	0.009	0.011	0.002	0.002	0.006	0.004	0.004	0.004	0.004	0.005	0.004	0.004	0.008	0.008	0.006	0.007	0.014	0.01	0.01	0.008
02:33:58	-0.001	-0.001	-0.002	0.002	0.289	0.292	0.297	0.298	0.009	0.01	0.002	0.002	0.006	0.004	0.004	0.003	0.004	0.005	0.004	0.004	0.008	0.007	0.006	0.007	0.013	0.01	0.009	0.007
02:36:58	0	-0.001	-0.002	0.001	0.301	0.304	0.311	0.309	0.009	0.01	0.002	0.002	0.004	0.004	0.004	0.003	0.004	0.005	0.004	0.004	0.008	0.007	0.006	0.007	0.013	0.009	0.009	0.007
02:39:58	-0.001	-0.001	-0.002	0.001	0.312	0.318	0.321	0.322	0.009	0.011	0.002	0.002	0.004	0.004	0.004	0.003	0.004	0.005	0.004	0.004	0.008	0.008	0.006	0.007	0.012	0.009	0.009	0.007
02:42:58	0	-0.001	-0.001	0.001	0.325	0.328	0.334	0.336	0.009	0.011	0.002	0.001	0.004	0.004	0.004	0.003	0.004	0.005	0.004	0.004	0.008	0.008	0.006	0.007	0.012	0.01	0.01	0.008
02:45:58	0	0	-0.002	0.001	0.338	0.342	0.348	0.347	0.009	0.01	0.002	0.002	0.004	0.004	0.004	0.003	0.004	0.005	0.004	0.004	0.008	0.007	0.006	0.007	0.012	0.009	0.009	0.007
02:48:58	0	-0.001	-0.001	0.002	0.354	0.357	0.361	0.361	0.009	0.01	0.002	0.002	0.004	0.004	0.004	0.003	0.004	0.005	0.004	0.004	0.008	0.007	0.006	0.007	0.012	0.01	0.009	0.007
02:51:58	0	-0.001	-0.002	0.001	0.366	0.37	0.373	0.376	0.009	0.011	0.002	0.002	0.004	0.004	0.004	0.003	0.004	0.005	0.004	0.004	0.008	0.007	0.006	0.007	0.012	0.009	0.009	0.007
02:54:58	-0.001	-0.001	-0.002	0.001	0.379	0.382	0.386	0.386	0.009	0.011	0.002	0.002	0.004	0.004	0.004	0.003	0.004	0.005	0.004	0.004	0.008	0.007	0.006	0.007	0.012	0.009	0.009	0.008
02:57:58	-0.001	-0.001	-0.002	0.001	0.391	0.394	0.396	0.398	0.009	0.01	0.002	0.002	0.004	0.004	0.004	0.003	0.004	0.005	0.004	0.003	0.008	0.008	0.006	0.007	0.012	0.009	0.01	0.007
03:00:58	-0.001	0	-0.002	0.001	0.401	0.404	0.408	0.408	0.009	0.01	0.002	0.001	0.004	0.003	0.003	0.002	0.003	0.005	0.004	0.003	0.008	0.007	0.006	0.007	0.012	0.009	0.009	0.007
03:03:58	-0.001	-0.001	-0.002	0.001	0.409	0.414	0.417	0.418	0.009	0.01	0.002	0.001	0.004	0.003	0.004	0.003	0.003	0.005	0.004	0.004	0.008	0.007	0.006	0.007	0.012	0.01	0.009	0.008
03:06:58	-0.001	-0.001	-0.002	0.001	0.42	0.423	0.425	0.424	0.009	0.01	0.002	0.002	0.004	0.003	0.004	0.003	0.003	0.005	0.004	0.004	0.008	0.007	0.006	0.007	0.012	0.01	0.009	0.008
03:09:58	-0.001	-0.001	-0.002	0.001	0.428	0.428	0.432	0.432	0.009	0.011	0.002	0.001	0.004	0.003	0.004	0.003	0.003	0.005	0.004	0.003	0.008	0.007	0.006	0.007	0.012	0.01	0.009	0.008
03:12:58	-0.001	0	-0.002	0.001	0.435	0.435	0.439	0.439	0.009	0.011	0.002	0.002	0.004	0.004	0.004	0.003	0.004	0.005	0.004	0.003	0.008	0.007	0.006	0.007	0.012	0.01	0.009	0.008
03:15:58	-0.001	-0.001	-0.002	0.001	0.439	0.439	0.443	0.444	0.009	0.011	0.002	0.001	0.004	0.004	0.004	0.003	0.003	0.006	0.004	0.003	0.008	0.007	0.006	0.007	0.012	0.01	0.009	0.008
03:18:58	-0.001	-0.001	-0.002	0.002	0.446	0.447	0.448	0.451	0.009	0.01	0.002	0.002	0.004	0.003	0.003	0.002	0.003	0.005	0.004	0.003	0.008	0.007	0.006	0.007	0.012	0.01	0.009	0.008
03:21:58	0	-0.001	-0.002	0.001	0.451	0.453	0.451	0.453	0.009	0.011	0.002	0.001	0.004	0.003	0.003	0.002	0.003	0.006	0.004	0.003	0.008	0.007	0.006	0.007	0.012	0.01	0.009	0.008
03:24:58	-0.001	-0.001	-0.002	0.001	0.453	0.455	0.455	0.456	0.009	0.011	0.002	0.001	0.004	0.003	0.003	0.003	0.003	0.005	0.004	0.003	0.008	0.007	0.006	0.007	0.013	0.01	0.01	0.008
03:27:58	-0.001	-0.001	-0.002	0.001	0.457	0.459	0.457	0.457	0.009	0.01	0.002	0.001	0.004	0.003	0.003	0.003	0.003	0.005	0.004	0.003	0.008	0.007	0.006	0.007	0.012	0.01	0.009	0.008
03:30:58	-0.001	-0.001	-0.002	0.001	0.448	0.45	0.451	0.448	0.009	0.01	0.002	0.001	0.004	0.003	0.003	0.002	0.003	0.005	0.004	0.003	0.008	0.007	0.006	0.007	0.012	0.01	0.009	0.008
03:33:58	-0.001	-0.001	-0.002	0.002	0.445	0.443	0.445	0.443	0.009	0.011	0.002	0.001	0.004	0.003	0.003	0.003	0.003	0.005	0.004	0.003	0.008	0.007	0.006	0.007	0.012	0.01	0.01	0.008
03:36:58	-0.001	-0.001	-0.002	0.002	0.444	0.445	0.445	0.447	0.009	0.011	0.002	0.001	0.004	0.003	0.003	0.002	0.003	0.005	0.004	0.003	0.008	0.007	0.006	0.007	0.012	0.01	0.01	0.008
03:39:58	-0.001	-0.001	-0.002	0.001	0.445	0.448	0.447	0.448	0.009	0.011	0.002	0.001	0.004	0.003	0.003	0.003	0.003	0.005	0.004	0.003	0.008	0.007	0.006	0.007	0.012	0.01	0.009	0.008
03:42:58	-0.001	-0.001	-0.002	0.002	0.447	0.451	0.453	0.453	0.009	0.011	0.002	0.001	0.004	0.003	0.003	0.003	0.003	0.005	0.004	0.003	0.008	0.007	0.006	0.007	0.012	0.01	0.01	0.008
03:45:58	-0.001	-0.001	-0.002	0.002	0.448	0.449	0.45	0.451	0.009	0.011	0.002	0.001	0.004	0.003	0.004	0.003	0.003	0.005	0.004	0.003	0.008	0.007	0.006	0.007	0.012	0.01	0.009	0.008
03:48:58	-0.001	-0.001	-0.002	0.002	0.448	0.45	0.446	0.448	0.009	0.01	0.002	0.001	0.004	0.003	0.003	0.003	0.003	0.005	0.004	0.003	0.008	0.007	0.006	0.006	0.012	0.01	0.009	0.008
03:51:58	-0.001	-0.001	-0.002	0.002	0.444	0.444	0.446	0.446	0.009	0.011	0.002	0.001	0.004	0.003	0.003	0.003	0.003	0.005	0.004	0.003	0.008	0.007	0.006	0.007	0.013	0.01	0.01	0.008
03:54:58	-0.001	-0.001	-0.002	0.001	0.442	0.443	0.443	0.444	0.009	0.011	0.002	0.001	0.004	0.003	0.003	0.003	0.003	0.005	0.004	0.003	0.008	0.007	0.006	0.007	0.013	0.01	0.01	0.008
03:57:58	-0.001	-0.001	-0.002	0.002	0.442	0.442	0.441	0.443	0.009	0.011	0.002	0.001	0.004	0.003	0.003	0.003	0.003	0.005	0.004	0.003	0.008	0.007	0.006	0.007	0.012	0.01	0.009	0.008
04:00:58	-0.001	-0.001	-0.002	0.002	0.44	0.438	0.44	0.441	0.009	0.011	0.002	0.001	0.004	0.003	0.003	0.002	0.003	0.005	0.004	0.003	0.008	0.007	0.006	0.006	0.012	0.01	0.01	0.008
04:03:58	0	-0.001	-0.002	0.001	0.438	0.436	0.437	0.436	0.009	0.011	0.002	0.001	0.004	0.003	0.003	0.002	0.003	0.005	0.004	0.003	0.008	0.007	0.006	0.006	0.012	0.01	0.01	0.008
04:06:58	-0.001	-0.001	-0.002	0.001	0.434	0.444	0.433	0.433	0.009	0.01	0.002	0.001	0.004	0.003	0.003	0.002	0.003	0.005	0.003	0.003	0.008	0.007	0.006	0.006	0.012	0.01	0.009	0.008
04:09:58	-0.001	-0.001	-0.002	0.001	0.437	0.446	0.436	0.437	0.009	0.011	0.002	0.001	0.004	0.003	0.003	0.003	0.003	0.005	0.003	0.003	0.008	0.007	0.005	0.006	0.012	0.01	0.01	0.008
04:12:58	-0.001	-0.001	-0.002	0.001	0.444	0.442	0.438	0.44	0.009	0.01	0.001	0.001	0.004	0.003	0.003	0.002	0.003	0.005	0.003	0.003	0.008	0.007	0.006	0.006	0.012	0.01	0.009	0.008
04:15:58	-0.001	-0.001	-0.002	0.002	0.436	0.44	0.435	0.436	0.009	0.011	0.002	0.001	0.004	0.003	0.003	0.003	0.003	0.005	0.004	0.003	0.008	0.007	0.006	0.007	0.012	0.01	0.01	0.008
04:18:58	-0.001	-0.001	-0.002	0.002	0.44	0.438	0.436	0.437	0.009	0.011	0.002	0.001	0.004	0.003	0.003	0.002	0.003	0.005	0.004	0.003	0.008	0.007	0.006	0.006	0.012	0.01	0.01	0.008
04:21:58	-0.001	-0.001	-0.002	0.002	0.439	0.437	0.435	0.436	0.009	0.011	0.002	0.001	0.004	0.003	0.003	0.002	0.003	0.005	0.003	0.003	0.008	0.007	0.006	0.006	0.012	0.01	0.01	0.008
04:24:58	-0.001	-0.001	-0.002	0.001	0.438	0.436	0.436	0.437	0.009	0.011	0.002	0.001	0.004	0.003	0.003	0.002	0.003	0.005	0.003	0.003	0.008	0.007	0.006	0.006	0.012	0.01	0.009	0.008
04:27:58	-0.001	-0.001	-0.002	0.001	0.437	0.436	0.437	0.436	0.009	0.01	0.001	0.001	0.004	0.003	0.003	0.002	0.003	0.005	0.004	0.003	0.008	0.007	0.006	0.006	0.012	0.01	0.009	0.008
04:30:58	-0.001	-0.001	-0.002	0.002	0.436	0.436	0.433	0.435	0.009	0.011	0.002	0.001	0.004	0.003	0.003	0.002	0.003	0.005	0.003	0.003	0.008	0.007	0.006	0.006	0.012	0.01	0.009	0.008
04:33:58	-0.001	-0.001	-0.002	0.002	0.434	0.435	0.431	0.432	0.009	0.01	0.002	0.001	0.004	0.003	0.003	0.002	0.003	0.005	0.004	0.003	0.008	0.007	0.006	0.006	0.012	0.01	0.009	0.008
04:36:58	-0.001	-0.001	-0.002	0.001	0.433	0.435	0.43	0.433	0.009	0.011	0.002	0.001	0.004	0.003	0.003	0.002	0.003	0.005	0.003	0.003	0.008	0.007	0.006	0.006	0.012	0.01	0.009	0.008
04:39:58	-0.001	-0.001	-0.002	0.001	0.432	0.434	0.433	0.433	0.009	0.011	0.002	0.001	0.004	0.003	0.003	0.002	0.003	0.005	0.003	0.003	0.008	0.007	0.006	0.006	0.012	0.01	0.01	0.008
04:42:58	-0.001	-0.001	-0.002	0.001	0.431	0.434	0.432	0.432	0.009	0.01	0.002	0.001	0.004	0.003	0.003	0.002	0.003	0.005	0.003	0.003	0.008	0.007	0.006	0.007	0.012	0.01	0.009	0.008
04:45:58	-0.001	-0.001	-0.002	0.002	0.43	0.435	0.432	0.433	0.009	0.011	0.002	0.001	0.004	0.003	0.003	0.003	0.003	0.005	0.003	0.003	0.008	0.007	0.006	0.006	0.012	0.01	0.01	0.008
04:48:58	-0.001	-0.001	-0.002	0.002	0.433	0.436	0.434	0.433	0.009	0.011	0.002	0.001	0.004	0.003	0.003	0.002	0.003	0.005	0.004	0.003	0.008	0.007	0.005	0.006	0.012	0.01	0.009	0.008
04:51:58	-0.001	-0.001	-0.002	0.001	0.433	0.438	0.434	0.433	0.009	0.011	0.002	0.001	0.004	0.003	0.003	0.002	0.003	0.005	0.003	0.003	0.008	0.007	0.006	0.006	0.012	0.01	0.009	0.008
04:54:58	-0.001	-0.001	-0.002	0.001	0.433	0.438	0.435	0.435	0.009	0.01	0.002	0.001	0.004	0.003	0.003	0.002	0.003	0.005	0.004	0.003	0.008	0.007	0.006	0.006	0.012	0.01	0.009	0.008
04:57:58	-0.001	-0.001	-0.002	0.002	0.437	0.439	0.436	0.436	0.009	0.011	0.002	0.001	0.004	0.003	0.003	0.002	0.003	0.005	0.004	0.003	0.008	0.007	0.006	0.006	0.012	0.01	0.009	0.008
05:00:58	-0.001	-0.001	-0.002	0.002	0.438	0.441	0.436	0.437	0.009	0.011	0.002	0.001	0.004	0.003	0.003	0.002	0.003	0.005	0.003	0.003	0.008	0.007	0.006	0.006	0.012	0.01	0.009	0.008
fluo gp10
Time	E11	E12	G11	G12	E9	E10	G9	G10	C1	C2	C3	C4	C5	C6	C7	C8	C9	C10	C11	C12	G1	G2	G3	G4	G5	G6	G7	G8
00:01:48	7	-7	11	-6	-4	1	3	-9	-4	3	13	9	-1	0	0	2	-1	4	-8	3	-3	-8	8	-1	4	2	-8	6
00:04:48	-1	-9	6	-3	7	-1	5	1	-5	0	-2	2	5	4	-2	9	-3	3	-8	4	5	-9	-2	-3	-2	-4	-7	14
00:07:48	-3	2	0	-2	1	7	-4	5	-7	8	-11	6	10	8	-7	-2	7	-4	-7	0	-8	1	-12	3	-15	7	0	8
00:10:48	2	5	-5	-4	5	4	2	-3	-2	3	4	-5	1	3	-4	11	-1	5	1	-5	4	-7	-4	12	5	-10	4	-2
00:13:48	3	6	3	-12	5	6	-5	-9	4	0	2	6	-1	-2	0	9	2	-3	12	11	1	5	12	2	0	-5	-2	3
00:16:48	-1	5	-4	-6	2	-5	-6	5	2	6	-12	5	-3	-6	6	-1	-20	-2	-1	2	-2	3	-7	-6	1	-5	-6	1
00:19:48	3	4	-6	-7	-5	0	12	2	0	-6	-10	0	-15	1	1	11	-7	5	3	-9	-4	-2	8	1	-4	-2	-11	0
00:22:48	2	8	-3	12	11	17	2	-2	2	5	4	2	4	6	5	-4	3	2	4	0	15	7	0	5	0	5	-3	8
00:25:48	-6	-2	9	6	-5	10	2	4	-6	-4	-7	5	-2	-8	18	3	0	3	2	5	2	2	3	4	-8	-6	3	-1
00:28:48	-7	-3	-5	7	6	-2	3	-8	-11	3	9	1	8	-1	-6	-15	-3	4	8	-5	-10	-4	-15	-11	-4	-7	3	-12
00:31:48	-1	-1	8	-2	-6	-8	6	3	-6	-1	0	4	5	11	-1	10	3	12	-3	-2	2	4	1	6	17	-1	6	4
00:34:48	11	-2	-2	3	12	-2	5	9	5	2	5	6	15	4	-5	13	8	1	4	3	9	11	10	6	10	-6	4	-1
00:37:48	9	-6	-2	-1	-9	-1	-6	-4	-2	5	-10	1	-5	-2	-6	-11	-6	6	-3	5	-9	4	-14	-2	-14	-8	3	-4
00:40:48	-4	-5	1	-6	15	6	18	-3	4	-5	3	-9	11	3	2	-5	-7	-7	2	3	3	12	-6	-5	-1	-6	-15	-11
00:43:48	-4	3	1	14	-5	5	8	13	-1	5	9	-2	6	2	2	23	3	11	5	-6	10	-6	12	-8	3	7	1	0
00:46:48	3	-6	0	-3	12	5	5	-5	15	-2	4	11	17	-7	-1	4	4	-4	9	2	6	-3	4	-2	5	10	11	4
00:49:48	1	-3	6	-7	3	0	20	-7	10	12	13	-3	2	18	13	5	13	3	3	2	6	-3	8	11	5	9	-1	12
00:52:48	-4	10	-3	-6	7	5	25	2	10	-3	5	-9	3	17	-6	9	-6	-3	-7	2	-12	10	-5	-3	1	-7	-10	17
00:55:48	-8	10	7	-1	1	8	6	-6	6	3	-2	2	-6	-3	8	-6	2	0	-9	-1	0	2	-6	-7	0	10	8	-1
00:58:48	8	3	-3	4	0	6	2	1	4	7	12	-2	4	13	4	6	-8	6	-9	11	-2	0	1	13	-2	9	3	-4
01:01:48	-1	4	6	-5	-6	6	1	5	-4	-8	2	-2	-8	-2	3	0	-2	-2	6	-4	-8	-11	-1	-11	-8	-2	-4	5
01:04:48	9	2	-2	-11	-9	-10	7	-6	-6	0	1	6	3	4	5	-3	5	4	-6	1	-6	2	1	-1	1	-2	0	-1
01:07:48	4	-11	-7	-4	3	8	-1	0	1	4	4	2	-1	-6	-2	6	0	5	3	3	5	0	-6	9	-4	8	-2	0
01:10:48	-4	1	-5	6	1	3	1	2	6	-3	-2	10	-2	-3	8	-1	-5	6	-4	0	-8	-2	-5	-4	-3	-4	-7	-2
01:13:48	2	1	-2	-4	-4	-16	-22	-8	-8	-15	-4	-17	-1	-8	-3	-14	-9	-16	-9	0	-9	-2	-5	3	-10	-4	-3	0
01:16:48	1	1	2	-6	-1	-9	-7	2	4	3	2	-8	5	-8	-3	-5	0	-3	-1	-9	2	-2	-10	-1	-9	-8	-6	11
01:19:48	-7	-11	7	13	-11	-3	1	0	-11	-8	0	0	-6	-6	1	2	-16	1	-5	-1	3	0	-5	-6	2	4	-4	-5
01:22:48	-4	1	6	-3	1	1	8	5	6	3	-1	6	-3	0	-2	1	-5	5	-9	-11	5	-4	7	10	6	-3	-4	-5
01:25:48	0	3	-7	6	1	1	-7	-7	1	4	-1	10	1	1	-3	-4	-7	4	-7	5	4	2	10	2	-9	-2	5	-10
01:28:48	8	-9	13	1	-6	-14	-6	-12	-11	-1	9	-5	4	-6	-14	8	7	-6	-7	-5	-2	-16	3	-5	-11	2	1	3
01:31:48	-5	4	11	-7	7	8	9	-3	16	8	3	17	1	11	-1	3	11	7	1	-2	9	7	4	-1	14	-3	7	-6
01:34:48	-3	9	0	1	-3	1	-3	1	8	-3	4	14	1	4	15	0	-5	2	-7	7	-5	5	14	7	-6	-5	0	-2
01:37:48	-5	-8	2	12	10	3	0	-12	11	7	3	8	0	3	12	2	1	-1	1	-5	5	2	5	3	1	-1	-4	1
01:40:48	3	-3	1	-2	-3	1	-11	-7	4	13	3	-3	-3	0	5	7	2	5	-12	0	6	-2	-21	-15	-6	3	-12	-2
01:43:48	7	6	3	-1	-3	-5	3	-5	10	8	6	10	8	4	-1	-13	-4	-1	4	-1	0	-1	1	0	-9	-1	-7	4
01:46:48	-2	9	-3	0	-8	-3	-1	-5	6	9	12	7	9	-1	1	2	-4	-7	-4	-3	-4	-12	3	8	-12	-13	-4	6
01:49:48	-10	-6	1	2	-11	-3	10	-7	18	7	10	14	0	-3	17	4	-3	1	-2	10	-3	0	-3	-2	2	-5	8	-2
01:52:48	6	-12	2	-3	-9	3	-2	-5	27	22	14	12	11	5	6	26	-9	8	12	5	-3	11	15	-6	-1	-2	4	3
01:55:48	-7	7	9	-6	-6	-4	-10	-4	21	17	24	19	15	30	-4	22	11	11	-2	12	-3	0	-3	-3	0	3	1	-5
01:58:48	0	3	2	-5	4	-9	-3	-12	26	17	23	37	19	24	13	15	0	2	5	8	-5	12	1	13	-4	10	-9	-3
02:01:48	2	1	-9	5	-2	-9	-9	-3	27	25	36	27	13	13	18	8	10	-2	5	0	2	5	12	-2	2	5	-4	1
02:04:48	-10	-3	6	-5	5	-9	-7	1	43	38	24	24	19	16	27	-3	4	3	15	18	3	9	1	4	-7	1	1	-12
02:07:48	-3	-9	4	-5	-4	1	-6	-12	22	25	32	17	22	39	28	29	10	27	19	15	12	0	-6	5	-12	1	-10	-5
02:10:48	-4	7	-6	-7	-13	-11	1	-8	36	46	37	42	27	32	29	30	24	34	24	26	16	12	18	14	-11	-4	1	10
02:13:48	4	-9	-3	3	-3	-5	3	2	39	40	36	40	44	33	39	44	22	37	38	30	29	17	8	22	0	11	9	7
02:16:48	-7	6	-8	4	-4	-5	-12	-10	40	38	47	34	49	44	28	20	35	20	41	41	26	17	8	19	-2	2	4	3
02:19:48	-1	3	2	-7	-13	-10	-3	-12	41	39	44	48	55	47	45	57	43	52	64	57	37	26	33	25	4	0	-2	1
02:22:48	1	1	-3	-5	0	-9	-9	-1	66	56	41	52	44	58	56	64	37	51	57	58	50	43	35	15	5	22	20	9
02:25:48	4	4	0	0	-14	-6	-8	-15	48	58	49	58	59	46	56	68	53	67	60	58	63	43	32	39	-4	12	4	20
02:28:48	0	-15	-6	0	-6	-2	-11	8	52	61	44	44	54	73	70	55	66	49	68	68	66	57	50	40	4	18	16	23
02:31:48	-3	17	-7	-3	-17	-13	-15	-13	47	61	44	42	65	56	63	60	62	58	67	78	75	58	44	52	5	17	14	19
02:34:48	3	-3	0	-1	-19	3	-2	-6	59	47	57	58	85	89	81	76	72	89	84	90	82	93	65	74	12	33	37	40
02:37:48	-4	3	3	-7	-3	1	-10	-7	42	51	50	63	95	77	96	73	90	82	88	102	90	85	77	72	21	56	44	36
02:40:48	1	-9	-2	9	-15	-7	-15	-12	62	62	60	70	79	82	86	74	97	118	74	98	108	92	96	80	20	54	58	53
02:43:48	-9	6	7	-6	-7	-7	-5	-10	67	64	72	61	87	91	84	94	102	129	104	116	121	112	106	98	44	80	54	68
02:46:48	-3	9	8	1	-16	-15	-16	-20	77	68	70	47	106	74	67	70	112	114	100	117	126	110	122	129	56	76	83	69
02:49:48	5	0	-8	-4	-17	-19	-14	-11	68	74	63	64	67	115	93	86	116	108	120	135	128	125	119	155	68	89	78	86
02:52:48	3	1	4	-2	-17	-11	-10	-16	59	59	50	57	81	100	102	95	137	118	129	128	149	140	114	131	76	108	107	112
02:55:48	-1	8	5	8	-15	-16	-19	-14	62	73	78	71	102	102	109	115	132	125	142	143	168	129	161	110	85	130	105	117
02:58:48	-3	8	-8	-1	-16	-13	-15	-20	84	62	64	65	102	91	103	98	137	128	119	121	169	145	137	148	98	124	108	107
03:01:48	10	8	-1	-10	-18	-4	-14	-11	77	61	60	65	95	105	94	107	144	139	125	147	178	167	161	160	105	126	125	145
03:04:48	0	-1	4	0	-12	-16	-13	-12	61	62	67	49	112	94	106	95	140	157	139	163	200	153	191	166	130	146	137	152
03:07:48	2	8	-7	5	-16	-10	-8	-15	68	65	58	76	103	104	104	113	131	153	136	148	221	181	187	164	163	159	186	149
03:10:48	4	-3	10	-2	-8	-11	-12	-13	64	67	66	70	131	112	110	117	164	150	159	182	207	198	229	200	166	168	173	176
03:13:48	-1	-5	-4	1	-18	-11	-20	-16	75	76	64	62	113	116	121	114	160	153	157	158	193	202	204	189	189	208	197	200
03:16:48	0	-1	2	2	-15	-21	-9	-16	81	69	83	75	115	128	122	125	183	153	157	171	241	218	216	203	207	201	219	214
03:19:48	-2	7	4	1	-14	-9	-10	-15	80	87	70	92	125	118	133	114	154	174	170	180	218	207	199	214	216	216	217	241
03:22:48	-6	3	-4	2	-23	-5	-3	-1	76	79	73	86	109	124	126	135	174	182	169	172	243	202	211	220	199	248	248	220
03:25:48	-5	-2	1	2	-16	-4	-14	-12	70	94	75	71	109	128	118	115	180	184	154	170	226	219	210	216	230	251	219	247
03:28:48	-5	0	-1	-3	-14	-16	-18	-22	71	68	71	70	103	119	119	103	164	161	182	179	217	232	232	207	235	276	226	250
03:31:48	-1	-6	-2	-7	-11	-16	-10	-15	85	60	82	83	146	115	139	108	167	178	169	171	242	191	219	245	281	258	265	268
03:34:48	-5	6	-2	-8	-4	-17	-15	-8	74	72	73	72	112	126	117	126	167	180	186	180	254	233	250	248	282	267	257	276
03:37:48	7	-7	0	12	-21	-16	-19	-16	74	67	63	65	112	139	120	116	204	147	172	191	231	210	237	232	295	265	274	270
03:40:48	-6	10	0	-2	-13	-21	-15	-17	75	77	77	75	123	129	119	165	180	188	179	176	256	229	256	265	287	270	289	285
03:43:48	8	-1	3	-9	-18	-27	-12	-4	93	96	84	73	116	138	113	109	172	175	176	197	258	238	237	220	300	300	312	303
03:46:48	-1	-10	-5	10	-20	-24	-16	-14	80	73	77	96	117	108	119	119	182	190	187	174	239	235	245	234	298	290	304	302
03:49:48	0	8	-1	7	-13	-13	-15	-13	90	88	62	89	123	125	123	117	182	195	196	201	257	251	242	279	293	273	311	320
03:52:48	3	-3	-2	0	-12	-22	-16	-7	77	75	81	59	118	135	119	114	190	179	179	193	247	255	267	245	301	288	313	334
03:55:48	5	2	-8	4	-14	-6	-11	-19	95	96	91	99	131	137	142	143	187	178	203	179	277	240	252	267	332	300	352	304
03:58:48	-1	-1	0	-2	-10	-19	-19	-4	71	81	73	80	118	132	125	123	187	203	176	187	263	237	277	259	339	333	317	298
04:01:48	1	6	-2	-5	-8	-12	-6	-16	65	74	62	88	116	105	115	129	198	167	207	188	274	230	251	246	353	321	327	313
04:04:48	4	11	-3	-6	-12	-10	-17	-17	93	80	65	82	121	131	115	133	202	176	183	207	276	266	249	289	314	340	342	346
04:07:48	-7	2	4	3	-17	-17	-14	-19	74	94	68	69	130	130	134	140	194	199	190	172	279	258	261	273	367	338	309	338
04:10:48	3	0	-4	-5	-11	-12	-19	-14	80	83	85	75	133	119	137	127	215	201	178	184	286	263	280	280	360	364	340	352
04:13:48	2	4	-5	8	-12	-16	-6	-3	99	79	91	79	120	141	136	119	180	176	196	201	270	263	276	283	367	354	345	342
04:16:48	-6	-7	5	-6	-19	-12	-16	-12	81	82	95	84	118	120	124	120	188	183	192	210	262	284	287	277	371	324	353	354
04:19:48	4	3	2	-2	-13	5	-6	-8	79	90	79	74	123	134	133	134	213	187	200	190	292	280	313	282	375	334	346	388
04:22:48	-7	-7	1	5	-16	-15	-17	-18	79	68	79	89	138	133	127	126	191	196	206	199	279	285	291	263	367	335	323	339
04:25:48	3	0	-9	1	-27	-23	-10	-24	67	79	82	78	132	119	144	140	167	187	193	197	266	263	275	270	368	347	359	331
04:28:48	-8	2	1	-5	-2	-17	-14	-11	78	84	69	81	127	158	132	147	196	167	171	175	293	276	267	253	365	344	335	355
04:31:48	9	2	7	-1	-12	-3	-5	-12	88	81	88	98	133	115	124	115	213	197	193	198	284	283	263	282	379	357	375	368
04:34:48	2	1	-5	-3	-9	2	-7	-12	82	79	92	69	142	140	149	121	204	187	190	215	291	268	280	295	373	316	350	354
04:37:48	-2	2	-1	-1	-12	-14	-11	-17	88	88	73	86	126	129	125	133	210	198	214	198	307	251	279	292	405	342	360	359
04:40:48	-4	8	-17	5	-19	-9	-17	-20	70	94	88	86	96	129	117	128	209	211	188	201	269	269	293	261	396	381	349	379
04:43:48	-3	3	10	-6	-15	-9	-11	-10	70	80	71	66	110	118	143	126	210	202	210	192	247	283	286	289	412	336	370	370
04:46:48	-2	-2	7	-1	-6	-13	-4	-8	91	70	85	77	133	142	134	103	213	202	196	211	271	288	278	291	393	345	361	354
04:49:48	-1	4	2	1	-14	-11	-21	-7	87	91	78	69	120	124	118	132	205	193	188	177	270	280	298	304	390	368	371	351
04:52:48	3	3	4	-13	-24	-17	-10	-8	76	72	82	77	123	119	119	119	192	195	209	193	304	271	290	289	385	335	363	358
04:55:48	-2	-6	4	7	-1	-10	-13	-10	67	90	95	82	127	140	141	114	193	184	189	202	288	254	275	282	389	376	356	404
04:58:48	-1	2	-8	-3	-13	-19	-14	-12	70	91	79	96	139	111	153	128	225	200	199	204	283	284	306	308	415	350	355	378
05:01:48	1	4	-4	4	-9	-24	-6	-5	92	83	94	97	119	139	115	143	203	189	209	203	273	290	278	281	412	381	336	390
OD gp17
Time	E11	E12	G11	G12	E9	E10	G9	G10	D1	D2	D3	D4	D5	D6	D7	D8	D9	D10	D11	D12	H1	H2	H3	H4	H5	H6	H7	H8
00:00:58	0.001	-0.001	-0.002	0.001	0.01	0.01	0.009	0.008	0.012	0.015	0.011	0.009	0.01	0.01	0.009	0.012	0.01	0.01	0.009	0.011	0.013	0.01	0.01	0.011	0.011	0.011	0.01	0.012
00:03:58	0.001	-0.001	-0.002	0.001	0.009	0.009	0.009	0.009	0.011	0.015	0.011	0.01	0.009	0.009	0.009	0.01	0.01	0.01	0.009	0.01	0.012	0.01	0.01	0.011	0.01	0.011	0.011	0.011
00:06:58	0.001	-0.001	-0.002	0.001	0.01	0.01	0.008	0.008	0.011	0.015	0.011	0.009	0.01	0.009	0.009	0.011	0.01	0.01	0.009	0.01	0.013	0.01	0.01	0.011	0.011	0.012	0.01	0.011
00:09:58	0.001	-0.001	-0.002	0.001	0.01	0.01	0.009	0.008	0.012	0.015	0.011	0.01	0.01	0.01	0.009	0.011	0.011	0.01	0.009	0.01	0.012	0.01	0.01	0.012	0.01	0.012	0.01	0.011
00:12:58	0.001	-0.001	-0.002	0.001	0.01	0.011	0.009	0.008	0.012	0.013	0.011	0.01	0.01	0.01	0.009	0.011	0.011	0.01	0.009	0.01	0.013	0.01	0.01	0.012	0.01	0.012	0.011	0.011
00:15:58	0.001	-0.001	-0.002	0.001	0.011	0.011	0.009	0.008	0.013	0.013	0.011	0.01	0.01	0.009	0.009	0.011	0.011	0.01	0.009	0.01	0.013	0.01	0.01	0.012	0.011	0.012	0.011	0.012
00:18:58	0.001	-0.001	-0.002	0.001	0.01	0.009	0.009	0.009	0.013	0.014	0.012	0.01	0.01	0.01	0.009	0.011	0.011	0.01	0.009	0.01	0.013	0.011	0.01	0.013	0.011	0.012	0.012	0.012
00:21:58	0.001	-0.001	-0.002	0.001	0.011	0.01	0.01	0.009	0.013	0.014	0.013	0.011	0.011	0.01	0.009	0.011	0.012	0.011	0.01	0.011	0.013	0.012	0.011	0.014	0.012	0.012	0.012	0.012
00:24:58	0.001	-0.001	-0.002	0.001	0.011	0.011	0.01	0.01	0.014	0.015	0.012	0.011	0.011	0.011	0.01	0.012	0.012	0.011	0.01	0.011	0.014	0.012	0.011	0.013	0.012	0.013	0.012	0.012
00:27:58	0.001	-0.001	-0.002	0.001	0.015	0.011	0.011	0.01	0.015	0.016	0.013	0.012	0.012	0.011	0.011	0.012	0.012	0.012	0.011	0.012	0.015	0.013	0.012	0.013	0.013	0.013	0.013	0.013
00:30:58	0.001	-0.001	-0.002	0.001	0.016	0.012	0.012	0.011	0.016	0.017	0.013	0.013	0.012	0.012	0.011	0.013	0.013	0.012	0.012	0.013	0.015	0.013	0.013	0.014	0.013	0.014	0.013	0.014
00:33:58	0.001	-0.001	-0.002	0.001	0.013	0.013	0.013	0.012	0.017	0.018	0.014	0.013	0.013	0.012	0.012	0.014	0.014	0.014	0.012	0.014	0.016	0.014	0.013	0.015	0.014	0.015	0.014	0.015
00:36:58	0.001	-0.001	-0.002	0.001	0.014	0.014	0.014	0.013	0.018	0.019	0.014	0.014	0.014	0.013	0.013	0.015	0.015	0.014	0.013	0.014	0.018	0.016	0.015	0.016	0.015	0.016	0.015	0.016
00:39:58	0.001	-0.001	-0.002	0.001	0.015	0.015	0.015	0.014	0.02	0.02	0.015	0.015	0.015	0.014	0.014	0.015	0.016	0.015	0.014	0.016	0.019	0.017	0.015	0.017	0.017	0.017	0.017	0.018
00:42:58	0.001	-0.001	-0.002	0.001	0.016	0.016	0.015	0.015	0.021	0.022	0.016	0.016	0.016	0.015	0.015	0.017	0.017	0.016	0.016	0.016	0.02	0.018	0.017	0.019	0.018	0.018	0.018	0.018
00:45:58	0.001	-0.001	-0.002	0.001	0.018	0.017	0.017	0.017	0.023	0.023	0.018	0.017	0.016	0.017	0.016	0.018	0.019	0.018	0.017	0.018	0.022	0.02	0.019	0.021	0.02	0.02	0.019	0.02
00:48:58	0.001	-0.001	-0.002	0.001	0.019	0.018	0.019	0.018	0.025	0.025	0.02	0.019	0.018	0.018	0.017	0.019	0.02	0.019	0.019	0.02	0.024	0.021	0.021	0.022	0.022	0.022	0.021	0.021
00:51:58	0.001	-0.001	-0.002	0.001	0.021	0.021	0.021	0.02	0.027	0.027	0.021	0.021	0.019	0.02	0.019	0.021	0.022	0.021	0.02	0.022	0.026	0.024	0.023	0.024	0.023	0.024	0.023	0.023
00:54:58	0.001	-0.001	-0.002	0.001	0.022	0.023	0.023	0.022	0.028	0.029	0.023	0.022	0.021	0.022	0.021	0.022	0.023	0.022	0.022	0.024	0.028	0.026	0.024	0.026	0.025	0.025	0.025	0.025
00:57:58	0.001	-0.001	-0.002	0.001	0.024	0.025	0.025	0.024	0.031	0.032	0.026	0.024	0.023	0.024	0.022	0.024	0.025	0.025	0.024	0.026	0.03	0.028	0.026	0.028	0.027	0.028	0.027	0.028
01:00:58	0.001	-0.001	-0.002	0.001	0.026	0.027	0.027	0.027	0.033	0.034	0.028	0.026	0.025	0.026	0.024	0.027	0.027	0.027	0.027	0.028	0.033	0.031	0.029	0.031	0.029	0.03	0.03	0.03
01:03:58	0.001	-0.001	-0.002	0.001	0.029	0.029	0.029	0.029	0.036	0.037	0.03	0.028	0.027	0.028	0.027	0.029	0.03	0.03	0.029	0.031	0.035	0.033	0.031	0.033	0.032	0.033	0.032	0.032
01:06:58	0.001	-0.001	-0.002	0.001	0.032	0.032	0.033	0.032	0.039	0.04	0.031	0.031	0.03	0.031	0.029	0.031	0.032	0.032	0.032	0.034	0.039	0.036	0.035	0.037	0.036	0.036	0.035	0.036
01:09:58	0.001	-0.001	-0.002	0.001	0.034	0.035	0.036	0.035	0.041	0.043	0.034	0.033	0.033	0.034	0.032	0.034	0.035	0.035	0.035	0.038	0.042	0.04	0.038	0.04	0.039	0.039	0.038	0.039
01:12:58	0.001	-0.001	-0.002	0.001	0.037	0.038	0.039	0.039	0.045	0.046	0.038	0.036	0.036	0.037	0.035	0.038	0.038	0.038	0.038	0.041	0.046	0.044	0.042	0.044	0.043	0.043	0.042	0.043
01:15:58	0.003	-0.001	-0.002	0.001	0.042	0.041	0.042	0.043	0.048	0.05	0.041	0.039	0.039	0.04	0.038	0.041	0.042	0.042	0.042	0.045	0.05	0.048	0.046	0.049	0.046	0.047	0.046	0.047
01:18:58	0.002	-0.001	-0.002	0.001	0.046	0.045	0.047	0.047	0.052	0.053	0.044	0.042	0.043	0.044	0.042	0.045	0.046	0.046	0.046	0.049	0.056	0.052	0.051	0.053	0.051	0.052	0.051	0.051
01:21:58	0	0	-0.002	0.001	0.052	0.05	0.052	0.053	0.056	0.058	0.048	0.046	0.048	0.049	0.047	0.05	0.05	0.052	0.051	0.054	0.061	0.059	0.056	0.058	0.057	0.057	0.056	0.057
01:24:58	0	0	-0.002	0.001	0.057	0.056	0.057	0.058	0.059	0.062	0.052	0.05	0.053	0.054	0.052	0.054	0.054	0.056	0.056	0.06	0.067	0.065	0.062	0.064	0.063	0.063	0.062	0.063
01:27:58	0	-0.001	-0.002	0.001	0.061	0.061	0.064	0.065	0.062	0.064	0.055	0.053	0.06	0.059	0.058	0.06	0.059	0.062	0.064	0.067	0.074	0.071	0.069	0.071	0.07	0.07	0.069	0.069
01:30:58	0	0	-0.002	0.001	0.067	0.068	0.071	0.072	0.063	0.067	0.058	0.057	0.064	0.065	0.063	0.065	0.065	0.069	0.069	0.074	0.082	0.079	0.076	0.079	0.076	0.077	0.075	0.076
01:33:58	0	0	-0.002	0.001	0.074	0.075	0.079	0.08	0.062	0.068	0.06	0.059	0.07	0.07	0.069	0.072	0.072	0.076	0.076	0.082	0.092	0.086	0.084	0.086	0.083	0.084	0.084	0.085
01:36:58	0.001	-0.001	-0.002	0.001	0.082	0.083	0.087	0.088	0.059	0.066	0.06	0.058	0.076	0.077	0.076	0.078	0.079	0.084	0.083	0.09	0.098	0.095	0.093	0.094	0.094	0.093	0.093	0.093
01:39:58	0.001	-0.001	-0.002	0.001	0.09	0.092	0.096	0.097	0.053	0.061	0.055	0.055	0.081	0.082	0.082	0.084	0.085	0.091	0.093	0.099	0.108	0.104	0.101	0.103	0.101	0.102	0.102	0.105
01:42:58	0	-0.001	-0.002	0.001	0.099	0.102	0.107	0.109	0.045	0.055	0.05	0.049	0.088	0.088	0.088	0.09	0.096	0.1	0.099	0.108	0.119	0.114	0.112	0.113	0.112	0.111	0.109	0.111
01:45:58	-0.001	-0.001	-0.002	0.001	0.112	0.111	0.118	0.119	0.037	0.047	0.042	0.041	0.093	0.092	0.093	0.098	0.105	0.11	0.109	0.118	0.128	0.124	0.122	0.124	0.121	0.12	0.121	0.123
01:48:58	0	-0.001	-0.002	0.001	0.123	0.123	0.128	0.13	0.03	0.039	0.034	0.033	0.095	0.094	0.094	0.096	0.115	0.119	0.119	0.128	0.139	0.134	0.133	0.133	0.133	0.133	0.131	0.136
01:51:58	0	-0.001	-0.002	0.001	0.134	0.134	0.142	0.142	0.024	0.032	0.026	0.025	0.094	0.091	0.092	0.092	0.123	0.128	0.128	0.136	0.148	0.145	0.144	0.145	0.144	0.146	0.143	0.146
01:54:58	0	-0.001	-0.002	0.002	0.145	0.145	0.151	0.152	0.02	0.028	0.021	0.02	0.088	0.086	0.087	0.087	0.137	0.136	0.134	0.147	0.159	0.156	0.153	0.155	0.155	0.157	0.155	0.162
01:57:58	0	-0.001	-0.002	0.001	0.158	0.157	0.162	0.165	0.017	0.024	0.017	0.016	0.079	0.076	0.078	0.078	0.143	0.141	0.142	0.15	0.169	0.166	0.163	0.165	0.168	0.167	0.166	0.171
02:00:58	0	-0.001	-0.002	0.001	0.169	0.17	0.176	0.177	0.015	0.021	0.014	0.012	0.068	0.065	0.067	0.066	0.149	0.144	0.142	0.15	0.178	0.177	0.173	0.174	0.18	0.18	0.177	0.184
02:03:58	0	0	-0.002	0.001	0.181	0.183	0.191	0.19	0.013	0.02	0.011	0.01	0.056	0.053	0.055	0.054	0.148	0.144	0.14	0.148	0.186	0.185	0.183	0.185	0.191	0.193	0.187	0.193
02:06:58	0	0	-0.002	0.001	0.192	0.193	0.197	0.201	0.012	0.018	0.009	0.008	0.044	0.042	0.045	0.043	0.145	0.138	0.133	0.137	0.188	0.188	0.192	0.19	0.2	0.2	0.198	0.204
02:09:58	-0.001	-0.001	-0.002	0.001	0.203	0.202	0.207	0.208	0.011	0.017	0.008	0.007	0.035	0.033	0.036	0.034	0.138	0.127	0.122	0.124	0.188	0.193	0.194	0.194	0.209	0.21	0.209	0.211
02:12:58	0	-0.001	-0.001	0.001	0.213	0.212	0.216	0.219	0.011	0.017	0.008	0.006	0.027	0.026	0.028	0.027	0.125	0.116	0.107	0.109	0.188	0.195	0.196	0.197	0.218	0.22	0.219	0.222
02:15:58	-0.001	-0.001	-0.002	0.001	0.223	0.224	0.226	0.229	0.011	0.017	0.007	0.006	0.02	0.02	0.022	0.021	0.11	0.1	0.091	0.091	0.182	0.191	0.194	0.193	0.229	0.228	0.229	0.237
02:18:58	0	-0.001	-0.002	0.001	0.232	0.233	0.237	0.241	0.01	0.016	0.007	0.006	0.016	0.015	0.017	0.016	0.093	0.085	0.076	0.075	0.172	0.187	0.187	0.186	0.239	0.236	0.239	0.242
02:21:58	-0.001	-0.001	-0.002	0.001	0.244	0.246	0.248	0.25	0.011	0.016	0.006	0.006	0.013	0.012	0.013	0.013	0.077	0.07	0.061	0.059	0.154	0.176	0.176	0.174	0.247	0.245	0.252	0.248
02:24:58	0	-0.001	-0.002	0.002	0.256	0.257	0.26	0.262	0.011	0.017	0.007	0.005	0.011	0.011	0.011	0.011	0.063	0.057	0.049	0.046	0.13	0.156	0.16	0.157	0.257	0.254	0.262	0.258
02:27:58	-0.001	-0.001	-0.002	0.001	0.263	0.266	0.273	0.274	0.011	0.016	0.006	0.005	0.009	0.01	0.01	0.011	0.049	0.045	0.038	0.036	0.105	0.132	0.138	0.135	0.264	0.262	0.274	0.266
02:30:58	-0.001	-0.001	-0.002	0.002	0.275	0.278	0.283	0.285	0.011	0.016	0.006	0.005	0.009	0.009	0.009	0.011	0.039	0.035	0.03	0.029	0.086	0.111	0.115	0.115	0.271	0.263	0.287	0.273
02:33:58	-0.001	-0.001	-0.002	0.002	0.289	0.292	0.297	0.298	0.01	0.016	0.006	0.005	0.008	0.008	0.008	0.01	0.031	0.027	0.024	0.024	0.071	0.094	0.096	0.098	0.275	0.264	0.298	0.276
02:36:58	0	-0.001	-0.002	0.001	0.301	0.304	0.311	0.309	0.01	0.016	0.007	0.005	0.008	0.008	0.008	0.01	0.026	0.023	0.02	0.02	0.058	0.079	0.081	0.085	0.274	0.257	0.313	0.277
02:39:58	-0.001	-0.001	-0.002	0.001	0.312	0.318	0.321	0.322	0.01	0.016	0.006	0.005	0.008	0.008	0.008	0.01	0.022	0.02	0.017	0.018	0.046	0.067	0.068	0.072	0.269	0.242	0.326	0.268
02:42:58	0	-0.001	-0.001	0.001	0.325	0.328	0.334	0.336	0.011	0.016	0.006	0.005	0.008	0.007	0.007	0.01	0.019	0.017	0.015	0.016	0.037	0.055	0.055	0.06	0.258	0.222	0.34	0.253
02:45:58	0	0	-0.002	0.001	0.338	0.342	0.348	0.347	0.01	0.016	0.006	0.005	0.007	0.008	0.007	0.008	0.017	0.016	0.014	0.015	0.03	0.044	0.044	0.048	0.237	0.197	0.35	0.228
02:48:58	0	-0.001	-0.001	0.002	0.354	0.357	0.361	0.361	0.01	0.016	0.006	0.005	0.007	0.007	0.007	0.008	0.016	0.015	0.013	0.014	0.026	0.035	0.036	0.039	0.208	0.173	0.364	0.202
02:51:58	0	-0.001	-0.002	0.001	0.366	0.37	0.373	0.376	0.01	0.016	0.007	0.005	0.008	0.007	0.007	0.008	0.015	0.014	0.013	0.014	0.024	0.029	0.029	0.032	0.179	0.152	0.374	0.177
02:54:58	-0.001	-0.001	-0.002	0.001	0.379	0.382	0.386	0.386	0.01	0.016	0.006	0.005	0.007	0.007	0.007	0.008	0.015	0.014	0.012	0.013	0.023	0.025	0.025	0.027	0.157	0.137	0.389	0.157
02:57:58	-0.001	-0.001	-0.002	0.001	0.391	0.394	0.396	0.398	0.01	0.016	0.007	0.005	0.007	0.007	0.007	0.008	0.014	0.013	0.012	0.013	0.022	0.023	0.022	0.024	0.143	0.126	0.399	0.143
03:00:58	-0.001	0	-0.002	0.001	0.401	0.404	0.408	0.408	0.01	0.016	0.006	0.005	0.007	0.007	0.007	0.008	0.014	0.013	0.012	0.013	0.022	0.023	0.021	0.023	0.132	0.117	0.408	0.133
03:03:58	-0.001	-0.001	-0.002	0.001	0.409	0.414	0.417	0.418	0.01	0.016	0.006	0.005	0.007	0.007	0.007	0.008	0.013	0.013	0.012	0.012	0.021	0.021	0.02	0.021	0.124	0.108	0.418	0.126
03:06:58	-0.001	-0.001	-0.002	0.001	0.42	0.423	0.425	0.424	0.01	0.016	0.007	0.005	0.007	0.007	0.006	0.008	0.013	0.013	0.012	0.012	0.021	0.021	0.019	0.021	0.118	0.099	0.425	0.12
03:09:58	-0.001	-0.001	-0.002	0.001	0.428	0.428	0.432	0.432	0.01	0.016	0.006	0.005	0.007	0.007	0.007	0.008	0.013	0.012	0.012	0.012	0.02	0.02	0.019	0.02	0.11	0.09	0.432	0.112
03:12:58	-0.001	0	-0.002	0.001	0.435	0.435	0.439	0.439	0.01	0.016	0.006	0.005	0.007	0.007	0.006	0.008	0.013	0.013	0.012	0.012	0.02	0.02	0.019	0.021	0.102	0.08	0.437	0.105
03:15:58	-0.001	-0.001	-0.002	0.001	0.439	0.439	0.443	0.444	0.01	0.016	0.006	0.005	0.007	0.007	0.007	0.008	0.013	0.012	0.012	0.012	0.02	0.02	0.019	0.02	0.093	0.069	0.474	0.096
03:18:58	-0.001	-0.001	-0.002	0.002	0.446	0.447	0.448	0.451	0.01	0.016	0.006	0.005	0.007	0.007	0.006	0.008	0.013	0.012	0.011	0.011	0.019	0.019	0.018	0.02	0.082	0.059	0.479	0.086
03:21:58	0	-0.001	-0.002	0.001	0.451	0.453	0.451	0.453	0.01	0.016	0.006	0.005	0.007	0.007	0.006	0.008	0.013	0.012	0.011	0.011	0.019	0.02	0.018	0.019	0.071	0.05	0.481	0.075
03:24:58	-0.001	-0.001	-0.002	0.001	0.453	0.455	0.455	0.456	0.01	0.016	0.006	0.005	0.007	0.007	0.006	0.008	0.013	0.012	0.011	0.011	0.018	0.019	0.018	0.019	0.06	0.042	0.483	0.063
03:27:58	-0.001	-0.001	-0.002	0.001	0.457	0.459	0.457	0.457	0.01	0.016	0.006	0.005	0.007	0.007	0.006	0.008	0.013	0.012	0.011	0.013	0.018	0.019	0.018	0.019	0.05	0.037	0.483	0.053
03:30:58	-0.001	-0.001	-0.002	0.001	0.448	0.45	0.451	0.448	0.01	0.016	0.007	0.005	0.007	0.007	0.006	0.008	0.015	0.012	0.011	0.013	0.017	0.019	0.018	0.019	0.042	0.033	0.473	0.045
03:33:58	-0.001	-0.001	-0.002	0.002	0.445	0.443	0.445	0.443	0.01	0.016	0.006	0.005	0.007	0.007	0.006	0.008	0.013	0.012	0.011	0.013	0.017	0.019	0.018	0.019	0.037	0.032	0.471	0.039
03:36:58	-0.001	-0.001	-0.002	0.002	0.444	0.445	0.445	0.447	0.01	0.016	0.006	0.005	0.007	0.007	0.006	0.01	0.013	0.012	0.011	0.013	0.017	0.019	0.017	0.019	0.034	0.031	0.475	0.035
03:39:58	-0.001	-0.001	-0.002	0.001	0.445	0.448	0.447	0.448	0.01	0.016	0.006	0.005	0.007	0.007	0.006	0.008	0.013	0.012	0.01	0.012	0.017	0.019	0.017	0.019	0.032	0.03	0.476	0.033
03:42:58	-0.001	-0.001	-0.002	0.002	0.447	0.451	0.453	0.453	0.01	0.016	0.006	0.005	0.007	0.007	0.006	0.008	0.013	0.012	0.011	0.011	0.017	0.019	0.017	0.019	0.032	0.03	0.473	0.033
03:45:58	-0.001	-0.001	-0.002	0.002	0.448	0.449	0.45	0.451	0.01	0.015	0.006	0.005	0.007	0.007	0.006	0.008	0.013	0.012	0.01	0.011	0.017	0.019	0.017	0.019	0.031	0.031	0.472	0.032
03:48:58	-0.001	-0.001	-0.002	0.002	0.448	0.45	0.446	0.448	0.01	0.016	0.006	0.005	0.007	0.007	0.006	0.009	0.013	0.012	0.01	0.011	0.016	0.018	0.017	0.018	0.032	0.031	0.467	0.033
03:51:58	-0.001	-0.001	-0.002	0.002	0.444	0.444	0.446	0.446	0.01	0.016	0.006	0.005	0.007	0.007	0.006	0.008	0.013	0.012	0.01	0.011	0.016	0.018	0.017	0.019	0.032	0.03	0.466	0.033
03:54:58	-0.001	-0.001	-0.002	0.001	0.442	0.443	0.443	0.444	0.01	0.016	0.006	0.005	0.007	0.007	0.007	0.008	0.013	0.012	0.01	0.011	0.016	0.018	0.017	0.019	0.032	0.031	0.465	0.033
03:57:58	-0.001	-0.001	-0.002	0.002	0.442	0.442	0.441	0.443	0.01	0.015	0.006	0.005	0.007	0.007	0.006	0.008	0.013	0.012	0.01	0.01	0.016	0.018	0.017	0.018	0.032	0.03	0.466	0.033
04:00:58	-0.001	-0.001	-0.002	0.002	0.44	0.438	0.44	0.441	0.01	0.015	0.006	0.005	0.007	0.007	0.006	0.012	0.013	0.012	0.01	0.01	0.016	0.018	0.017	0.018	0.032	0.03	0.461	0.032
04:03:58	0	-0.001	-0.002	0.001	0.438	0.436	0.437	0.436	0.01	0.016	0.006	0.005	0.007	0.007	0.007	0.014	0.013	0.012	0.01	0.01	0.016	0.018	0.017	0.018	0.031	0.03	0.456	0.033
04:06:58	-0.001	-0.001	-0.002	0.001	0.434	0.444	0.433	0.433	0.01	0.015	0.006	0.005	0.007	0.007	0.006	0.008	0.013	0.011	0.01	0.01	0.016	0.018	0.017	0.018	0.031	0.03	0.452	0.032
04:09:58	-0.001	-0.001	-0.002	0.001	0.437	0.446	0.436	0.437	0.01	0.015	0.006	0.005	0.007	0.008	0.007	0.008	0.013	0.011	0.01	0.01	0.016	0.018	0.017	0.018	0.031	0.029	0.448	0.032
04:12:58	-0.001	-0.001	-0.002	0.001	0.444	0.442	0.438	0.44	0.009	0.015	0.006	0.005	0.007	0.007	0.006	0.008	0.013	0.011	0.01	0.01	0.016	0.018	0.017	0.018	0.031	0.029	0.44	0.032
04:15:58	-0.001	-0.001	-0.002	0.002	0.436	0.44	0.435	0.436	0.01	0.015	0.006	0.006	0.007	0.007	0.007	0.008	0.013	0.012	0.01	0.01	0.016	0.018	0.017	0.018	0.031	0.029	0.431	0.032
04:18:58	-0.001	-0.001	-0.002	0.002	0.44	0.438	0.436	0.437	0.01	0.015	0.006	0.006	0.007	0.008	0.007	0.008	0.013	0.011	0.01	0.01	0.016	0.018	0.017	0.018	0.031	0.029	0.421	0.032
04:21:58	-0.001	-0.001	-0.002	0.002	0.439	0.437	0.435	0.436	0.01	0.015	0.006	0.005	0.007	0.008	0.006	0.008	0.013	0.011	0.01	0.01	0.016	0.018	0.017	0.018	0.03	0.029	0.409	0.031
04:24:58	-0.001	-0.001	-0.002	0.001	0.438	0.436	0.436	0.437	0.01	0.015	0.006	0.005	0.007	0.007	0.006	0.008	0.013	0.011	0.01	0.01	0.016	0.017	0.017	0.018	0.03	0.029	0.394	0.031
04:27:58	-0.001	-0.001	-0.002	0.001	0.437	0.436	0.437	0.436	0.01	0.015	0.006	0.005	0.007	0.007	0.007	0.008	0.013	0.011	0.01	0.01	0.016	0.018	0.017	0.018	0.03	0.029	0.377	0.031
04:30:58	-0.001	-0.001	-0.002	0.002	0.436	0.436	0.433	0.435	0.01	0.015	0.006	0.005	0.008	0.008	0.006	0.008	0.013	0.011	0.01	0.01	0.016	0.018	0.017	0.018	0.03	0.029	0.357	0.031
04:33:58	-0.001	-0.001	-0.002	0.002	0.434	0.435	0.431	0.432	0.01	0.015	0.006	0.005	0.007	0.008	0.007	0.008	0.013	0.011	0.01	0.01	0.016	0.017	0.017	0.018	0.03	0.029	0.336	0.031
04:36:58	-0.001	-0.001	-0.002	0.001	0.433	0.435	0.43	0.433	0.01	0.015	0.006	0.005	0.007	0.007	0.007	0.008	0.013	0.011	0.01	0.01	0.016	0.017	0.017	0.018	0.03	0.029	0.315	0.031
04:39:58	-0.001	-0.001	-0.002	0.001	0.432	0.434	0.433	0.433	0.009	0.015	0.006	0.005	0.007	0.008	0.006	0.008	0.013	0.011	0.01	0.01	0.016	0.017	0.017	0.018	0.03	0.029	0.293	0.031
04:42:58	-0.001	-0.001	-0.002	0.001	0.431	0.434	0.432	0.432	0.01	0.015	0.006	0.005	0.008	0.007	0.006	0.008	0.013	0.011	0.01	0.01	0.016	0.017	0.017	0.018	0.03	0.029	0.276	0.031
04:45:58	-0.001	-0.001	-0.002	0.002	0.43	0.435	0.432	0.433	0.01	0.015	0.006	0.006	0.008	0.008	0.007	0.008	0.013	0.011	0.01	0.01	0.016	0.017	0.016	0.018	0.03	0.029	0.262	0.031
04:48:58	-0.001	-0.001	-0.002	0.002	0.433	0.436	0.434	0.433	0.01	0.015	0.006	0.005	0.007	0.008	0.006	0.008	0.013	0.011	0.01	0.01	0.016	0.017	0.016	0.018	0.03	0.029	0.25	0.031
04:51:58	-0.001	-0.001	-0.002	0.001	0.433	0.438	0.434	0.433	0.01	0.015	0.006	0.005	0.008	0.007	0.006	0.008	0.013	0.011	0.01	0.01	0.016	0.017	0.016	0.018	0.03	0.029	0.242	0.031
04:54:58	-0.001	-0.001	-0.002	0.001	0.433	0.438	0.435	0.435	0.01	0.015	0.006	0.005	0.009	0.008	0.006	0.007	0.013	0.011	0.01	0.01	0.016	0.017	0.016	0.018	0.03	0.029	0.236	0.031
04:57:58	-0.001	-0.001	-0.002	0.002	0.437	0.439	0.436	0.436	0.01	0.015	0.006	0.005	0.009	0.008	0.006	0.007	0.013	0.011	0.01	0.01	0.016	0.017	0.016	0.018	0.03	0.029	0.232	0.031
05:00:58	-0.001	-0.001	-0.002	0.002	0.438	0.441	0.436	0.437	0.01	0.015	0.006	0.005	0.009	0.008	0.006	0.007	0.013	0.011	0.01	0.01	0.016	0.017	0.016	0.018	0.03	0.029	0.228	0.031
fluo gp17
Time	E11	E12	G11	G12	E9	E10	G9	G10	D1	D2	D3	D4	D5	D6	D7	D8	D9	D10	D11	D12	H1	H2	H3	H4	H5	H6	H7	H8
00:01:48	7	-7	11	-6	-4	1	3	-9	-2	-8	1	-7	9	12	-3	5	4	11	8	7	3	-3	3	5	-3	-9	0	4
00:04:48	-1	-9	6	-3	7	-1	5	1	-1	2	3	-5	-9	-2	2	5	-2	-1	1	7	-2	4	-1	8	3	8	6	1
00:07:48	-3	2	0	-2	1	7	-4	5	6	17	3	-2	-2	2	18	-1	-5	3	1	-3	-6	11	-5	3	-3	6	6	5
00:10:48	2	5	-5	-4	5	4	2	-3	-4	13	-7	10	-13	-1	0	2	9	-1	-3	-2	-4	1	-5	-1	1	7	-6	-1
00:13:48	3	6	3	-12	5	6	-5	-9	2	0	0	6	9	-1	-2	-6	-13	-10	7	-8	-8	8	2	1	1	-10	1	-9
00:16:48	-1	5	-4	-6	2	-5	-6	5	-3	-9	5	11	-4	-8	-17	-1	-4	7	-6	-7	5	7	6	-15	-5	-9	2	-5
00:19:48	3	4	-6	-7	-5	0	12	2	7	-1	5	-1	-6	1	9	-2	-3	12	5	5	6	-4	1	9	-7	-12	-6	1
00:22:48	2	8	-3	12	11	17	2	-2	9	0	8	3	9	1	2	11	16	2	13	8	-3	-1	2	15	6	-1	5	2
00:25:48	-6	-2	9	6	-5	10	2	4	3	7	-1	-12	-2	-1	5	1	3	-4	-2	1	13	0	3	3	-4	4	3	1
00:28:48	-7	-3	-5	7	6	-2	3	-8	-8	-3	-6	-4	-7	-11	-1	-1	-7	-12	-9	1	7	1	4	14	-8	1	3	-7
00:31:48	-1	-1	8	-2	-6	-8	6	3	6	4	19	8	5	-5	-11	-2	12	-2	6	6	-1	3	14	8	15	9	8	-1
00:34:48	11	-2	-2	3	12	-2	5	9	3	7	7	5	7	8	2	-3	4	-4	18	13	15	-3	8	14	2	12	8	-2
00:37:48	9	-6	-2	-1	-9	-1	-6	-4	0	0	-3	7	-10	4	-1	-8	4	-14	-16	-13	-3	0	-1	-7	-6	-1	-3	5
00:40:48	-4	-5	1	-6	15	6	18	-3	-11	2	5	-9	0	-6	2	2	-4	-4	-10	0	-9	2	-9	-5	7	0	4	4
00:43:48	-4	3	1	14	-5	5	8	13	-2	-2	9	2	5	-6	-1	6	17	8	11	7	14	7	-4	4	6	8	-5	-1
00:46:48	3	-6	0	-3	12	5	5	-5	-1	10	5	10	6	7	2	5	9	10	1	13	-3	-1	9	12	17	4	18	3
00:49:48	1	-3	6	-7	3	0	20	-7	3	1	5	13	4	17	3	14	4	-1	10	5	4	10	-4	7	14	8	15	9
00:52:48	-4	10	-3	-6	7	5	25	2	0	-6	7	-4	3	-2	3	10	-3	1	-2	1	3	-7	-4	3	4	-2	-6	-1
00:55:48	-8	10	7	-1	1	8	6	-6	-1	-5	-9	2	-6	-1	10	-2	-3	1	-6	4	-7	2	-2	5	14	6	-1	-8
00:58:48	8	3	-3	4	0	6	2	1	0	-1	2	-1	6	-3	-2	0	-4	18	15	-10	-1	-4	-2	12	0	-1	0	-1
01:01:48	-1	4	6	-5	-6	6	1	5	3	2	-9	-3	-3	-7	6	-1	0	3	8	-1	2	-4	-12	-1	11	-6	6	-11
01:04:48	9	2	-2	-11	-9	-10	7	-6	6	-1	2	-3	-8	-17	-6	1	-4	-8	-2	0	-6	-8	-11	12	-2	4	0	16
01:07:48	4	-11	-7	-4	3	8	-1	0	12	-3	-4	2	3	8	4	-2	-3	-7	18	1	5	6	-3	10	2	1	0	3
01:10:48	-4	1	-5	6	1	3	1	2	-2	5	6	-1	14	-2	-6	6	4	-1	6	9	-12	5	-3	11	-3	-3	-8	1
01:13:48	2	1	-2	-4	-4	-16	-22	-8	2	-4	-7	-6	2	-11	5	-7	-4	-7	-4	0	-8	-1	3	-7	-7	4	2	0
01:16:48	1	1	2	-6	-1	-9	-7	2	1	-3	3	-2	-7	-7	3	1	-2	1	0	1	-5	1	-3	2	-8	-2	-4	0
01:19:48	-7	-11	7	13	-11	-3	1	0	-7	-1	1	-6	0	-12	9	2	-11	-8	-7	3	-4	-1	-3	-8	4	8	-18	5
01:22:48	-4	1	6	-3	1	1	8	5	4	7	-2	-6	1	10	1	3	7	10	15	2	-5	-5	6	6	-4	-2	1	3
01:25:48	0	3	-7	6	1	1	-7	-7	-6	14	9	8	0	-4	-6	-2	-1	-4	5	12	8	-5	5	1	0	-8	1	5
01:28:48	8	-9	13	1	-6	-14	-6	-12	-7	-7	-2	10	-8	7	3	-5	-4	-13	1	9	-9	-13	1	-9	-5	7	-11	-10
01:31:48	-5	4	11	-7	7	8	9	-3	4	-4	10	3	0	-2	11	1	11	6	-6	10	-1	-11	-7	-3	3	3	-7	-2
01:34:48	-3	9	0	1	-3	1	-3	1	-6	8	-3	7	-6	2	1	-6	-6	3	-3	-11	8	8	-2	4	-8	-15	-5	0
01:37:48	-5	-8	2	12	10	3	0	-12	-1	8	-6	3	3	4	3	6	-1	16	-3	-2	12	-9	-5	6	-4	2	-6	-1
01:40:48	3	-3	1	-2	-3	1	-11	-7	3	9	0	-1	-13	-3	-18	-5	-10	1	2	-7	-8	-8	-7	-10	4	2	-5	4
01:43:48	7	6	3	-1	-3	-5	3	-5	-4	-1	6	1	-8	-10	-4	-1	7	-1	-1	-1	4	2	-7	-3	-1	-8	1	-1
01:46:48	-2	9	-3	0	-8	-3	-1	-5	-6	6	4	2	-3	-6	-5	4	0	5	1	4	-2	7	1	-3	-10	-1	10	-3
01:49:48	-10	-6	1	2	-11	-3	10	-7	-14	15	-3	8	14	1	12	0	-2	-6	5	-1	6	-15	4	4	0	6	9	-8
01:52:48	6	-12	2	-3	-9	3	-2	-5	4	8	6	7	0	0	-5	4	6	-4	0	-5	-3	-6	4	0	2	1	4	0
01:55:48	-7	7	9	-6	-6	-4	-10	-4	11	2	5	-3	4	2	-2	-4	-8	-6	-4	10	6	-1	4	-1	-6	-4	-3	-7
01:58:48	0	3	2	-5	4	-9	-3	-12	-3	2	4	1	-3	-6	-2	-2	-9	-1	4	-1	-2	-8	-16	-2	1	-14	-4	3
02:01:48	2	1	-9	5	-2	-9	-9	-3	-7	5	16	-10	-3	1	4	-9	2	-7	-8	-3	-7	0	-8	-5	5	-8	-7	2
02:04:48	-10	-3	6	-5	5	-9	-7	1	7	9	-1	5	-5	3	-11	3	-12	-2	-11	-10	2	3	-15	-11	-4	-3	2	-1
02:07:48	-3	-9	4	-5	-4	1	-6	-12	6	7	-3	5	-6	1	3	-2	-9	2	-11	-10	-6	-18	-6	-2	-2	-7	-3	-17
02:10:48	-4	7	-6	-7	-13	-11	1	-8	11	7	17	18	2	-7	3	-5	-5	-4	-12	-2	-9	-11	-1	5	-2	-8	3	-6
02:13:48	4	-9	-3	3	-3	-5	3	2	29	21	4	26	5	8	5	9	1	-7	-6	2	-2	-11	-8	2	3	-3	-10	4
02:16:48	-7	6	-8	4	-4	-5	-12	-10	22	29	32	11	-5	-2	12	13	1	-11	-12	-21	-16	-7	-19	-7	-8	-8	-14	0
02:19:48	-1	3	2	-7	-13	-10	-3	-12	27	36	29	29	8	10	-3	12	-9	-17	-2	2	-8	-7	-7	2	-11	-16	-2	5
02:22:48	1	1	-3	-5	0	-9	-9	-1	35	36	34	29	17	19	9	15	0	3	-4	-5	-9	5	-4	12	-9	-2	-7	-4
02:25:48	4	4	0	0	-14	-6	-8	-15	49	33	36	41	1	3	7	22	-12	-4	-10	-1	0	-9	2	7	-8	-7	2	-13
02:28:48	0	-15	-6	0	-6	-2	-11	8	51	43	37	25	16	18	30	19	5	-1	8	-3	-12	-3	2	-3	4	-8	9	-10
02:31:48	-3	17	-7	-3	-17	-13	-15	-13	47	42	41	38	20	10	9	17	-9	3	-2	1	-7	-7	-11	-11	-9	-6	-12	-12
02:34:48	3	-3	0	-1	-19	3	-2	-6	56	52	48	51	37	40	34	28	5	8	1	24	1	0	2	-9	-9	-10	-4	-8
02:37:48	-4	3	3	-7	-3	1	-10	-7	44	54	58	46	28	50	37	41	1	15	7	17	4	-4	-13	2	-7	0	1	1
02:40:48	1	-9	-2	9	-15	-7	-15	-12	60	49	58	64	50	57	49	57	3	9	12	22	-7	-6	-2	-3	-7	-17	-14	-15
02:43:48	-9	6	7	-6	-7	-7	-5	-10	79	79	71	64	41	57	56	48	27	38	27	24	2	5	-3	3	-1	1	-4	-1
02:46:48	-3	9	8	1	-16	-15	-16	-20	78	67	53	81	49	61	54	47	21	24	12	26	4	6	6	8	-13	-2	-15	0
02:49:48	5	0	-8	-4	-17	-19	-14	-11	60	69	69	76	44	58	60	61	21	15	32	49	16	5	9	7	-15	-3	-13	3
02:52:48	3	1	4	-2	-17	-11	-10	-16	84	74	72	67	65	53	75	75	38	32	45	46	6	5	19	17	-9	1	-13	-6
02:55:48	-1	8	5	8	-15	-16	-19	-14	87	96	76	67	71	88	80	81	46	40	57	59	24	24	15	16	6	-1	-6	-2
02:58:48	-3	8	-8	-1	-16	-13	-15	-20	76	104	73	80	71	95	74	75	29	57	63	53	14	15	7	22	0	-8	-19	-16
03:01:48	10	8	-1	-10	-18	-4	-14	-11	102	75	84	98	93	84	85	87	73	58	69	70	33	21	33	41	-11	-4	-12	-8
03:04:48	0	-1	4	0	-12	-16	-13	-12	93	73	91	85	120	93	118	104	72	76	78	87	45	25	31	48	1	10	-12	-19
03:07:48	2	8	-7	5	-16	-10	-8	-15	106	92	90	89	117	97	100	97	105	70	76	100	45	38	44	39	7	-12	-11	-6
03:10:48	4	-3	10	-2	-8	-11	-12	-13	103	95	82	109	118	123	110	116	87	98	115	109	63	37	57	63	5	-5	-6	-2
03:13:48	-1	-5	-4	1	-18	-11	-20	-16	78	93	106	94	129	145	130	115	101	115	102	142	53	49	51	51	9	-7	-20	-8
03:16:48	0	-1	2	2	-15	-21	-9	-16	105	104	109	104	121	125	125	123	114	124	122	151	77	69	69	86	4	13	-7	13
03:19:48	-2	7	4	1	-14	-9	-10	-15	84	106	100	108	127	138	151	140	115	140	128	156	95	78	90	92	6	3	-8	10
03:22:48	-6	3	-4	2	-23	-5	-3	-1	117	110	107	112	136	159	133	122	146	134	145	153	95	82	86	98	11	21	0	25
03:25:48	-5	-2	1	2	-16	-4	-14	-12	95	101	101	111	144	160	153	114	132	156	149	176	127	87	125	108	23	10	-12	21
03:28:48	-5	0	-1	-3	-14	-16	-18	-22	96	128	123	116	160	163	177	149	161	152	165	169	113	102	116	118	12	16	-13	22
03:31:48	-1	-6	-2	-7	-11	-16	-10	-15	99	113	104	114	171	155	142	160	153	154	141	195	156	98	114	127	33	48	-14	37
03:34:48	-5	6	-2	-8	-4	-17	-15	-8	107	124	109	113	183	156	156	163	185	180	169	208	168	120	139	157	49	39	-16	47
03:37:48	7	-7	0	12	-21	-16	-19	-16	84	120	121	99	152	143	165	162	197	185	171	203	175	129	139	171	47	53	-20	49
03:40:48	-6	10	0	-2	-13	-21	-15	-17	121	107	126	103	148	148	150	135	193	215	189	215	180	157	161	170	52	54	-21	67
03:43:48	8	-1	3	-9	-18	-27	-12	-4	114	111	111	129	167	161	161	142	198	195	198	206	167	158	159	175	56	73	-9	55
03:46:48	-1	-10	-5	10	-20	-24	-16	-14	133	106	107	117	143	165	167	144	196	218	213	242	190	168	187	172	78	76	-22	76
03:49:48	0	8	-1	7	-13	-13	-15	-13	117	110	116	97	169	181	162	164	201	230	202	216	211	191	211	182	70	79	-15	96
03:52:48	3	-3	-2	0	-12	-22	-16	-7	113	115	124	130	185	188	175	183	221	226	193	245	196	179	215	223	110	97	-11	87
03:55:48	5	2	-8	4	-14	-6	-11	-19	103	118	118	112	187	166	187	171	236	228	219	222	233	209	208	219	112	119	-2	118
03:58:48	-1	-1	0	-2	-10	-19	-19	-4	107	93	123	122	171	174	185	176	236	233	194	225	227	213	225	218	119	110	-16	124
04:01:48	1	6	-2	-5	-8	-12	-6	-16	106	106	112	111	181	185	165	146	230	228	217	236	230	245	244	226	129	110	-15	125
04:04:48	4	11	-3	-6	-12	-10	-17	-17	123	107	153	123	167	165	189	186	235	261	238	253	255	212	223	221	161	139	-21	149
04:07:48	-7	2	4	3	-17	-17	-14	-19	111	146	114	107	176	149	167	181	225	227	221	243	247	215	255	247	128	143	-14	155
04:10:48	3	0	-4	-5	-11	-12	-19	-14	117	116	109	119	218	194	188	190	235	247	223	280	267	235	263	262	169	138	-8	153
04:13:48	2	4	-5	8	-12	-16	-6	-3	126	124	125	124	194	194	195	213	238	257	265	260	273	235	251	272	191	173	-5	179
04:16:48	-6	-7	5	-6	-19	-12	-16	-12	125	118	142	114	186	194	190	183	263	263	214	274	285	262	263	282	187	184	-10	181
04:19:48	4	3	2	-2	-13	5	-6	-8	129	149	128	121	204	189	206	183	268	270	247	276	261	260	265	283	183	184	-1	220
04:22:48	-7	-7	1	5	-16	-15	-17	-18	106	132	147	116	210	184	201	207	269	265	231	249	281	272	268	285	207	178	-14	227
04:25:48	3	0	-9	1	-27	-23	-10	-24	106	97	124	123	202	191	197	195	262	263	225	276	276	260	275	268	182	190	-22	221
04:28:48	-8	2	1	-5	-2	-17	-14	-11	116	126	146	119	197	180	185	206	256	260	226	273	294	281	296	307	220	201	-15	220
04:31:48	9	2	7	-1	-12	-3	-5	-12	109	116	120	124	198	172	218	194	279	265	250	290	286	278	317	282	217	224	-7	228
04:34:48	2	1	-5	-3	-9	2	-7	-12	122	128	131	121	193	205	199	206	291	256	235	257	274	243	301	297	224	213	-16	246
04:37:48	-2	2	-1	-1	-12	-14	-11	-17	125	117	129	135	210	190	199	200	259	281	238	282	331	254	291	296	287	251	-7	248
04:40:48	-4	8	-17	5	-19	-9	-17	-20	117	131	139	134	205	193	182	216	283	264	249	284	268	269	322	278	275	224	-11	273
04:43:48	-3	3	10	-6	-15	-9	-11	-10	113	122	114	128	208	198	197	212	297	262	262	293	301	294	316	304	289	238	-10	291
04:46:48	-2	-2	7	-1	-6	-13	-4	-8	108	146	105	131	219	206	205	208	266	281	264	296	305	250	327	313	284	255	-13	297
04:49:48	-1	4	2	1	-14	-11	-21	-7	123	128	134	126	204	184	185	207	283	254	248	277	300	271	331	305	271	253	-7	281
04:52:48	3	3	4	-13	-24	-17	-10	-8	132	121	131	102	189	201	190	200	261	250	256	278	311	277	335	304	281	268	-13	327
04:55:48	-2	-6	4	7	-1	-10	-13	-10	140	119	134	111	191	206	214	198	273	264	271	284	287	278	324	320	303	256	-9	289
04:58:48	-1	2	-8	-3	-13	-19	-14	-12	121	111	160	122	219	205	211	212	268	280	281	287	301	262	307	285	282	269	-16	304
05:01:48	1	4	-4	4	-9	-24	-6	-5	131	130	111	130	218	188	187	196	280	259	286	274	326	290	317	324	290	285	-6	303

## Sheet: Supplementary Figure 31
all data assignment and plotting method is presented in https://github.com/Noireauxlab-TXTL/PHEIGES PHEIGES_kinetics folder.
OD T7ReLPS
Time	A12	B12	E12	F12	A11	B11	C11	D11	E1	F1	G1	H1	E2	F2	G2	H2	E3	F3	G3	H3	E4	F4	G4	H4	E5	F5	G5	H5	E6	F6	G6	H6
00:00:58	0.002	-0.002	0	0	0.039	0.04	0.038	0.043	0.039	0.039	0.042	0.035	0.044	0.042	0.041	0.037	0.046	0.041	0.038	0.037	0.042	0.041	0.039	0.035	0.04	0.043	0.043	0.037	0.042	0.045	0.043	0.039
00:03:58	0.002	-0.001	0	0	0.037	0.041	0.038	0.041	0.037	0.038	0.039	0.035	0.042	0.04	0.038	0.037	0.045	0.041	0.038	0.036	0.041	0.041	0.038	0.033	0.041	0.043	0.039	0.036	0.042	0.043	0.04	0.039
00:06:58	0.002	-0.001	0	0	0.036	0.04	0.039	0.04	0.037	0.039	0.038	0.035	0.04	0.039	0.037	0.037	0.045	0.042	0.037	0.036	0.041	0.041	0.037	0.034	0.041	0.042	0.038	0.036	0.042	0.043	0.039	0.039
00:09:58	0.002	-0.001	0	0	0.037	0.038	0.039	0.04	0.036	0.04	0.038	0.035	0.039	0.038	0.036	0.037	0.045	0.041	0.037	0.036	0.041	0.04	0.036	0.034	0.04	0.041	0.037	0.036	0.043	0.042	0.038	0.039
00:12:58	0.002	-0.001	0	0	0.037	0.037	0.038	0.039	0.036	0.041	0.038	0.036	0.039	0.037	0.036	0.037	0.044	0.04	0.037	0.035	0.041	0.04	0.036	0.034	0.041	0.04	0.037	0.037	0.042	0.041	0.038	0.039
00:15:58	0.002	-0.001	0	0	0.037	0.038	0.039	0.04	0.037	0.042	0.039	0.036	0.039	0.038	0.037	0.038	0.044	0.04	0.037	0.036	0.041	0.039	0.036	0.035	0.04	0.04	0.037	0.037	0.042	0.041	0.039	0.04
00:18:58	0.002	-0.001	0	0	0.039	0.039	0.04	0.041	0.038	0.044	0.04	0.037	0.04	0.038	0.038	0.039	0.044	0.041	0.038	0.037	0.042	0.04	0.037	0.036	0.041	0.04	0.038	0.038	0.043	0.042	0.039	0.041
00:21:58	0.002	-0.001	0	0	0.041	0.041	0.041	0.042	0.039	0.047	0.042	0.039	0.041	0.04	0.039	0.041	0.045	0.041	0.039	0.039	0.042	0.041	0.039	0.038	0.042	0.041	0.039	0.04	0.044	0.043	0.041	0.042
00:24:58	0.002	-0.001	0	0	0.043	0.043	0.042	0.045	0.041	0.049	0.043	0.041	0.043	0.041	0.041	0.043	0.046	0.044	0.041	0.041	0.044	0.043	0.04	0.039	0.044	0.043	0.041	0.042	0.045	0.044	0.043	0.044
00:27:58	0.002	-0.001	0	0	0.045	0.045	0.044	0.047	0.043	0.051	0.045	0.043	0.045	0.043	0.043	0.045	0.049	0.045	0.043	0.043	0.046	0.045	0.042	0.041	0.046	0.045	0.043	0.044	0.047	0.046	0.045	0.046
00:30:58	0.002	-0.001	0	0	0.049	0.049	0.047	0.05	0.045	0.054	0.048	0.046	0.048	0.046	0.046	0.048	0.051	0.048	0.046	0.046	0.048	0.047	0.044	0.044	0.048	0.048	0.045	0.046	0.049	0.048	0.047	0.049
00:33:58	0.002	-0.001	0	0	0.052	0.054	0.05	0.052	0.048	0.057	0.051	0.048	0.051	0.049	0.048	0.051	0.054	0.051	0.049	0.048	0.051	0.05	0.047	0.047	0.05	0.051	0.048	0.049	0.052	0.051	0.05	0.051
00:36:58	0.002	-0.001	0	0	0.056	0.056	0.053	0.056	0.05	0.059	0.054	0.051	0.054	0.052	0.051	0.054	0.057	0.054	0.052	0.052	0.054	0.053	0.051	0.05	0.053	0.054	0.051	0.052	0.055	0.055	0.053	0.054
00:39:58	0.002	-0.001	0	0	0.06	0.06	0.057	0.06	0.053	0.062	0.056	0.053	0.058	0.056	0.056	0.057	0.061	0.057	0.056	0.055	0.057	0.057	0.055	0.053	0.057	0.057	0.056	0.055	0.058	0.058	0.057	0.058
00:42:58	0.001	-0.001	0	0	0.066	0.066	0.061	0.064	0.056	0.065	0.059	0.056	0.062	0.06	0.06	0.062	0.064	0.061	0.06	0.059	0.061	0.061	0.059	0.057	0.06	0.061	0.06	0.059	0.062	0.062	0.061	0.062
00:45:58	0.001	-0.001	0	0	0.071	0.07	0.065	0.069	0.059	0.067	0.062	0.057	0.066	0.065	0.065	0.066	0.068	0.066	0.065	0.064	0.066	0.065	0.064	0.062	0.064	0.065	0.064	0.065	0.066	0.067	0.067	0.067
00:48:58	0.001	-0.001	0	0	0.077	0.075	0.07	0.073	0.061	0.068	0.063	0.058	0.071	0.069	0.07	0.071	0.073	0.071	0.07	0.069	0.07	0.069	0.069	0.067	0.069	0.07	0.069	0.069	0.071	0.071	0.071	0.072
00:51:58	0.002	-0.001	0	0	0.083	0.082	0.074	0.079	0.063	0.069	0.064	0.057	0.076	0.074	0.074	0.075	0.078	0.077	0.076	0.075	0.076	0.075	0.075	0.072	0.074	0.076	0.075	0.075	0.076	0.077	0.075	0.077
00:54:58	0.001	-0.001	0	0	0.09	0.087	0.08	0.085	0.061	0.067	0.061	0.048	0.082	0.08	0.08	0.079	0.084	0.083	0.083	0.08	0.081	0.08	0.081	0.078	0.08	0.082	0.081	0.081	0.081	0.083	0.081	0.083
00:57:58	0.001	-0.001	0	0	0.097	0.093	0.086	0.091	0.054	0.056	0.048	0.032	0.086	0.084	0.083	0.081	0.091	0.089	0.089	0.087	0.087	0.086	0.088	0.085	0.086	0.088	0.088	0.087	0.087	0.088	0.088	0.09
01:00:58	0.001	-0.001	0	0	0.104	0.1	0.092	0.098	0.037	0.039	0.031	0.019	0.088	0.086	0.086	0.081	0.096	0.095	0.095	0.093	0.093	0.091	0.095	0.092	0.092	0.094	0.095	0.093	0.093	0.095	0.095	0.096
01:03:58	0.001	-0.001	0	0	0.112	0.106	0.099	0.106	0.022	0.026	0.019	0.012	0.089	0.085	0.085	0.076	0.103	0.101	0.101	0.099	0.101	0.097	0.102	0.099	0.098	0.101	0.102	0.101	0.099	0.101	0.1	0.105
01:06:58	0.002	-0.001	0	0	0.119	0.114	0.105	0.112	0.014	0.018	0.013	0.008	0.085	0.081	0.078	0.067	0.108	0.107	0.106	0.104	0.107	0.104	0.108	0.108	0.105	0.107	0.109	0.109	0.106	0.107	0.106	0.113
01:09:58	0.001	-0.001	0	0	0.126	0.121	0.112	0.12	0.01	0.014	0.01	0.006	0.076	0.072	0.068	0.056	0.113	0.111	0.111	0.106	0.115	0.112	0.116	0.113	0.112	0.114	0.116	0.117	0.113	0.115	0.114	0.12
01:12:58	0.001	-0.001	0	0	0.135	0.129	0.118	0.128	0.007	0.012	0.007	0.005	0.064	0.06	0.055	0.041	0.117	0.114	0.113	0.104	0.122	0.12	0.124	0.119	0.118	0.123	0.125	0.124	0.121	0.123	0.121	0.128
01:15:58	0.001	-0.001	0	0	0.143	0.136	0.126	0.135	0.006	0.01	0.006	0.004	0.049	0.045	0.037	0.025	0.117	0.114	0.109	0.091	0.129	0.127	0.13	0.125	0.128	0.132	0.133	0.131	0.13	0.131	0.134	0.137
01:18:58	0.001	-0.001	0	0	0.151	0.145	0.132	0.146	0.005	0.01	0.006	0.004	0.031	0.027	0.021	0.015	0.107	0.102	0.092	0.068	0.136	0.133	0.135	0.125	0.136	0.141	0.141	0.139	0.138	0.141	0.14	0.144
01:21:58	0.001	-0.001	0	0	0.161	0.154	0.14	0.153	0.005	0.009	0.006	0.004	0.018	0.016	0.013	0.011	0.084	0.078	0.065	0.044	0.141	0.137	0.136	0.123	0.145	0.149	0.15	0.147	0.147	0.149	0.149	0.153
01:24:58	0.001	-0.001	0	0	0.17	0.161	0.148	0.161	0.004	0.009	0.005	0.004	0.012	0.011	0.009	0.009	0.057	0.052	0.042	0.028	0.141	0.135	0.132	0.114	0.151	0.156	0.156	0.154	0.156	0.158	0.156	0.164
01:27:58	0.001	-0.001	0	0	0.18	0.168	0.156	0.17	0.004	0.009	0.005	0.004	0.009	0.009	0.007	0.008	0.039	0.036	0.029	0.019	0.133	0.131	0.124	0.098	0.162	0.164	0.161	0.158	0.164	0.167	0.165	0.169
01:30:58	0.001	-0.001	0	0	0.188	0.178	0.164	0.181	0.004	0.009	0.005	0.004	0.008	0.007	0.006	0.008	0.028	0.025	0.021	0.014	0.122	0.116	0.104	0.076	0.169	0.169	0.164	0.158	0.172	0.174	0.172	0.18
01:33:58	0.001	-0.001	0	0	0.197	0.188	0.171	0.191	0.004	0.009	0.005	0.004	0.007	0.007	0.006	0.008	0.021	0.019	0.015	0.01	0.102	0.09	0.08	0.05	0.171	0.169	0.162	0.148	0.182	0.184	0.181	0.186
01:36:58	0.001	-0.001	0	0	0.207	0.196	0.179	0.198	0.004	0.009	0.005	0.004	0.007	0.007	0.006	0.008	0.016	0.015	0.011	0.009	0.073	0.06	0.051	0.03	0.169	0.16	0.148	0.125	0.185	0.191	0.181	0.189
01:39:58	0.001	-0.001	0	0	0.216	0.205	0.186	0.209	0.004	0.009	0.005	0.004	0.007	0.007	0.006	0.008	0.014	0.012	0.009	0.008	0.049	0.04	0.034	0.02	0.157	0.136	0.12	0.091	0.186	0.195	0.18	0.187
01:42:58	0.001	-0.001	0	0	0.222	0.212	0.198	0.217	0.004	0.009	0.005	0.004	0.007	0.007	0.006	0.008	0.012	0.011	0.008	0.007	0.033	0.028	0.022	0.015	0.133	0.102	0.088	0.063	0.183	0.197	0.167	0.176
01:45:58	0.001	-0.001	0	0	0.233	0.217	0.204	0.226	0.005	0.009	0.005	0.004	0.007	0.007	0.006	0.008	0.012	0.01	0.008	0.007	0.024	0.02	0.016	0.012	0.105	0.075	0.063	0.044	0.172	0.188	0.151	0.158
01:48:58	0.001	-0.001	0	0	0.239	0.228	0.214	0.235	0.005	0.01	0.005	0.004	0.007	0.007	0.006	0.008	0.012	0.011	0.008	0.008	0.019	0.016	0.013	0.011	0.077	0.056	0.045	0.032	0.158	0.175	0.125	0.132
01:51:58	0.001	-0.001	0	0	0.248	0.236	0.218	0.242	0.004	0.009	0.005	0.004	0.007	0.007	0.006	0.008	0.011	0.011	0.008	0.008	0.016	0.013	0.011	0.01	0.056	0.042	0.033	0.023	0.13	0.144	0.09	0.101
01:54:58	0.001	-0.001	0	0	0.253	0.243	0.23	0.25	0.005	0.009	0.005	0.004	0.007	0.007	0.006	0.008	0.012	0.011	0.008	0.008	0.014	0.012	0.01	0.01	0.043	0.032	0.024	0.018	0.098	0.111	0.057	0.068
01:57:58	0.001	-0.001	0	0	0.264	0.247	0.232	0.256	0.005	0.01	0.005	0.004	0.007	0.007	0.006	0.008	0.011	0.011	0.008	0.008	0.014	0.012	0.01	0.01	0.034	0.024	0.018	0.015	0.071	0.074	0.038	0.047
02:00:58	0.001	-0.001	0	0	0.271	0.256	0.24	0.262	0.005	0.01	0.005	0.004	0.007	0.007	0.006	0.008	0.012	0.011	0.008	0.008	0.014	0.012	0.01	0.01	0.026	0.019	0.015	0.014	0.056	0.054	0.027	0.033
02:03:58	0.001	-0.001	0	0	0.279	0.265	0.251	0.272	0.005	0.01	0.006	0.004	0.007	0.007	0.006	0.008	0.012	0.011	0.009	0.008	0.013	0.012	0.01	0.01	0.02	0.017	0.014	0.014	0.046	0.043	0.021	0.026
02:06:58	0.001	-0.001	0	0	0.29	0.272	0.256	0.277	0.005	0.01	0.005	0.004	0.007	0.007	0.006	0.008	0.012	0.011	0.008	0.008	0.013	0.012	0.01	0.01	0.017	0.017	0.013	0.014	0.037	0.035	0.018	0.022
02:09:58	0.001	-0.001	0	0	0.297	0.279	0.263	0.286	0.005	0.01	0.005	0.004	0.007	0.008	0.006	0.008	0.012	0.012	0.009	0.008	0.014	0.012	0.01	0.01	0.016	0.016	0.013	0.014	0.03	0.029	0.017	0.02
02:12:58	0.001	-0.001	0	0	0.302	0.287	0.269	0.289	0.005	0.01	0.005	0.004	0.007	0.008	0.006	0.008	0.012	0.012	0.009	0.008	0.014	0.012	0.01	0.011	0.015	0.016	0.013	0.014	0.024	0.024	0.016	0.019
02:15:58	0.001	-0.001	0	0	0.31	0.295	0.278	0.299	0.005	0.01	0.005	0.004	0.007	0.007	0.006	0.008	0.012	0.012	0.009	0.008	0.014	0.012	0.01	0.011	0.015	0.016	0.013	0.014	0.02	0.021	0.016	0.018
02:18:58	0.001	-0.001	0	0	0.315	0.302	0.285	0.306	0.005	0.01	0.005	0.004	0.008	0.007	0.006	0.008	0.012	0.012	0.009	0.008	0.014	0.012	0.011	0.011	0.015	0.016	0.014	0.014	0.019	0.019	0.016	0.018
02:21:58	0.001	-0.001	0	0	0.32	0.307	0.29	0.312	0.005	0.01	0.005	0.004	0.007	0.007	0.006	0.008	0.012	0.012	0.009	0.008	0.014	0.012	0.011	0.011	0.015	0.016	0.014	0.014	0.018	0.018	0.016	0.018
02:24:58	0.001	-0.001	0	0	0.329	0.315	0.299	0.319	0.005	0.01	0.005	0.004	0.007	0.008	0.006	0.008	0.012	0.012	0.009	0.008	0.014	0.013	0.011	0.011	0.015	0.016	0.014	0.014	0.018	0.018	0.017	0.018
02:27:58	0.001	-0.001	0	0	0.338	0.321	0.305	0.323	0.005	0.01	0.005	0.004	0.007	0.007	0.006	0.008	0.012	0.011	0.009	0.008	0.014	0.013	0.011	0.011	0.015	0.016	0.014	0.014	0.018	0.018	0.017	0.018
02:30:58	0.001	-0.001	0	0	0.342	0.325	0.311	0.331	0.005	0.01	0.005	0.004	0.007	0.007	0.006	0.008	0.012	0.011	0.009	0.008	0.014	0.013	0.011	0.011	0.015	0.016	0.014	0.014	0.018	0.018	0.017	0.018
02:33:58	0.001	-0.001	0	0	0.347	0.332	0.317	0.337	0.005	0.01	0.005	0.004	0.007	0.007	0.006	0.008	0.012	0.011	0.009	0.008	0.014	0.013	0.011	0.011	0.015	0.016	0.014	0.014	0.018	0.018	0.017	0.019
02:36:58	0.001	-0.001	0	0	0.351	0.336	0.32	0.34	0.005	0.01	0.005	0.004	0.007	0.007	0.006	0.008	0.012	0.011	0.009	0.008	0.014	0.013	0.011	0.011	0.015	0.016	0.014	0.014	0.018	0.018	0.017	0.019
02:39:58	0.001	-0.001	0	0	0.36	0.344	0.327	0.346	0.005	0.01	0.005	0.004	0.007	0.007	0.006	0.008	0.012	0.011	0.008	0.008	0.014	0.013	0.011	0.01	0.016	0.016	0.014	0.014	0.018	0.018	0.017	0.019
02:42:58	0.001	-0.001	0	0	0.363	0.348	0.333	0.352	0.005	0.011	0.005	0.004	0.007	0.007	0.006	0.008	0.012	0.011	0.008	0.008	0.014	0.013	0.01	0.01	0.016	0.016	0.014	0.014	0.018	0.018	0.017	0.019
02:45:58	0.001	-0.001	0	0	0.367	0.355	0.338	0.356	0.005	0.01	0.005	0.004	0.007	0.007	0.006	0.008	0.012	0.011	0.008	0.008	0.014	0.013	0.01	0.01	0.015	0.016	0.013	0.014	0.018	0.018	0.017	0.019
02:48:58	0.001	-0.001	0	0	0.375	0.361	0.344	0.359	0.005	0.01	0.005	0.004	0.007	0.007	0.006	0.008	0.012	0.011	0.008	0.008	0.014	0.013	0.01	0.01	0.016	0.016	0.013	0.013	0.018	0.018	0.016	0.019
02:51:58	0.001	-0.001	0	0	0.381	0.365	0.352	0.364	0.005	0.011	0.005	0.004	0.007	0.007	0.006	0.008	0.012	0.011	0.008	0.008	0.014	0.013	0.01	0.01	0.016	0.016	0.013	0.014	0.018	0.018	0.016	0.019
02:54:58	0.001	-0.001	0	0	0.391	0.373	0.355	0.37	0.005	0.011	0.005	0.004	0.007	0.007	0.006	0.008	0.012	0.011	0.008	0.008	0.014	0.013	0.01	0.01	0.016	0.016	0.013	0.014	0.018	0.018	0.016	0.019
02:57:58	0.001	-0.001	0	0	0.392	0.381	0.361	0.373	0.005	0.011	0.005	0.004	0.007	0.007	0.006	0.008	0.012	0.011	0.008	0.008	0.014	0.012	0.01	0.01	0.016	0.017	0.013	0.014	0.019	0.018	0.016	0.019
03:00:58	0.001	-0.001	0	0	0.399	0.385	0.368	0.377	0.005	0.011	0.005	0.004	0.007	0.007	0.006	0.008	0.012	0.011	0.008	0.008	0.014	0.012	0.01	0.01	0.016	0.016	0.013	0.013	0.019	0.018	0.016	0.019
03:03:58	0.001	-0.001	0	0	0.402	0.389	0.378	0.378	0.005	0.011	0.005	0.004	0.007	0.007	0.006	0.008	0.012	0.011	0.008	0.008	0.015	0.012	0.01	0.01	0.016	0.017	0.013	0.013	0.019	0.018	0.016	0.019
03:06:58	0.001	-0.001	0	0	0.408	0.393	0.381	0.385	0.005	0.011	0.005	0.004	0.007	0.007	0.006	0.008	0.012	0.011	0.008	0.008	0.015	0.012	0.01	0.01	0.016	0.017	0.013	0.013	0.019	0.019	0.016	0.019
03:09:58	0.001	-0.001	0	0	0.412	0.399	0.388	0.386	0.005	0.011	0.005	0.004	0.007	0.007	0.006	0.008	0.012	0.01	0.008	0.008	0.014	0.012	0.009	0.01	0.016	0.017	0.012	0.013	0.019	0.018	0.016	0.019
03:12:58	0.001	-0.001	0	0	0.411	0.404	0.394	0.392	0.005	0.011	0.005	0.004	0.007	0.007	0.006	0.008	0.012	0.011	0.008	0.008	0.015	0.012	0.009	0.01	0.016	0.017	0.012	0.013	0.019	0.019	0.016	0.019
03:15:58	0.001	-0.001	0	0	0.413	0.407	0.401	0.394	0.005	0.011	0.005	0.004	0.007	0.007	0.006	0.008	0.012	0.011	0.008	0.008	0.015	0.012	0.009	0.01	0.016	0.017	0.012	0.013	0.019	0.019	0.016	0.019
03:18:58	0.001	-0.001	0	0	0.421	0.41	0.402	0.4	0.005	0.011	0.005	0.004	0.007	0.007	0.006	0.008	0.012	0.01	0.008	0.008	0.015	0.012	0.009	0.01	0.016	0.017	0.012	0.014	0.019	0.019	0.016	0.019
03:21:58	0.001	-0.001	0	0	0.42	0.418	0.407	0.405	0.005	0.011	0.005	0.004	0.007	0.007	0.006	0.008	0.012	0.01	0.008	0.008	0.015	0.012	0.009	0.01	0.016	0.017	0.012	0.014	0.019	0.019	0.016	0.019
03:24:58	0.001	-0.001	0	0	0.422	0.421	0.411	0.409	0.005	0.011	0.005	0.004	0.007	0.007	0.006	0.008	0.012	0.01	0.008	0.008	0.015	0.012	0.009	0.01	0.016	0.017	0.012	0.013	0.019	0.019	0.016	0.019
03:27:58	0.001	-0.001	0	0	0.425	0.426	0.413	0.419	0.005	0.011	0.005	0.005	0.007	0.007	0.006	0.008	0.012	0.01	0.008	0.008	0.015	0.012	0.009	0.01	0.016	0.017	0.012	0.013	0.019	0.019	0.016	0.019
03:30:58	0.001	0	0	0	0.432	0.433	0.422	0.421	0.005	0.011	0.005	0.004	0.007	0.007	0.006	0.008	0.011	0.01	0.008	0.007	0.015	0.012	0.009	0.01	0.017	0.017	0.012	0.013	0.019	0.019	0.016	0.019
03:33:58	0.001	-0.001	0	0	0.441	0.437	0.425	0.43	0.005	0.011	0.005	0.004	0.007	0.007	0.006	0.008	0.012	0.01	0.008	0.008	0.015	0.012	0.009	0.01	0.017	0.017	0.012	0.013	0.02	0.019	0.015	0.019
03:36:58	0.001	-0.001	0	0	0.434	0.437	0.435	0.432	0.005	0.011	0.005	0.005	0.007	0.007	0.006	0.008	0.011	0.01	0.008	0.008	0.016	0.012	0.009	0.01	0.017	0.017	0.012	0.013	0.02	0.019	0.015	0.019
03:39:58	0.001	0	0	0	0.444	0.443	0.439	0.441	0.005	0.011	0.005	0.004	0.007	0.007	0.006	0.008	0.011	0.01	0.008	0.008	0.016	0.012	0.009	0.01	0.017	0.017	0.012	0.014	0.02	0.019	0.015	0.019
03:42:58	0.001	-0.001	0	0	0.449	0.448	0.444	0.444	0.005	0.011	0.005	0.004	0.007	0.007	0.006	0.008	0.011	0.01	0.008	0.007	0.016	0.012	0.009	0.01	0.017	0.017	0.012	0.013	0.02	0.019	0.015	0.019
03:45:58	0.001	-0.001	0	0	0.455	0.452	0.448	0.448	0.005	0.011	0.005	0.004	0.007	0.007	0.006	0.008	0.011	0.01	0.008	0.008	0.016	0.012	0.009	0.01	0.017	0.017	0.012	0.013	0.019	0.019	0.015	0.019
03:48:58	0.001	-0.001	0	0	0.453	0.457	0.455	0.455	0.005	0.011	0.005	0.004	0.007	0.007	0.006	0.008	0.011	0.01	0.008	0.007	0.016	0.012	0.009	0.01	0.017	0.017	0.012	0.013	0.02	0.02	0.015	0.019
03:51:58	0	-0.001	0	0	0.465	0.462	0.458	0.463	0.005	0.011	0.005	0.004	0.007	0.007	0.006	0.008	0.011	0.01	0.008	0.008	0.016	0.012	0.009	0.01	0.018	0.017	0.012	0.014	0.02	0.02	0.015	0.019
03:54:58	0.001	-0.001	0	0	0.47	0.467	0.465	0.466	0.005	0.011	0.005	0.004	0.007	0.007	0.006	0.008	0.011	0.01	0.007	0.007	0.016	0.012	0.009	0.01	0.018	0.017	0.012	0.014	0.02	0.02	0.015	0.019
03:57:58	0	-0.001	0	0	0.467	0.475	0.468	0.474	0.005	0.011	0.005	0.004	0.007	0.007	0.006	0.008	0.011	0.01	0.008	0.008	0.016	0.012	0.009	0.01	0.018	0.017	0.012	0.014	0.02	0.02	0.015	0.019
04:00:58	0	0	0	0	0.472	0.48	0.469	0.481	0.005	0.011	0.005	0.004	0.007	0.007	0.006	0.008	0.011	0.01	0.008	0.008	0.016	0.012	0.009	0.01	0.018	0.018	0.012	0.014	0.02	0.02	0.015	0.019
04:03:58	0.001	-0.001	0	0	0.486	0.483	0.473	0.484	0.005	0.011	0.005	0.004	0.007	0.007	0.006	0.008	0.011	0.01	0.007	0.008	0.016	0.012	0.009	0.01	0.018	0.017	0.012	0.014	0.02	0.02	0.015	0.019
04:06:58	0.001	0	0	0	0.489	0.486	0.477	0.49	0.005	0.012	0.005	0.005	0.007	0.007	0.006	0.008	0.011	0.01	0.008	0.008	0.017	0.012	0.009	0.01	0.019	0.018	0.012	0.014	0.02	0.021	0.015	0.019
04:09:58	0.001	0	0	0	0.492	0.492	0.482	0.492	0.005	0.012	0.005	0.004	0.007	0.007	0.006	0.008	0.011	0.01	0.008	0.008	0.017	0.012	0.009	0.01	0.019	0.018	0.012	0.014	0.021	0.021	0.015	0.019
04:12:58	0	0	0	0	0.504	0.495	0.487	0.498	0.005	0.012	0.005	0.004	0.007	0.007	0.006	0.008	0.011	0.01	0.008	0.008	0.017	0.012	0.009	0.01	0.019	0.018	0.012	0.014	0.02	0.021	0.015	0.019
04:15:58	0.001	0	0	0	0.502	0.502	0.492	0.501	0.005	0.012	0.005	0.005	0.007	0.007	0.006	0.008	0.011	0.01	0.008	0.008	0.017	0.012	0.009	0.01	0.019	0.018	0.012	0.014	0.021	0.021	0.015	0.02
04:18:58	0	-0.001	0	0	0.503	0.509	0.497	0.506	0.005	0.012	0.005	0.005	0.007	0.007	0.006	0.008	0.011	0.01	0.008	0.008	0.017	0.012	0.009	0.01	0.019	0.018	0.012	0.014	0.021	0.021	0.015	0.02
04:21:58	0.001	-0.001	0	0	0.513	0.509	0.502	0.509	0.005	0.012	0.005	0.004	0.007	0.007	0.006	0.008	0.011	0.01	0.008	0.008	0.017	0.012	0.009	0.01	0.02	0.018	0.012	0.014	0.021	0.021	0.015	0.019
04:24:58	0.001	0	0	0	0.521	0.516	0.504	0.513	0.005	0.012	0.005	0.004	0.007	0.007	0.006	0.008	0.011	0.01	0.008	0.008	0.017	0.012	0.009	0.01	0.02	0.018	0.012	0.014	0.021	0.021	0.015	0.02
04:27:58	0.001	0	0	0	0.53	0.517	0.509	0.52	0.005	0.012	0.005	0.005	0.007	0.007	0.006	0.008	0.011	0.01	0.008	0.008	0.017	0.012	0.009	0.01	0.02	0.018	0.012	0.014	0.021	0.022	0.015	0.02
04:30:58	0	0	0	0	0.529	0.526	0.517	0.523	0.005	0.012	0.005	0.005	0.007	0.007	0.006	0.008	0.011	0.01	0.008	0.008	0.017	0.012	0.009	0.01	0.02	0.018	0.012	0.014	0.022	0.022	0.015	0.02
04:33:58	0.001	0	0	0	0.527	0.528	0.522	0.529	0.005	0.012	0.005	0.005	0.007	0.007	0.006	0.008	0.011	0.01	0.008	0.008	0.017	0.012	0.009	0.01	0.02	0.018	0.012	0.014	0.021	0.022	0.015	0.019
04:36:58	0	0	0	0	0.537	0.531	0.526	0.533	0.005	0.012	0.005	0.005	0.007	0.007	0.006	0.008	0.011	0.01	0.008	0.008	0.017	0.012	0.009	0.01	0.021	0.018	0.012	0.014	0.022	0.022	0.015	0.02
04:39:58	0.001	-0.001	0	0	0.544	0.538	0.531	0.536	0.005	0.012	0.005	0.005	0.007	0.007	0.006	0.008	0.011	0.01	0.008	0.008	0.018	0.012	0.009	0.01	0.021	0.018	0.012	0.014	0.022	0.022	0.015	0.02
04:42:58	0.001	0	0	0	0.553	0.541	0.536	0.541	0.005	0.012	0.005	0.005	0.007	0.007	0.006	0.008	0.011	0.01	0.008	0.008	0.018	0.012	0.009	0.01	0.021	0.018	0.012	0.014	0.022	0.023	0.015	0.02
04:45:58	0	0	0	0	0.553	0.545	0.539	0.546	0.005	0.012	0.005	0.005	0.007	0.007	0.006	0.008	0.011	0.01	0.008	0.008	0.018	0.012	0.009	0.01	0.021	0.018	0.012	0.014	0.022	0.023	0.015	0.02
04:48:58	0.001	0	0	0	0.559	0.551	0.545	0.55	0.005	0.012	0.005	0.005	0.007	0.007	0.006	0.008	0.011	0.01	0.008	0.008	0.018	0.011	0.009	0.01	0.021	0.018	0.012	0.014	0.022	0.023	0.015	0.02
04:51:58	0.001	0	0	0	0.568	0.552	0.548	0.553	0.005	0.012	0.005	0.005	0.007	0.007	0.006	0.008	0.011	0.01	0.008	0.008	0.018	0.011	0.009	0.01	0.022	0.018	0.012	0.014	0.022	0.023	0.015	0.02
04:54:58	0.001	0	0	0	0.572	0.559	0.551	0.554	0.005	0.012	0.005	0.005	0.007	0.007	0.006	0.008	0.011	0.01	0.008	0.008	0.018	0.011	0.009	0.01	0.022	0.018	0.012	0.014	0.022	0.023	0.015	0.02
04:57:58	0.001	0	0	0	0.578	0.562	0.555	0.56	0.005	0.012	0.005	0.005	0.007	0.007	0.006	0.008	0.011	0.01	0.008	0.008	0.018	0.011	0.009	0.01	0.022	0.018	0.012	0.014	0.022	0.023	0.015	0.02
05:00:58	0.001	0	0	0	0.578	0.565	0.563	0.564	0.005	0.012	0.005	0.005	0.007	0.007	0.006	0.008	0.011	0.01	0.008	0.008	0.018	0.011	0.009	0.01	0.022	0.018	0.012	0.014	0.023	0.023	0.015	0.02
Fluo T7ReLPS
Time	A12	B12	E12	F12	A11	B11	C11	D11	E1	F1	G1	H1	E2	F2	G2	H2	E3	F3	G3	H3	E4	F4	G4	H4	E5	F5	G5	H5	E6	F6	G6	H6
00:01:48	5	-7	4	-9	9	2	-5	3	3	2	-11	-4	2	17	9	6	5	13	13	22	0	7	9	1	3	2	3	9	-2	-1	2	15
00:04:48	-4	-5	-3	3	2	-9	-4	-7	-7	-1	16	-3	3	-4	5	1	1	-6	-6	-9	-1	3	3	-3	0	-8	10	21	-10	-1	-3	-2
00:07:48	-3	-1	-1	5	13	1	0	20	2	-3	0	7	-2	-4	4	-4	-4	7	13	1	-10	-6	-4	-3	-4	-5	-6	5	14	-8	1	5
00:10:48	-10	-2	10	-4	-17	-1	2	7	-12	-5	-6	6	3	-3	-1	-7	7	-1	1	-14	-2	2	8	8	-12	2	3	-14	-8	-9	-6	12
00:13:48	6	2	-3	1	-6	-2	-6	-2	-2	-2	4	-10	-5	-4	1	-2	4	-3	5	-11	-4	3	5	3	2	-9	-2	1	1	5	0	8
00:16:48	0	-13	4	2	-5	2	0	1	0	-2	-3	-5	8	0	-3	-2	3	3	-5	-2	1	-3	2	-2	4	4	2	-1	-1	0	2	1
00:19:48	-5	9	-2	4	3	-4	6	7	4	-13	0	9	5	9	3	3	3	6	0	8	3	-8	8	-6	3	1	4	5	-4	-3	10	4
00:22:48	-1	0	-5	1	-3	6	1	-1	-7	-3	1	-1	6	8	11	-5	2	-6	4	-4	11	-6	-1	1	-5	0	-5	12	12	2	-1	-8
00:25:48	-5	-11	-5	4	-1	4	7	10	3	16	-8	-1	7	-3	0	7	8	8	11	3	-3	-2	0	5	-5	-4	-3	-3	6	8	4	2
00:28:48	-3	9	0	-3	-5	0	12	-6	7	0	1	0	-6	-13	3	-2	-9	4	5	7	9	10	3	-4	6	5	0	-9	2	-14	4	-5
00:31:48	-4	-7	1	-1	-1	4	-9	-7	-6	4	0	2	-7	-2	1	3	0	-3	-11	14	1	8	8	3	-3	6	-1	5	1	-21	0	-3
00:34:48	-5	0	5	-5	6	5	1	-4	4	-2	-13	4	-6	1	-8	6	1	-2	3	1	-6	12	6	3	10	2	-9	7	-8	17	2	-5
00:37:48	8	-9	0	-2	-4	8	-6	8	1	1	-17	-3	-13	3	-11	-4	5	-1	12	1	8	-3	-4	3	6	6	-1	3	3	1	8	-4
00:40:48	0	2	1	0	-6	-11	-10	-3	-6	0	7	1	-5	7	18	0	7	1	-15	-5	5	-3	17	2	-4	7	-6	-1	-9	0	0	-9
00:43:48	5	-2	-12	9	2	-1	6	7	9	1	-3	0	-6	5	0	14	-1	8	9	-1	1	-4	11	-2	-2	8	5	-15	4	-2	14	6
00:46:48	5	-9	-3	1	9	7	-1	0	-1	3	-9	-9	-4	-6	5	-3	8	-19	-6	4	-4	-8	7	4	-2	-4	-6	-1	3	-7	-9	-2
00:49:48	-6	5	-5	10	-2	-10	-6	4	8	4	-3	9	-7	0	6	-8	-5	-2	-2	-1	2	-5	-1	-14	-1	2	-8	-3	-9	5	-5	-2
00:52:48	3	-2	2	0	-5	-4	-10	-5	-12	-2	-12	-14	-9	-10	-17	-3	-9	-10	-5	-8	-16	-20	-6	-10	-12	-10	-21	-9	-2	-6	-5	-2
00:55:48	-7	4	12	-9	6	0	1	13	-4	-3	-3	4	-4	-14	0	6	14	11	-1	0	-3	0	-5	4	0	3	-6	-3	-3	4	0	4
00:58:48	-8	-2	-6	12	-17	-3	-1	-6	2	-3	-1	-15	-4	-9	-10	-13	8	-7	-13	-16	-6	-8	-10	4	-15	1	-1	-11	-8	-4	-4	-4
01:01:48	2	3	-5	1	-16	-1	-13	-5	-1	-11	-4	-13	-3	-11	2	5	-3	-3	-2	-4	4	-4	-5	2	-7	2	-4	-10	3	-7	2	6
01:04:48	1	12	-5	-3	-7	-4	-2	15	-6	6	3	-4	0	-13	-5	-11	-8	-13	2	-2	-8	-12	-8	-8	6	-6	-1	-4	-9	-4	-9	-15
01:07:48	4	4	9	-1	1	2	1	5	9	5	10	3	6	4	-6	-1	-12	1	4	3	1	0	-1	-14	-9	5	-2	9	-5	-4	-1	-9
01:10:48	0	1	4	0	-2	-4	1	2	4	-5	-7	21	8	-2	0	1	1	3	4	-1	6	6	4	3	3	-8	13	3	0	-1	-3	4
01:13:48	5	2	-3	-3	-9	-2	5	-3	-1	-7	11	-3	-11	3	-7	1	-3	-16	1	-3	8	-6	-4	-1	-3	5	-1	7	-12	-1	-9	-5
01:16:48	2	4	-6	3	-1	1	-11	-2	-3	3	8	-1	-4	-2	2	-5	4	5	6	-1	-1	-1	-4	4	3	-3	0	-6	-8	6	-1	5
01:19:48	-1	-2	-1	-1	-4	-12	-4	4	7	10	1	2	-1	11	0	1	6	6	-8	-2	-1	0	0	-2	-2	-6	0	-4	-3	3	6	-8
01:22:48	5	2	0	-6	-3	-6	-5	-6	-7	2	-11	2	-8	-8	-7	-3	-4	-8	16	-2	0	0	4	-1	-13	-7	4	-4	-3	-8	1	-1
01:25:48	-4	-3	10	-12	-14	2	-18	-8	-5	-3	-4	4	-11	7	-1	11	-3	1	6	5	-6	-2	-2	-19	-2	1	-5	-10	-11	-2	-2	3
01:28:48	-3	4	-1	11	-5	-11	1	-4	-2	-1	-4	1	3	2	0	-10	7	2	7	-3	-7	-11	0	0	4	-9	-2	2	-7	5	-1	-3
01:31:48	5	-3	1	-2	-6	-2	-10	-7	5	3	4	-8	-7	1	8	1	4	5	2	9	12	-7	8	2	9	-8	9	-5	-16	7	-3	-4
01:34:48	-4	0	1	13	-3	-6	8	-5	10	-2	-4	9	3	2	8	3	2	-5	9	-7	-11	-10	11	-5	3	-5	4	-3	6	2	-8	-9
01:37:48	5	2	-3	-4	-8	-10	-4	-11	-3	7	-9	4	5	-4	-2	1	3	-3	3	-5	-18	-3	-5	-5	-4	2	-3	-5	1	-6	-3	-15
01:40:48	6	-10	-1	7	-10	-2	-8	-3	-3	-13	-2	-12	-2	-5	7	8	-8	-8	1	11	-6	-3	7	-7	7	2	-2	-11	1	-6	-5	-5
01:43:48	0	-4	-6	10	-6	-12	-9	-6	-7	-2	-12	1	5	8	5	3	6	-3	0	-9	-3	0	-4	-4	-8	-8	-12	-10	-4	0	-12	-1
01:46:48	-1	3	0	-15	-5	-12	-12	-12	1	-11	-2	-12	2	-7	-2	-5	-10	-12	-11	-1	-6	-2	1	-6	-1	-6	-14	-3	-6	-12	-14	-3
01:49:48	-3	9	4	-1	-10	-21	1	-8	10	3	2	-6	2	0	-7	2	1	-8	-4	-7	-11	-6	5	-7	0	-2	5	-13	4	-9	-1	-3
01:52:48	3	-12	-7	-4	-10	-9	-21	-3	3	-1	3	-5	-1	5	-1	-5	-1	-2	0	-4	5	-3	19	2	8	11	6	-7	-5	-6	4	-15
01:55:48	-4	-1	1	3	-3	-15	-6	-2	-4	-4	4	-5	3	-13	12	-5	2	-13	6	7	-2	-5	-3	-8	3	1	-6	6	-10	2	5	9
01:58:48	1	7	6	-4	-8	-12	-2	-12	11	-4	-1	2	1	-3	-2	-1	-5	1	3	-2	6	-2	-3	6	1	-5	6	5	6	-3	0	-15
02:01:48	-6	6	1	7	-2	-5	-5	-2	7	3	-1	0	-1	-9	3	-1	-8	-9	-4	-10	-2	-3	-3	3	-6	3	-1	-2	-6	4	-3	-8
02:04:48	7	2	9	-9	-16	-13	-17	-15	-3	-10	-10	-4	-4	4	-4	1	-8	-11	-9	-2	3	-12	-2	4	12	-4	-7	-13	-9	0	7	-8
02:07:48	1	-4	0	3	1	-3	-12	-10	5	10	10	-2	4	11	11	0	9	-2	10	-1	6	2	11	-1	0	10	1	7	0	-3	-5	11
02:10:48	-8	11	1	-2	-11	-9	-17	-11	-4	0	-6	-4	-9	-7	-1	0	-3	-13	17	-8	-10	0	3	-11	3	-7	-3	-7	5	-9	-5	-4
02:13:48	-2	-4	7	5	-9	-4	-1	-8	3	-8	2	4	-1	-6	-8	4	10	-6	5	8	3	-2	0	10	-6	-4	2	7	0	5	-5	-5
02:16:48	0	0	1	4	-5	-2	-12	-9	-2	3	4	2	14	1	0	-15	7	-10	4	1	-3	8	1	6	11	-6	2	5	1	1	-3	-6
02:19:48	-7	-2	7	0	-5	-16	-10	-6	-6	1	-2	2	-3	5	1	-2	-2	3	8	-6	-9	13	-1	-6	-2	2	6	11	-3	-1	5	-6
02:22:48	-5	-9	-1	-4	-3	-6	-10	-2	8	7	-3	-2	-2	-4	5	-5	-2	1	15	-3	-9	-7	-2	5	-5	-8	1	-9	-3	1	3	-8
02:25:48	-5	-3	10	4	-7	2	2	7	2	9	0	2	17	-9	0	7	-4	4	3	0	1	3	-2	4	2	1	11	0	-7	4	6	-5
02:28:48	8	1	-4	4	-9	-11	-14	-3	-4	-6	-1	6	0	4	-3	6	-4	3	-1	-1	3	4	5	-13	6	1	16	-10	-7	-5	-1	3
02:31:48	4	-1	-2	-2	-15	-12	-7	-10	-16	-10	-15	-2	-2	-6	3	-11	-5	-10	-8	-2	-8	-10	-5	0	0	-11	-4	-7	-6	-3	-9	-5
02:34:48	-6	4	-2	-3	-10	-4	-12	-15	-13	-10	3	-4	-10	-5	2	4	2	2	-5	-4	5	1	-2	-3	2	5	-4	-7	-4	-2	-6	-7
02:37:48	2	10	11	-10	-2	-11	-11	-8	-4	9	0	1	-3	-2	2	2	-2	2	4	8	-6	-9	-1	-11	1	7	0	5	-1	2	-7	3
02:40:48	6	6	-6	-7	-2	-5	-1	-8	-7	-4	-7	1	2	-5	6	3	-5	-2	-6	5	12	-4	-3	-2	-7	-6	-5	-8	-11	2	2	-4
02:43:48	-5	0	-4	10	-2	-10	-7	6	4	-9	5	-10	2	-2	-1	6	-1	1	5	2	-5	8	4	6	5	1	10	-3	-7	2	-5	-6
02:46:48	-3	1	8	-2	-5	-7	-17	-11	2	-6	-4	-1	-8	2	7	3	-9	4	7	-7	-5	3	1	-13	3	-8	2	-1	1	-11	-9	-4
02:49:48	3	4	1	-10	-9	-4	-12	-13	12	5	13	0	2	1	-1	1	0	8	-9	7	-4	10	6	-2	-1	0	0	-4	3	-6	4	1
02:52:48	-8	-4	8	-1	-11	-14	-9	-12	-4	-4	-7	0	-4	-13	-10	-3	-2	-2	10	-4	-8	-7	-3	-5	-4	-4	-2	-16	-5	-2	12	0
02:55:48	-1	4	14	-9	-4	-13	-8	-12	2	-6	-5	3	-3	-1	-5	12	3	3	-2	-2	-2	-7	10	-5	-3	4	-5	-7	-5	-7	1	-11
02:58:48	1	11	9	-9	-11	-7	-14	-9	-2	7	-6	-2	-4	-3	3	-2	-1	-3	7	6	2	-6	2	-6	10	-11	2	4	-1	-3	-2	-3
03:01:48	3	0	-6	8	-21	-16	-15	-14	-5	2	-8	9	-6	-7	-8	-4	0	-9	3	-14	-2	-2	-12	-8	-8	-10	4	3	-10	-7	-6	-13
03:04:48	4	-4	3	1	-19	-11	-22	2	4	-8	-4	-2	-14	2	1	6	3	-9	-7	-8	7	-3	-6	-13	-5	1	-1	-4	-6	0	1	0
03:07:48	-4	7	-5	4	-3	-11	-7	-10	2	-6	-14	0	4	-7	-1	-10	5	13	10	-2	-3	-5	7	-5	4	8	6	0	-7	0	-1	5
03:10:48	4	1	-6	3	-17	-7	-7	-9	9	11	-9	3	-5	3	8	1	-2	-2	9	3	2	5	-2	-6	-9	3	-1	1	1	14	5	0
03:13:48	-8	-3	-3	1	-11	-4	-7	-7	11	5	-10	-3	8	3	-9	-2	-5	-1	1	-8	-6	-10	-14	6	-2	-7	4	-5	-4	-4	5	2
03:16:48	4	3	-9	-6	-13	-2	-17	-17	-3	8	-1	6	-8	8	-9	-4	-10	4	11	4	2	5	1	-4	8	3	7	-1	3	2	-8	-9
03:19:48	0	6	3	4	-12	-16	-13	-11	6	1	-10	3	-2	13	-5	3	6	-2	-4	2	-4	-1	-5	-9	-6	1	-4	2	-1	4	-2	-4
03:22:48	5	8	-6	-3	-15	-22	-13	-7	-6	-4	-1	0	-9	-1	-10	-7	-3	-11	-5	3	-12	-10	-7	-4	1	1	-13	0	-11	-8	-4	-10
03:25:48	0	-3	0	7	-16	-14	-21	-23	2	0	-6	1	-6	-6	-9	-13	-3	0	-10	5	-9	-5	-1	-10	-12	8	-5	-12	-3	-17	-2	-10
03:28:48	-1	0	9	-2	-13	-17	-10	-19	-1	-6	7	10	-4	-1	-1	-4	0	-4	-3	5	-6	-1	-6	0	-5	-5	-10	-16	-6	-2	-6	4
03:31:48	3	3	2	-2	-14	-12	-16	-21	-9	-10	-1	-4	2	0	4	1	-11	-10	-1	-2	6	3	-7	2	-12	-6	-8	3	6	8	-1	-6
03:34:48	-4	-3	2	0	-11	-20	-23	-13	-11	-1	-5	-6	-2	-3	6	-9	-1	2	0	-1	0	-7	6	5	-3	-2	-2	-9	3	5	7	5
03:37:48	-3	-5	2	-2	-17	0	-12	-5	-4	6	-3	-9	-2	6	9	1	5	6	2	-2	-2	-4	4	6	-7	-8	-5	3	0	0	6	7
03:40:48	18	-3	-13	6	-10	-12	-3	-11	7	9	3	3	7	0	3	7	0	-10	2	3	12	-4	-4	-4	4	1	19	2	-4	0	3	9
03:43:48	5	-2	1	-5	2	-23	-13	-19	-3	-12	-10	-1	5	-3	-6	-14	-8	-5	-4	-11	-7	2	1	-13	-8	-8	-8	-5	-14	-8	-10	-7
03:46:48	-3	-2	1	-4	-3	-16	-8	-12	-2	-12	8	-1	3	-4	9	-4	-1	2	6	-2	6	9	3	4	-1	3	-6	4	3	2	-4	-1
03:49:48	4	6	-1	3	-3	-19	1	-4	2	2	5	12	4	18	1	5	9	0	-1	-16	0	6	-2	7	2	4	-8	-1	-2	2	4	5
03:52:48	2	-2	-11	2	-10	-9	-9	-9	0	9	-8	-5	-3	4	2	8	10	-8	-4	-1	2	-4	0	6	0	-1	4	3	1	-5	3	-12
03:55:48	2	7	-12	4	-8	-9	-10	-17	-3	1	2	6	7	-4	2	0	2	11	-6	-13	0	-7	7	-6	-10	2	-4	11	-4	6	-1	1
03:58:48	4	-1	-6	-2	-16	-9	-10	-22	-13	-11	-6	12	13	-9	-2	-5	-2	-8	0	-3	-11	-12	0	-5	0	-1	0	-2	-4	-11	1	-2
04:01:48	-3	-4	-1	0	-2	-9	-7	-14	11	-4	3	-6	-8	-5	-3	1	-2	-11	-1	-8	-2	-5	0	-8	-1	3	1	-5	-14	1	2	-5
04:04:48	5	9	-4	7	-13	-15	-17	-11	1	2	-3	-3	3	-6	6	2	5	3	4	-6	-3	12	6	-1	-3	1	10	-8	-4	-2	-3	1
04:07:48	1	-4	5	-9	-8	-7	-13	-4	-4	15	-3	6	1	-6	15	-1	-8	-3	4	-3	-5	5	4	-4	-5	7	-4	1	7	3	-9	0
04:10:48	0	4	5	0	-4	-11	-16	-3	2	-1	8	-2	-6	3	-2	2	-1	-4	0	-9	-10	2	0	-3	-7	-12	-9	-6	3	-11	2	0
04:13:48	-8	1	1	9	-7	-7	-10	-3	4	-6	3	5	4	5	4	-1	10	12	10	7	-2	-1	5	-1	4	10	1	-6	10	6	1	3
04:16:48	-9	-2	5	10	-26	-24	-18	-17	-1	-14	-4	-3	-13	-9	-4	2	-3	-4	-13	-12	4	-4	-17	7	-5	-6	-10	0	-13	-11	-5	-4
04:19:48	9	3	7	-5	-13	-2	-20	-17	-5	-2	-4	-4	0	-6	4	-1	1	-9	-7	-7	-5	10	-2	-2	-3	5	-3	6	-3	2	-9	-8
04:22:48	-2	-7	-1	10	-16	-9	-24	-11	2	-7	12	7	-5	4	-10	-8	4	-3	-11	-3	-4	5	-10	-7	-4	0	1	4	-12	-5	-1	-1
04:25:48	-5	-1	5	-6	-10	-22	-11	-12	18	0	-6	-4	-7	4	-3	-1	-10	-12	6	-6	-4	-3	5	12	-3	8	-4	-4	5	-3	-8	2
04:28:48	-4	2	4	-4	-13	-14	-20	-12	-3	-2	4	4	4	11	1	-2	0	8	-6	1	-1	5	9	-6	-8	-1	2	-10	2	-4	5	0
04:31:48	-5	-2	-2	-8	-19	-23	-14	-15	-6	-9	-12	-7	-4	-4	-4	-11	-6	12	-3	-13	-8	-4	3	-5	-7	3	-11	-7	-5	0	-12	-6
04:34:48	-1	1	10	12	-22	-15	-17	-26	-2	-4	-1	1	-7	-4	-8	-6	-5	-7	-10	-10	-4	7	2	-2	1	-5	-11	10	-2	-6	-4	-10
04:37:48	7	-4	8	-7	-14	-13	-18	-16	-5	-2	-1	3	-1	9	-3	-1	9	13	-3	-7	7	5	-3	1	-12	10	1	-1	0	0	6	8
04:40:48	-2	-1	-2	-2	-14	-25	-9	-13	3	6	1	-11	-4	6	-5	-5	5	4	-1	5	0	12	-13	15	-2	-7	-1	-1	-6	-2	-3	7
04:43:48	-3	-1	1	7	-12	-4	-13	-22	5	4	7	-1	-4	1	4	3	-1	-1	-4	-5	4	9	-4	7	-1	16	-15	10	10	-2	4	-4
04:46:48	-2	1	-5	7	-14	-16	-11	-9	7	-1	3	-5	1	0	20	2	1	-4	2	0	3	11	0	-2	1	-2	13	2	3	-3	6	2
04:49:48	-2	-2	4	-1	-8	-13	-10	-13	2	13	3	0	-4	1	-4	-5	8	3	-2	4	6	-5	2	2	0	-5	-1	-7	-6	-3	6	6
04:52:48	0	-3	2	-7	-14	-20	-5	-12	-3	1	-8	-3	-5	-8	-1	0	-4	-9	-9	-12	-2	-2	0	-1	3	-6	2	-5	-1	-11	-3	-2
04:55:48	0	-2	-2	-6	-11	-8	-10	-19	3	-3	0	6	7	1	-8	8	4	9	-1	1	-10	-4	-2	3	-6	-7	9	-4	0	6	8	-6
04:58:48	-3	3	4	3	-12	-22	-11	-8	1	8	4	8	1	5	9	5	-1	9	4	1	13	5	3	-1	14	-1	17	-4	2	-4	4	4
05:01:48	-2	2	-2	-12	-11	-15	-20	-10	-1	9	7	-5	-2	5	7	-13	-4	6	5	9	-5	1	-4	-5	-2	-14	1	-2	5	-3	4	1
